# Supplementary material for: Genetic landscape of preterm birth due to cervical insufficiency: Comprehensive gene analysis and patient next-generation sequencing data interpretation
Source: PLoS One. 2020 Mar 26;15(3):e0230771. doi: 10.1371/journal.pone.0230771 (PMC7098624; doi:10.1371/journal.pone.0230771)
Supplement: S1 Table — (XLS) [file pone.0230771.s001.xls]

## Sheet: S1
Supplementary Table 1
Full text articles accessed for eligibility according to the PRISMA guidelines
	Database	Title	PudmedID	Comments
1	ProQuest	Marfan syndrome in pregnancy: presentation of four cases and discussion	17327991	Data extracted
2	ProQuest	Preterm premature rupture of membranes in a patient with the hypermobility type of the Ehlers-Danlos syndrome.	10420050	Data extracted
3	EBSCO Host	Cervical weakness causing recurrent premature births: could this be familial?	17654207	Excluded: No genes
4	EBSCO Host	Collagen 1Alpha1 and transforming growth factor-beta polymorphisms in women with cervical insufficiency.	17766609	Data extracted
5	EBSCO Host	Genetics of the cervix in relation to preterm birth	19796727	Data extracted
6	EBSCO Host	Polymorphisms in Genes Coding for Cytokines, Mannose-Binding Lectin, Collagen Metabolism and Thrombophilia in Women with Cervical Insufficiency	26088544	Data extracted
7	EBSCO Host	Polymorphisms in the promoter region of the interleukin-10 (IL-10) gene in women with cervical insufficiency.	19591971	Data extracted
8	EBSCO Host	Processes regulating cervical ripening differ from cervical dilation and postpartum repair: insights from gene expression studies. –	18089611	Excluded: Mice
9	EBSCO Host	Relationship between tumor necrosis factor-alpha genotype and success of emergent cerclage (clinical trial)	12802709	Data extracted
10	EBSCO Host	The association of beta-2 adrenoceptor genotype with short-cervix mediated preterm birth: a case-control study (multicenter study)	25600430	Data extracted
11	EBSCO Host	The rate of cervical change and the phenotype of spontaneous preterm birth. (comparative study)	22088837	Excluded: No genes
12	EBSCO Host	The transcriptome of cervical ripening in human pregnancy before the onset of labor at term: identification of novel molecular functions involved in this process	19883264	Data extracted
13	PRIMO	Effects of progesterone on iNOS, COX-2, and collagen expression in the cervix	16399999	Excluded: No genes
14	PRIMO	Cyclic mechanical stretch augments hyaluronan production in cultured human uterine cervical fibroblast cells	16199413	Data extracted
15	PRIMO	Expression of tumor necrosis factor-alpha stimulated gene-6 mRNA in cultured human uterine cervical fibroblasts	16026405	Data extracted
16	PRIMO	Factors involved in the inflammatory events of cervical ripening in humans	15500686	Data extracted
17	PRIMO	Nitric oxide donors stimulate prostaglandin F(2alpha) and inhibit thromboxane B(2) production in the human cervix during the first trimester of pregnancy	10508227	Excluded: Healthy women in the first trimester of pregnancy undergoing suction termination of pregnancy
18	PRIMO	Plasma membrane receptor mediated MAPK signaling pathways are activated in human uterine cervix at parturition	17257441	Excluded: No genes
19	PRIMO	Mifepristone-induced cervical ripening: structural, biomechanical, and molecular events	16647925	Excluded: Rat
20	PRIMO	Human cervical ripening, an inflammatory process mediated by cytokines	10729321	Data extracted
21	PRIMO	Regulation of hyaluronan expression during cervical ripening	15317739	Excluded: Mice
22	PRIMO	Preventing cervical ripening: the primary mechanism by which progestational agents prevent preterm birth?	18313454	Excluded: Mice
23	PRIMO	Expression of CD44 mRNA induced by interleukin-1beta in human cultured uterine cervical fibroblasts	16219515	Data extracted
24	PRIMO	MMP-2 expression precedes the final ripening process of the bovine cervix	18361420	Excluded: Cow
25	PRIMO	Beta-2 adrenoceptor genotype and progress in term and late preterm active labor	21600547	Data extracted
26	PRIMO	Diversity of progesterone action on lipopolysaccharide-induced expression changes in cultured human cervical fibroblasts according to inflammation and treatment timing	28762599	Data extracted
27	PRIMO	Association of cyclooxygenase-2 and interleukin-1 receptor antagonist gene polymorphisms with the time interval between labor induction and delivery	18771989	Data extracted
28	PubMed	Factors implicated in the initiation of human parturition in term and preterm labor: a review.	26303116	Excluded: Review, no genes
29	PubMed	Regulation of hyaluronan synthases in mouse uterine cervix.	15649434	Excluded: Mice
30	PubMed	Dynamic changes in cervical glycosaminoglycan composition during normal pregnancy and preterm birth.	22529214	Data extracted
31	PubMed	Relaxin regulates hyaluronan synthesis and aquaporins in the cervix of late pregnant mice.	23087172	Excluded: Mice
32	PubMed	Genetic contributions to preterm birth: Implications from epidemiological and genetic association studies	18382883	Review, genes extracted with respective references
33	PubMed	Goldenberg, Biochemical markers for the prediction of preterm birth	15891711	Excluded: No genes
34	PubMed	Huber A, Hudelist G, Czerwenka K, Husslein P, Kubista E, Singer CF. Gene expression profiling of cervical tissue during physiological cervical effacement. Obstet Gynecol. 2005; 105(1):91-98	15625148	Data extracted
35	PubMed	Törnblom, S.A., Maul, H., Klimaviciute, A., Garfield, R.E., Byström, B., Malmström, A. and Ekman-Ordeberg, G., 2005. mRNA expression and localization of bNOS, eNOS and iNOS in human cervix at preterm and term labour. Reproductive Biology and Endocrinology, 3(1), p.33.	16092967	Data extracted
36	PubMed	Ekman, G., Uldbjerg, N., Malmström, A., & Ulmsten, U. (1983). Increased postpartum collagenolytic activity in cervical connective tissue from women treated with prostaglandin E2. Gynecologic and obstetric investigation, 16(5), 292-298.	6315547	Data extracted
37	PubMed	Mahendroo, M. S., Porter, A., Russell, D. W., & Word, R. A. (1999). The parturition defect in steroid 5α-reductase type 1 knockout mice is due to impaired cervical ripening. Molecular endocrinology, 13(6), 981-992.	10379896	Excluded: Mice
38	PubMed	Mahendroo, M. S., Cala, K. M., & Russell, D. W. (1996). 5 alpha-reduced androgens play a key role in murine parturition. Molecular Endocrinology, 10(4), 380-392.	8721983	Excluded: Mice
39	PubMed	Timmons, B. C., Fairhurst, A. M., & Mahendroo, M. S. (2009). Temporal changes in myeloid cells in the cervix during pregnancy and parturition. The Journal of immunology, 182(5), 2700-2707.	19234164	Excluded: No genes
40	PubMed	Hassan, Sonia S., et al. "Signature pathways identified from gene expression profiles in the human uterine cervix before and after spontaneous term parturition." American journal of obstetrics and gynecology 197.3 (2007): 250-e1.	17826407	Excluded: No genes
41	PubMed	Hassan, Sonia S., et al. "The transcriptome of the uterine cervix before and after spontaneous term parturition." American journal of obstetrics and gynecology 195.3 (2006): 778-786.	16949412	Data extracted
42	PubMed	Word, R. Ann, et al. "Transgene insertion on mouse chromosome 6 impairs function of the uterine cervix and causes failure of parturition." Biology of reproduction 73.5 (2005): 1046-1056.	16034000	Excluded: Mice
43	PubMed	Törnblom, Susanne Abelin, et al. "Non-infected preterm parturition is related to increased concentrations of IL-6, IL-8 and MCP-1 in human cervix." Reproductive Biology and Endocrinology 3.1 (2005): 39.	16122384	Data extracted
44	PubMed	Uldbjerg, Niels, et al. "Ripening of the human uterine cervix related to changes in collagen, glycosaminoglycans, and collagenolytic activity." American journal of obstetrics and gynecology 147.6 (1983): 662-666.	6638110	Excluded: No genes
45	PubMed	Westergren-Thorsson, Gunilla, et al. "Differential expressions of mRNA for proteoglycans, collagens and transforming growth factor-β in the human cervix during pregnancy and involution." Biochimica et Biophysica Acta (BBA)-Molecular Basis of Disease 1406.2 (1998): 203-213.	9573366	Data extracted
46	PubMed	Törnblom, Susanne Abelin, et al. "15-hydroxyprostaglandin dehydrogenase and cyclooxygenase 2 messenger ribonucleic acid expression and immunohistochemical localization in human cervical tissue during term and preterm labor." The Journal of Clinical Endocrinology & Metabolism 89.6 (2004): 2909-2915.	15181076	Data extracted
47	PubMed	Elovitz, Michal A., and Juan Gonzalez. "Medroxyprogesterone acetate modulates the immune response in the uterus, cervix and placenta in a mouse model of preterm birth." The Journal of Maternal-Fetal & Neonatal Medicine 21.4 (2008): 223-230.	18330817	Excluded: Mice
48	PubMed	Uldbjerg, Niels, Ulf Ulmsten, and Gunvor Ekman. "The ripening of the human uterine cervix in terms of connective tissue biochemistry." Clinical obstetrics and gynecology 26.1 (1983): 14-26.	6340890	Excluded: No genes
49	PubMed	Roddick, J. W., J. C. Buckingham, and D. N. Danforth. "The muscular cervix—a cause of incompetency in pregnancy." Obstetrics & Gynecology 17.5 (1961): 562-565.	13742503	Excluded: Main text unavailable
50	PubMed	Petersen, Lone K., and Niels Uldbjerg. "Cervical collagen in non-pregnant women with previous cervical incompetence." European Journal of Obstetrics & Gynecology and Reproductive Biology 67.1 (1996): 41-45.	8789748	Excluded: No genes
51	PubMed	Sakamoto, Y., Moran, P., Searle, R.F., Bulmer, J.N. and Robson, S.C., 2004. Interleukin‐8 is involved in cervical dilatation but not in prelabour cervical ripening. Clinical & Experimental Immunology, 138(1), pp.151-157.	15373918	Data extracted
52	Web of Sciences	Association of a placental Interleukin-6 genetic variant (rs1800796) with DNA methylation, gene expression and risk of acute chorioamnionitis	30795743	Excluded: Mice
53	Web of Sciences	Whole exome sequencing reveals HSPA1L as a genetic risk factor for spontaneous preterm birth	30001343	Data extracted
54	Web of Sciences	The Burden of Genetic and Epigenetic Traits in Prematurity	28718380	Review, genes extracted with respective references
55	Web of Sciences	Polymorphism of the ADRB2 Rs1042713 Gene is not Associated with Spontaneous Preterm Birth: Analyses in a Slovenian Sample and Meta Analysis	29876231	Data extracted
56	Web of Sciences	Genetics, hormonal influences, and preterm birth	28886866	Review, genes extracted with respective references
57	Web of Sciences	A genetic variant in the placenta-derived MHC class I chain-related gene A increases the risk of preterm birth in a Chinese population	28864994	Data extracted
58	Web of Sciences	Fetal de novo mutations and preterm birth	28388617	Data extracted
59	Web of Sciences	Time-Variant Genetic Effects as a Cause for Preterm Birth: Insights from a Population of Maternal Cousins in Sweden	28250013	Excluded: No genes
60	Web of Sciences	Genetic variation associated with preterm birth in African-American women	26979631	Data extracted
61	Web of Sciences	Genomics of Preterm Birth-Evidence of Association and Evolving Investigations	26799966	Excluded: Review, no genes
62	Web of Sciences	Progesterone Receptor (PGR) gene polymorphism is associated with susceptibility to preterm birth	26286601	Data extracted
63	Web of Sciences	Two novel genetic variants in the mineralocorticoid receptor gene associated with spontaneous preterm birth	26260058	Data extracted
64	Web of Sciences	The heritability of gestational age in a two-million member cohort: implications for spontaneous preterm birth	25920518	Excluded: No genes
65	Web of Sciences	Obstetric risk in patients with myopathy due to MATR3 mutations	28649522	Data extracted
66	Web of Sciences	Genetics and Preterm Birth	24127916	Review, genes extracted with respective references
67	Web of Sciences	Maternal coding variants in complement receptor 1 and spontaneous idiopathic preterm birth	23591632	Data extracted
68	Web of Sciences	Sequence variants in oxytocin pathway genes and preterm birth: a candidate gene association study	23889750	Data extracted
69	Web of Sciences	The genomics of preterm birth: from animal models to human studies	23673148	Review, genes extracted with respective references
70	Web of Sciences	Associations between gene polymorphisms in fatty acid metabolism pathway and preterm delivery in a US urban black population	21847588	Data extracted
71	Web of Sciences	Candidate gene analysis of spontaneous preterm delivery: New insights from re-analysis of a case-control study using case-parent triads and control-mother dyads	22208904	Data extracted
72	Web of Sciences	High-risk pregnancy and neonatal complications in the DNA repair and transcription disorder trichothiodystrophy: report of 27 affected pregnancies	21800331	Data extracted
73	Web of Sciences	An integrated systems biology approach to the study of preterm birth using "-omic" technology - a guideline for research	21992798	Excluded: Review, no genes
74	Web of Sciences	An Evolutionary Genomic Approach to Identify Genes Involved in Human Birth Timing	21533219	Data extracted
75	Web of Sciences	Synopsis of Preterm Birth Genetic Association Studies: The Preterm Birth Genetics Knowledge Base (PTBGene)	20484876	Excluded: Data Base
76	Web of Sciences	Spontaneous preterm birth in African Americans is associated witH infection and inflammatory response gene variants	19019335	Data extracted
77	Web of Sciences	The Genetics of Birth Timing: Insights into a Fundamental Component of Human Development	19037974	Excluded: Review, no genes
78	Web of Sciences	Maternal cigarette smoking, metabolic gene polymorphisms, and preterm delivery: new insights on G x E interactions and pathogenic pathways	18320229	Data extracted
79	Web of Sciences	Spontaneous preterm birth, a clinical dilemma: Etiologic, pathophysiologic and genetic heterogeneities and racial disparity	18568457	Review, genes extracted with respective references
80	Web of Sciences	Association study of protease activated receptor 1 gene polymorphisms and adverse pregnancy outcomes: Results of a pilot study in Israel	17935246	Data extracted
81	Web of Sciences	Association between 49 infant gene polymorphisms and preterm delivery	17676631	Data extracted
82	Web of Sciences	Ethnic differences in interleukin 6 (IL-6) and IL6 receptor genes in spontaneous preterm birth and effects on amniotic fluid protein levels	17346257	Data extracted
83	Web of Sciences	Evidence for an association between mannose-binding lectin 2 (MBL2) gene polymorphisms and pre-term birth	16912583	Data extracted
84	Web of Sciences	Genetic influences on preterm birth	17205422	Review, genes extracted with respective references
85	Web of Sciences	A candidate gene association study on preterm delivery: application of high-throughput genotyping technology and advanced statistical methods	14976157	Data extracted
86	Web of Sciences	Genetic influence on prolonged gestation: A population-based Danish twin study	14981395	Excluded: No genes
87	Web of Sciences	Preterm labour and delivery: a genetic predisposition	11520400	Review, genes extracted with respective references
88	PubMed	A genome‐wide association study of early spontaneous preterm delivery	25599974	Data extracted
89	PubMed	The preterm cervix reveals a transcriptomic signature in the presence of premature prelabor rupture of membranes	28209491	Data extracted
90	PubMed	The genomics of prematurity in an era of more precise clinical phenotyping: A review.	26851828	Review, genes extracted with respective references
91	PubMed	Targeted Sequencing and Meta-Analysis of Preterm Birth	27163930	Data extracted
92	PubMed	Genetic variation associated with preterm birth: a HuGE review.	16301860	Review, genes extracted with respective references
93	PubMed	Genetic influences on preterm birth.	16679958	Review, genes extracted with respective references
94	PubMed	Maternal-fetal proinflammatory cytokine gene polymorphism and preterm birth	21682548	Data extracted
95	PubMed	Interleukin-1 beta gene polymorphisms and preterm birth	22884587	Data extracted
96	PubMed	Innate immune system gene polymorphisms in maternal and child genotype and risk of preterm delivery	21627550	Data extracted
97	PubMed	Inflammatory cytokine gene polymorphisms and spontaneous preterm birth	19375805	Data extracted
98	PubMed	Current understanding of genetic factors in preterm birth	15715591	Review, genes extracted with respective references
99	PubMed	Association of combined maternalfetal TNF-alpha gene G308A genotypes with preterm delivery: a gene-gene interaction study	20224765	Data extracted
100	PubMed	Ancestry informative markers and selected single nucleotide polymorphisms in immunoregulatory genes on preterm labor and preterm premature rupture of membranes: a case control study	26846412	Data extracted
101	PubMed	Microbial invasion and cytokine response in amniotic fluid in a Swedish population of women with preterm prelabor rupture of membranes	12752072	Data extracted
102	PubMed	Selected cytokine gene polymorphisms and the risk of preterm delivery in the population of Polish women	19338208	Data extracted
103	PubMed	Role of single nucleotide polymorphisms of cytokine genes in spontaneous preterm delivery	17145371	Data extracted
104	PubMed	Association between maternal and fetal TLR4 (896A>G, 1196C>T) gene polymorphisms and the risk of preterm birth in the Polish population	23289411	Data extracted
105	PubMed	Progesterone receptor genotype, family history, and spontaneous preterm birth	20308837	Data extracted
106	PubMed	Polymorphisms in the fetal progesterone receptor and a calcium-activated potassium channel isoform are associated with preterm birth in an Argentinian population	23018797	Data extracted
107	PubMed	Common oxytocin receptor gene polymorphisms and the risk for preterm birth	23089921	Data extracted
108	PubMed	Mapping a new spontaneous preterm birth susceptibility gene, IGF1R, using linkage, haplotype sharing, and association analysis	21304894	Data extracted
109	PubMed	A potential novel spontaneous preterm birth gene, AR, identified by linkage and association analysis of X chromosomal markers.	23227263	Data extracted
110	PubMed	Amniotic fluid HIF1α and exosomal HIF1α in cervical insufficiency patients with physical examination-indicated cerclage	29357727	Data extracted
111	PubMed	Pro-inflammatory and anti-inflammatory cytokines in human preterm and term cervical ripening	20096464	Data extracted
112	PubMed	Corticotropin-releasing hormone, its binding protein and receptors in human cervical tissue at preterm and term labor in comparison to non-pregnant state	16734917	Data extracted
113	PubMed	Identification of fetal and maternal single nucleotide polymorphisms in candidate genes that predispose to spontaneous preterm labor with intact membranes.	20452482	Data extracted
114	PubMed	Candidate gene linkage approach to identify DNA variants that predispose to preterm birth	23168575	Data extracted
115	PubMed	A genetic association study of maternal and fetal candidate genes that predispose to preterm prelabor rupture of membranes (PROM)	20673868	Data extracted
116	PubMed	Pathway analysis of genetic factors associated with spontaneous preterm birth and pre-labor preterm rupture of membranes	25264875	Excluded: Meta analysis
117	PubMed	Labor prediction based on the expression patterns of multiple genes related to cervical maturation in human term pregnancy	28557135	Data extracted
118	PubMed	Toll-like receptor 2 and 4 expression in the pregnant and non-pregnant human uterine cervix	25467401	Data extracted
119	PubMed	A polymorphism in an autophagy-related gene, ATG16L1, influences time to delivery in women with an unfavorable cervix who require labor induction.	23633462	Data extracted
120	PubMed	Hypoxia and PGE(2) regulate MiTF-CX during cervical ripening	23144021	Data extracted
121	PubMed	MAPK and AP-1 proteins are increased in term pre-labour fetal membranes overlying the cervix: regulation of enzymes involved in the degradation of fetal membranes.	21963187	Data extracted
122	PubMed	The molecular basis for sonographic cervical shortening at term: identification of differentially expressed genes and the epithelial-mesenchymal transition as a function of cervical length	20817141	Data extracted
123	PubMed	Increased expression of ac-FoxO1 protein in prelabor fetal membranes overlying the cervix: possible role in human fetal membrane rupture.	19293131	Data extracted
124	PubMed	Labor-associated gene expression in the human uterine fundus, lower segment, and cervix	16768543	Data extracted
125	PubMed	Decreased type I collagen expression in human uterine cervix during pregnancy	12727979	Data extracted
126	PubMed	Leukocyte density and pro-inflammatory cytokine expression in human fetal membranes, decidua, cervix and myometrium before and during labour at term	12529419	Data extracted
127	PubMed	Different regulation of oestrogen receptors alpha and beta in the human cervix at term pregnancy	11228250	Data extracted
128	PubMed	The expression of glutaredoxin is increased in the human cervix in term pregnancy and immediately post-partum, particularly after prostaglandin-induced delivery	11101698	Data extracted
129	PubMed	MUC4 and MUC5B transcripts are the prevalent mucin messenger ribonucleic acids of the human endocervix	9858486	Data extracted
130	PubMed	Gene expression, immunolocalization, and secretion of human defensin-5 in human female reproductive tract	9588893	Data extracted
131	PubMed	Mucin genes expressed by human female reproductive tract epithelia	9096884	Data extracted
132	PubMed	Mucin gene expression in the human endocervix	7745080	Data extracted
133	PubMed	Gene expression and immunoreactivity of elastolytic enzymes in the uterosacral ligaments from women with uterine prolapse	22510698	Data extracted
134	PubMed	Connective Tissue and Related Disorders and Preterm Birth: Clues to Genes Contributing to Prematurity	19152976	Review, genes extracted with respective references
135	PubMed	SLIT3 is increased in supracervical human foetal membranes and in labouring myometrium and regulates pro-inflammatory mediators	24286238	Data extracted
136	PubMed	Term labor is associated with a core inflammatory response in human fetal membranes, myometrium, and cervix	19121663	Data extracted
137	PubMed	Gestational tissue transcriptomics in term and preterm human pregnancies: a systematic review and meta-analysis	26044726	Excluded: No genes
138	PubMed	Rare mutations and potentially damaging missense variants in genes encoding fibrillar collagens and proteins involved in their production are candidates for risk for preterm premature rupture of membranes	28346524	Data extracted
139	PubMed	Spontaneous preterm birth: advances toward the discovery of genetic predisposition	29248470	Review, genes extracted with respective references
140	PubMed	Gynecologic and Obstetric Implications of the Joint Hypermobility Syndrome (a.k.a. Ehlers-Danlos Syndrome Hypermobility Type) in 82 Italian Patients	22847925	Excluded: No genes
141	PubMed	A call for an international consortium on the genetics of preterm birth.	18674654	Excluded: No genes
142	PubMed	Pathway-based genetic analysis of preterm birth	23298525	Excluded: Data Base
143	PubMed	A Bioinformatics Approach to Preterm Birth. Alper Uzun, dbPTB	22385126	Excluded: Data Base
144	PubMed	dbPTB: a database for preterm birth. Alper Uzun	22323062	Excluded: Data Base
145	PubMed	Cervical etiology of spontaneous preterm birth 2016	26776146	Excluded: No genes
146	PubMed	Overview of Cervical Insufficiency: Diagnosis, Etiologies, and Risk Factors	27015229	Excluded: No genes
147	PubMed	Cervical alterations in pregnancy	30314740	Excluded: No genes
148	PubMed	Cervical ripening and insufficiency: from biochemical and molecular studies to in vivo clinical examination	19303692	Excluded: No genes
149	PubMed	Care study: pregnancy and Ehlers-Danlos syndrome type IV	8277897	Excluded: Main text unavailable
150	PubMed	Natural variation in four human collagen genes across an ethnically diverse population	18272325	Excluded: Irrelevant
151	PubMed	Evidence of a gene-environment interaction that predisposes to spontaneous preterm birth: a role for asymptomatic bacterial vaginosis and DNA variants in genes that control the inflammatory response	20350647	Data extracted
152	PubMed	Interleukins-1, -4, -6, -10, tumor necrosis factor, transforming growth factor-beta, FAS, and mannose-binding protein C gene polymorphisms in Australian women: Risk of preterm birth	15592292	Data extracted
153	PubMed	Multilocus interactions at maternal tumor necrosis factor-alpha, tumor necrosis factor receptors, interleukin-6 and interleukin-6 receptor genes predict spontaneous preterm labor in European-American women	16731080	Data extracted
154	PubMed	A possible role for the PPARG Pro12Ala polymorphism in preterm birth	17259396	Data extracted
155	PubMed	Risk of spontaneous preterm birth is associated with common proinflammatory cytokine polymorphisms	15951664	Data extracted
156	PubMed	Genetic polymorphisms and spontaneous preterm birth	17267840	Data extracted
157	PubMed	Polymorphism in intron 2 of the fetal interleukin-1 receptor antagonist genotype influences midtrimester amniotic fluid concentrations of interleukin-1beta and interleukin-1 receptor antagonist and pregnancy outcome	14634579	Data extracted
158	PubMed	Polymorphisms in folate metabolizing genes and risk for spontaneous preterm and small-for-gestational age birth	17074544	Data extracted
159	PubMed	Polymorphisms of genes involved in innate immunity: association with preterm delivery	15516360	Data extracted
160	PubMed	A single nucleotide A>G polymorphism at position -670 in the Fas gene promoter: relationship to preterm premature rupture of fetal membranes in multifetal pregnancies	15672026	Data extracted
161	PubMed	Association between the Asp299Gly polymorphisms in the Toll-like receptor 4 and premature births in the Finnish population	12193670	Data extracted
162	PubMed	A single nucleotide polymorphism in the matrix metalloproteinase-1 (MMP-1) promoter influences amnion cell MMP-1 expression and risk for preterm premature rupture of the fetal membranes	11741975	Data extracted
163	PubMed	Beta2-adrenergic receptor gene polymorphisms and pregnancy outcome	15493717	Data extracted
164	PubMed	Polymorphisms of the paraoxonase gene and risk of preterm delivery	15232408	Data extracted
