# Supplementary material for: Genetic landscape of preterm birth due to cervical insufficiency: Comprehensive gene analysis and patient next-generation sequencing data interpretation
Source: PLoS One. 2020 Mar 26;15(3):e0230771. doi: 10.1371/journal.pone.0230771 (PMC7098624; doi:10.1371/journal.pone.0230771)
Supplement: S2 Table — (XLS) [file pone.0230771.s002.xls]

## Sheet: S2
Supplementary Table 2
Publication Analysis
PUBMEDID	Year	Study object	Condition/relatedness	Material analysed	Type of the study	Approach of the study
29357727	2019	Human	Cervical insufficiency	Amniotic fluid	Functional study	Selected gene approach
30001343	2018	Human	Preterm delivery (<37 weeks)	DNA	Association study/ Causative mutation analysis	Genome wide (exome sequencing)
29876231	2017	Human	Preterm delivery	DNA	Association study	Selected gene approach
28864994	2017	Human	Preterm delivery (<37 weeks)	DNA	Association study/ Linkage analysis	Selected gene approach
28762599	2017	Human uterine cervical fibroblasts	Preterm delivery	Cell culture (human uterine cervical fibroblasts)	Functional study (RNA expression)	Selected gene approach
28209491	2017	Human	Preterm delivery, PPROM	Cervical biopsy	Functional study (RNA expression)	Genome wide (array)
28557135	2017	Human	Physiological ripening of the uterine cervix, physiological pregnancy	Cervical swab	Functional study (RNA expression)	Selected gene approach
28388617	2017	Human	Preterm delivery (<37 weeks)	DNA	Genomic study	Genome wide (whole genome sequencing)
28346524	2017	Human	Preterm delivery, PPROM	DNA	Causative mutation analysis/ Other	Genome wide (WGS, subjected to gene set filter)
26088544	2016	Human	Cervical insufficiency, preterm delivery, PPROM	DNA	Association study	Selected gene approach
26846412	2016	Human	Preterm delivery	DNA	Association study	Selected gene approach
26979631	2016	Human	Preterm delivery	DNA	Association study	1536 SNP array (genes involved in inflammation)
27163930	2016	Human	Preterm delivery in three generations	DNA	Association study	NGS of 329 genes and 132 haplotype blocks previously shown as highly associated with preterm birth
16734917	2016	Human	Preterm Delivery	Cervical biopsy	Functional study (RNA expression)	Selected gene approach
25600430	2015	Human	Cervical insufficiency, preterm delivery	DNA	Association study	Selected gene approach
26286601	2015	Human	Preterm delivery	DNA	Association study	Selected gene approach
26260058	2015	Human	Preterm delivery	DNA	Association study	Selected gene approach
25599974	2015	Human	Preterm delivery (<34 weeks)	DNA	Association study/GWAS	Genome wide (array)
25467401	2015	Human	Physiological ripening of the uterine cervix, physiological pregnancy	Ectocervix biopsy	Functional study (RNA expression)	Selected gene approach
28649522	2014	Human	Cervical insufficiency, myopathy	DNA	Causative mutation analysis	Selected gene approach
24286238	2014	Human	Physiological ripening of the uterine cervix, physiological pregnancy	Supracervical fetal membranes	Functional syudy (Gene expression)	Selected gene approach
23289411	2013	Human	Preterm delivery, PPROM	DNA	Association study	Selected gene approach
23018797	2013	Human	Preterm delivery	DNA	Association study	Selected gene approach
23089921	2013	Human	Preterm delivery	DNA	Association study	Selected gene approach
23633462	2013	Human	Pregnant women with an unfavorable cervix at term	DNA	Association study	Selected gene approach
23889750	2013	Human	Preterm delivery	DNA	Association study/ Linkage analysis	Selected gene approach
23168575	2013	Human	Preterm delivery	DNA	Association study/ Segregation analysis	99 SNPs in 33 genes
23591632	2013	Human	Preterm delivery	DNA	Association study/ Causative mutation analysis	Genome wide (exome sequencing)
21682548	2012	Human	Preterm delivery	DNA	Association study	Selected gene approach
22884587	2012	Human	Preterm delivery	DNA	Association study	Selected gene approach
21627550	2012	Human	Preterm delivery	DNA	Association study	Selected gene approach
21847588	2012	Human	Preterm delivery	DNA	Association study	206 SNPs in 9 genes
23227263	2012	Human	Preterm delivery	DNA	Association study/ Linkage analysis	Selected gene approach
23144021	2012	Human	Physiological ripening of the uterine cervix, physiological pregnancy	Cervical biopsy	Functional study	Selected gene approach
22510698	2012	Human	Uterine prolapse	Cervical and uterosacral ligaments biopsy	Functional study	Selected gene approach
22529214	2012	Mice/ Human	Preterm delivery	Cervical biopsy	Functional study (RNA expression)	Selected gene approach
21600547	2011	Human	Preterm delivery	DNA	Association study	Selected gene approach
21304894	2011	Human	Preterm delivery	DNA	Association study/ Linkage analysis	Selected gene approach
21533219	2011	Human	Preterm delivery	DNA	Association study/ Linkage analysis	>8,400 SNPs in 150 genes
22208904	2011	Human	Preterm delivery	DNA	Association study/A case-parent triad design	1326 SNPs in 159 candidate genes
21800331	2011	Human	Preterm delivery, trichothiodystrophy	DNA	Causative mutation analysis	Selected gene approach
21963187	2011	Human	Physiological ripening of the uterine cervix, physiological pregnancy	Supracervical fetal membranes	Functional study	Selected gene approach
20350647	2010	Human	Preterm delivery	DNA	Association study	Selected gene approach
20224765	2010	Human	Preterm delivery	DNA	Association study	Selected gene approach
20308837	2010	Human	Preterm delivery	DNA	Association study	Selected gene approach
20452482	2010	Human	Preterm delivery	DNA	Association study	775 SNPs in 190 candidate genes
20673868	2010	Human	Preterm delivery, PPROM	DNA	Association study	775 SNPs in 190 candidate genes
20096464	2010	Human	Preterm Delivery	Cervical biopsy	Functional study (RNA expression)	Selected gene approach
20817141	2010	Human	Physiological ripening of the uterine cervix, physiological pregnancy	Cervical biopsy	Functional study (RNA expression)	Genome wide (array)
19796727	2009	Human	Preterm delivery	DNA	Association study	Selected gene approach
19591971	2009	Human	Cervical insufficiency	DNA	Association study	Selected gene approach
19375805	2009	Human	Preterm delivery	DNA	Association study	Selected gene approach
19338208	2009	Human	Preterm delivery	DNA	Association study	Selected gene approach
19019335	2009	Human	Preterm delivery	DNA	Association study	1432 SNPs in 130 candidate genes
19293131	2009	Human	Physiological ripening of the uterine cervix, physiological pregnancy	Supracervical fetal membranes	Functional study	Selected gene approach
19883264	2009	Human	Physiological ripening of the uterine cervix, physiological pregnancy	Cervical biopsy	Functional study (RNA expression)	Genome wide (array)
19121663	2009	Human	Physiological ripening of the uterine cervix, physiological pregnancy	Cervical biopsy	Functional study (RNA expression)	Genome wide (array)
18771989	2008	Human	Preterm delivery, PPROM	DNA	Association study	Selected gene approach
18320229	2008	Human	Preterm delivery	DNA	Association study	Selected gene approach
17766609	2007	Human	Cervical insufficiency	DNA	Association study	Selected gene approach
17259396	2007	Human	Preterm delivery	DNA	Association study	Selected gene approach
17267840	2007	Human	Preterm delivery	DNA	Association study	Selected gene approach
17935246	2007	Human	Preterm delivery	DNA	Association study	Selected gene approach
17676631	2007	Human	Preterm delivery	DNA	Association study	Selected gene approach
17346257	2007	Human	Preterm delivery	DNA	Association study	Selected gene approach
17327991	2007	Human	Cervical insufficiency, Marfan syndrome, PPROM, premature uterine contractions	DNA	Causative mutation analysis	Selected gene approach
16731080	2006	Human	Preterm delivery	DNA	Association study	Selected gene approach
17074544	2006	Human	Preterm delivery	DNA	Association study	Selected gene approach
16912583	2006	Human	Preterm delivery	DNA	Association study	Selected gene approach
17145371	2006	Human	Preterm delivery	DNA	Association study	Selected gene approach
16949412	2006	Human	Physiological ripening of the uterine cervix, physiological pregnancy	Cervical biopsy	Functional study (RNA expression)	Genome wide (array)
16768543	2006	Human	Physiological ripening of the uterine cervix, physiological pregnancy	Cervical, uterine fundus and lower segment biopsy	Functional study (RNA expression)	Genome wide (array)
15951664	2005	Human	Preterm delivery	DNA	Association study	Selected gene approach
15672026	2005	Human	Preterm delivery	DNA	Association study	Selected gene approach
16122384	2005	Human	Preterm delivery	Cervical biopsy	Functional study	Selected gene approach
16199413	2005	Human uterine cervical fibroblasts	Cervix	Cell culture (human uterine cervical fibroblasts)	Functional study (RNA expression)	Selected gene approach
16026405	2005	Human uterine cervical fibroblasts	Cervix	Cell culture (human uterine cervical fibroblasts)	Functional study (RNA expression)	Selected gene approach
16219515	2005	Human uterine cervical fibroblasts	Cervix	Cell culture (human uterine cervical fibroblasts)	Functional study (RNA expression)	Selected gene approach
15625148	2005	Human	Physiological ripening of the uterine cervix, physiological pregnancy	Cervical biopsy	Functional study (RNA expression)	Genome wide (array)
16092967	2005	Human	Preterm delivery, cervix term/preterm	Cervical biopsy	Functional study (RNA expression)	Selected gene approach
15592292	2004	Human	Preterm delivery, PPROM	DNA	Association study	Selected gene approach
15516360	2004	Human	Preterm delivery	DNA	Association study	Selected gene approach
15493717	2004	Human	Preterm delivery	DNA	Association study	Selected gene approach
15232408	2004	Human	Preterm delivery	DNA	Association study	Selected gene approach
14976157	2004	Human	Preterm delivery	DNA	Association study	426 SNPs in 25 genes
15500686	2004	Human	Physiological ripening of the uterine cervix, physiological pregnancy	Cervical biopsy	Functional study	Selected gene approach
15181076	2004	Human	Preterm delivery	Cervical biopsy	Functional study (RNA expression)	Selected gene approach
15373918	2004	Human	Cervix, pregnant	Cervical biopsy	Functional study (RNA expression)	Selected gene approach
14634579	2003	Human	Preterm delivery	DNA	Association study	Selected gene approach
12802709	2003	Human	Cervical insufficiency, preterm delivery	DNA	Association study	Selected gene approach
12752072	2003	Human	Preterm delivery	DNA	Association study	Selected gene approach
12727979	2003	Human	Physiological ripening of the uterine cervix, physiological pregnancy	Cervical biopsy	Functional syudy (Gene expression)	Selected gene approach
12529419	2003	Human	Physiological ripening of the uterine cervix, physiological pregnancy	Cervical biopsy	Functional syudy (Gene expression)	Selected gene approach
12193670	2002	Human	Preterm delivery	DNA	Association study	Selected gene approach
11741975	2002	Human	Preterm delivery, PPROM	DNA	Association study	Selected gene approach
11228250	2001	Human	Physiological ripening of the uterine cervix, physiological pregnancy	Cervical biopsy	Functional syudy (Gene expression)	Selected gene approach
10729321	2000	Human	Physiological ripening of the uterine cervix, physiological pregnancy	Cervical biopsy	Functional study (RNA expression)	Selected gene approach
11101698	2000	Human	Physiological ripening of the uterine cervix, physiological pregnancy	Cervical biopsy	Functional syudy (Gene expression)	Selected gene approach
10420050	1999	Human	Ehlers Danlos syndrome, PPROM, premature uterine contractions	DNA	Causative mutation analysis	Selected gene approach
9858486	1999	Human	Cervix, non pregnant	Cervical biopsy	Functional syudy (Gene expression)	Selected gene approach
9573366	1998	Human	Physiological ripening of the uterine cervix, physiological pregnancy	Cervical biopsy	Functional study (RNA expression)	Selected gene approach
9588893	1998	Human	Cervix, non pregnant	Cervical biopsy	Functional syudy (Gene expression)	Selected gene approach
9096884	1997	Human	Cervix, non pregnant	Cervical biopsy	Functional syudy (Gene expression)	Selected gene approach
7745080	1995	Human	Cervix, non pregnant	Cervical biopsy	Functional syudy (Gene expression)	Selected gene approach
6315547	1983	Human	Physiological ripening of the uterine cervix, physiological pregnancy	Cervical biopsy	Functional study (RNA expression)	Selected gene approach
