# Supplementary material for: Genetic landscape of preterm birth due to cervical insufficiency: Comprehensive gene analysis and patient next-generation sequencing data interpretation
Source: PLoS One. 2020 Mar 26;15(3):e0230771. doi: 10.1371/journal.pone.0230771 (PMC7098624; doi:10.1371/journal.pone.0230771)
Supplement: S3 Table — All genes with duplicates obtained from a literature analysis and additional gene searches. (XLS) [file pone.0230771.s003.xls]

## Sheet: S3_All_Genes
Supplementary Table 3
Full list of genes (with duplicates) obtained through a literature analysis and additional gene searches
Gene	HP term	Syndrome	PUBMED ID/Source	Condition/relatedness	Subject of study	Analysed material	Type of study	Selected gene/unbiased approach	Findings	Citations	TruSight One
IL6			20350647	Preterm delivery	Human	DNA	Association study	Selected gene approach	Association found	16	Yes
IL6			15951664	Preterm delivery	Human	DNA	Association study	Selected gene approach	Association found. Implicated in infection/inflammation pathway of preterm delivery	16	Yes
IL6			15951664	Preterm delivery	Human	DNA	Association study	Selected gene approach	Association found	16	Yes
IL6			15516360	Preterm delivery	Human	DNA	Association study	Selected gene approach	Association found	16	Yes
IL6			16731080	Preterm delivery	Human	DNA	Association study	Selected gene approach	Association found	16	Yes
IL6			15592292	Preterm delivery	Human	DNA	Association study	Selected gene approach	Association found	16	Yes
IL6			10729321	Physiological ripening of the uterine cervix, physiological pregnancy	Human	Cervical biopsy	Functional study (RNA expression)	Selected gene approach	RNA levels fwere upregulated in the ripe postpartum cervical tissue compared to the unripe state in human cervix biopsies	16	Yes
IL6			28762599	Preterm delivery	Human	Cell culture (human uterine cervical fibroblasts)	Functional study (RNA expression)	Selected gene approach	Target of progesterone action to reduce preterm delivery. Expression of gene was restricted by P4 (progesterone)	16	Yes
IL6			16122384	Preterm delivery	Human	Cervical biopsy	Functional study	Selected gene approach	Significantly increased protein levels during labour compared to non-labouring groups	16	Yes
IL6			16949412	Physiological ripening of the uterine cervix, physiological pregnancy	Human	Cervical biopsy	Functional study (RNA expression)	Genome wide (array)	Significant expression changes in different study groups	16	Yes
IL6			12752072	Preterm delivery	Human	DNA	Association study	Selected gene approach	Association found	16	Yes
IL6			19338208	Preterm delivery	Human	DNA	Association study	Selected gene approach	Association found	16	Yes
IL6			27163930	Preterm delivery in three generations	Human	DNA	Association study	NGS of 329 genes and 132 haplotype blocks that we had previously shown were highly associated with preterm birth	Association found	16	Yes
IL6			12529419	Physiological ripening of the uterine cervix, physiological pregnancy	Human	Cervical biopsy	Functional syudy (Gene expression)	Selected gene approach	Differential expression in cervix across different study groups	16	Yes
IL6			19121663	Physiological ripening of the uterine cervix, physiological pregnancy	Human	Cervical biopsy	Functional study (RNA expression)	Genome wide (array)	Genes up-regulated in myometrium and cervix with labor	16	Yes
IL1B			15951664	Preterm delivery	Human	DNA	Association study	Selected gene approach	Association found. Implicated in infection/inflammation pathway of preterm delivery	11	Yes
IL1B			15592292	Preterm delivery	Human	DNA	Association study	Selected gene approach	Association found. Implicated in infection/inflammation pathway of preterm delivery	11	Yes
IL1B			28762599	Preterm delivery	Human	Cell culture (human uterine cervical fibroblasts)	Functional study (RNA expression)	Selected gene approach	Target of progesterone action to reduce preterm delivery. Expression of gene was restricted by P4 (progesterone)	11	Yes
IL1B			15373918	Cervix, pregnant	Human	Cervical biopsy	Functional study (RNA expression)	Selected gene approach	Significant expression changes in different study groups	11	Yes
IL1B			21682548	Preterm delivery	Human	DNA	Association study	Selected gene approach	Association found	11	Yes
IL1B			22884587	Preterm delivery	Human	DNA	Association study	Selected gene approach	Association found	11	Yes
IL1B			20096464	Preterm Delivery	Human	Cervical biopsy	Functional study (RNA expression)	Selected gene approach	Differential expression between different study groups	11	Yes
IL1B			28557135	Physiological ripening of the uterine cervix, physiological pregnancy	Human	Cervical swab	Functional study (RNA expression)	Selected gene approach	Distinct patterns of expression over time were seen for each individual gene	11	Yes
IL1B			12529419	Physiological ripening of the uterine cervix, physiological pregnancy	Human	Cervical biopsy	Functional syudy (Gene expression)	Selected gene approach	Differential expression in cervix across different study groups	11	Yes
IL1B			19121663	Physiological ripening of the uterine cervix, physiological pregnancy	Human	Cervical biopsy	Functional study (RNA expression)	Genome wide (array)	Genes up-regulated in myometrium and cervix with labor	11	Yes
CXCL8			17267840	Preterm delivery	Human	DNA	Association study	Selected gene approach	Association found. Implicated in infection/inflammation pathway of preterm delivery	12	Yes
CXCL8			17267840	Preterm delivery	Human	DNA	Association study	Selected gene approach	Association found	12	Yes
CXCL8			28762599	Preterm delivery	Human	Cell culture (human uterine cervical fibroblasts)	Functional study (RNA expression)	Selected gene approach	Target of progesterone action to reduce preterm delivery. Expression of gene was restricted by P4 (progesterone)	12	Yes
CXCL8			15625148	Physiological ripening of the uterine cervix, physiological pregnancy	Human	Cervical biopsy	Functional study (RNA expression)	Genome wide (array)	Differential expression during cervical ripening	12	Yes
CXCL8			16122384	Preterm delivery	Human	Cervical biopsy	Functional study	Selected gene approach	Significantly increased protein levels during labour compared to non-labouring groups	12	Yes
CXCL8			16949412	Physiological ripening of the uterine cervix, physiological pregnancy	Human	Cervical biopsy	Functional study (RNA expression)	Genome wide (array)	Significant expression changes in different study groups	12	Yes
CXCL8			15373918	Cervix, pregnant	Human	Cervical biopsy	Functional study (RNA expression)	Selected gene approach	Significant expression changes in different study groups	12	Yes
CXCL8			12529419	Physiological ripening of the uterine cervix, physiological pregnancy	Human	Cervical biopsy	Functional syudy (Gene expression)	Selected gene approach	Differential expression in cervix across different study groups	12	Yes
CXCL8			19121663	Physiological ripening of the uterine cervix, physiological pregnancy	Human	Cervical biopsy	Functional study (RNA expression)	Genome wide (array)	Genes up-regulated in myometrium and cervix with labor	12	Yes
TNF			15592292	Preterm delivery, PPROM	Human	DNA	Association study	Selected gene approach	Association found. Implicated in infection/inflammation pathway of preterm delivery	9	Yes
TNF			12802709	Cervical insufficiency, preterm delivery	Human	DNA	Association study	Selected gene approach	No association	9	Yes
TNF			15625148	Physiological ripening of the uterine cervix, physiological pregnancy	Human	Cervical biopsy	Functional study (RNA expression)	Genome wide (array)	Differential expression during cervical ripening	9	Yes
TNF			16122384	Preterm delivery	Human	Cervical biopsy	Functional study	Selected gene approach	No protein level changes in different study groups	9	Yes
TNF			19375805	Preterm delivery	Human	DNA	Association study	Selected gene approach	Association found	9	Yes
TNF			20224765	Preterm delivery	Human	DNA	Association study	Selected gene approach	Association found	9	Yes
TNF			26846412	Preterm delivery	Human	DNA	Association study	Selected gene approach	Association found	9	Yes
TNF			12529419	Physiological ripening of the uterine cervix, physiological pregnancy	Human	Cervical biopsy	Functional syudy (Gene expression)	Selected gene approach	Differential expression in cervix across different study groups	9	Yes
COL1A1			17766609	Cervical insufficiency	Human	DNA	Association study	Selected gene approach	Direct implication to the condition	7	Yes
COL1A1			9573366	Physiological ripening of the uterine cervix, physiological pregnancy	Human	Cervical biopsy	Functional study (RNA expression)	Selected gene approach	No changes in the mRNA expression in term-in-labor vs preterm-not-in-labor groups, increase was observed after delivery comparing to the non-pregnant cervix	7	Yes
COL1A1			19796727	Preterm delivery	Human	DNA	Association study	Selected gene approach	Association found, common variants in genes COL1A1 and IL10 are analyzed, variants are depicted in a meaningless way	7	Yes
COL1A1			12727979	Physiological ripening of the uterine cervix, physiological pregnancy	Human	Cervical biopsy	Functional syudy (Gene expression)	Selected gene approach	Type I collagen might play an important role in the maintenance of pregnancy and that decreased expression of this collagen could be associated with the process of uterine cervical ripening	7	Yes
COL1A1			28346524	Preterm delivery, PPROM	Human	DNA	Causative mutation analysis/ Other	Genome wide (WGS, subjected to 16 gene set filter)	No variants found in fetal DNA, maternal DNA was not tested	7	Yes
COL1A1		Ehlers-Danlos syndrome, arthrochalasia type, 1	OMIM	Ehlers Danlos syndrome						7	Yes
COL5A1		classical type EDS	10420050	PPROM, premature uterine contractions	Human	DNA	Causative mutation analysis/Case report	Selected gene approach	Direct implication to the condition	7	Yes
COL5A1			19883264	Physiological ripening of the uterine cervix, physiological pregnancy	Human	Cervical biopsy	Functional study (RNA expression)	Genome wide (array)	Differentially expressed in the cervical tissue of patients not in labor with a ripe cervix when compared to those not in labor with an unripe cervix	7	Yes
COL5A1			19883264	Physiological ripening of the uterine cervix, physiological pregnancy	Human	Cervical biopsy	Functional study (RNA expression)	Genome wide (array)	Differential mRNA expression	7	Yes
COL5A1			22208904	Preterm delivery	Human	DNA	Association study/A case-parent triad design	1326 SNPs in 159 candidate genes	Association was significant when combining fetal and maternal genotypes	7	Yes
COL5A1			28346524	Preterm delivery, PPROM	Human	DNA	Causative mutation analysis/ Other	Genome wide (WGS, subjected to 16 gene set filter)	Variant found in a fetus	7	Yes
COL5A1			28346524	Preterm delivery, PPROM	Human	DNA	Causative mutation analysis/ Other	Genome wide (WGS, subjected to 16 gene set filter)	No variants found in fetal DNA, maternal DNA was not tested	7	Yes
COL5A1	Premature birth following premature rupture of fetal membranes HP:0005100/ Premature rupture of membranes HP:0001788	Ehlers-danlos Syndrome, Type I	hpo.jax.org	Preterm delivery, PPROM						7	Yes
PTGS2			15500686	Physiological ripening of the uterine cervix, physiological pregnancy	Human	Cervical biopsy	Functional study	Selected gene approach	Iincreased levels in human cervix at parturition	8	Yes
PTGS2			28762599	Preterm delivery	Human	Cell culture (human uterine cervical fibroblasts)	Functional study (RNA expression)	Selected gene approach	Target of progesterone action to reduce preterm delivery. Expression of gene was restricted by P4 (progesterone)	8	Yes
PTGS2			18771989	Preterm delivery	Human	DNA	Association study	Selected gene approach	Inflammation theory. immune system-related genes that have been implicated in the process of cervical ripening. Interleukin-1 receptor antagonist allele 2 is associated with a reduced time interval from labor induction to delivery	8	Yes
PTGS2			15181076	Preterm delivery	Human	Cervical biopsy	Functional study (RNA expression)	Selected gene approach	The level of COX-2 mRNA was similar in all groups	8	Yes
PTGS2			16949412	Physiological ripening of the uterine cervix, physiological pregnancy	Human	Cervical biopsy	Functional study (RNA expression)	Genome wide (array)	Significant expression changes in different study groups	8	Yes
PTGS2			27163930	Preterm delivery in three generations	Human	DNA	Association study	NGS of 329 genes and 132 haplotype blocks that we had previously shown were highly associated with preterm birth	Association found	8	Yes
PTGS2			28557135	Physiological ripening of the uterine cervix, physiological pregnancy	Human	Cervical swab	Functional study (RNA expression)	Selected gene approach	Distinct patterns of expression over time were seen for each individual gene	8	Yes
PTGS2			19121663	Physiological ripening of the uterine cervix, physiological pregnancy	Human	Cervical biopsy	Functional study (RNA expression)	Genome wide (array)	Genes up-regulated in myometrium and cervix with labor	8	Yes
COL3A1		vascular type EDS (life-threatening; hypermobility type EDS	10420050	PPROM, premature uterine contractions	Human	DNA	Causative mutation analysis/Case report	Selected gene approach	Direct implication to the condition	6	Yes
COL3A1			19883264	Physiological ripening of the uterine cervix, physiological pregnancy	Human	Cervical biopsy	Functional study (RNA expression)	Genome wide (array)	Differentially expressed in the cervical tissue of patients not in labor with a ripe cervix when compared to those not in labor with an unripe cervix	6	Yes
COL3A1			9573366	Physiological ripening of the uterine cervix, physiological pregnancy	Human	Cervical biopsy	Functional study (RNA expression)	Selected gene approach	No changes in the mRNA expression in term-in-labor vs preterm-not-in-labor groups, increase was observed after delivery comparing to the non-pregnant cervix	6	Yes
COL3A1			12727979	Physiological ripening of the uterine cervix, physiological pregnancy	Human	Cervical biopsy	Functional syudy (Gene expression)	Selected gene approach	Differential expression in cervix across different study groups	6	Yes
COL3A1			28346524	Preterm delivery, PPROM	Human	DNA	Causative mutation analysis/ Other	Genome wide (WGS, subjected to 16 gene set filter)	No variants found in fetal DNA, maternal DNA was not tested	6	Yes
COL3A1	Cervical insufficiency HP:0030009/ Premature delivery because of cervical insufficiency or membrane fragility HP:0005267/ Uterine rupture HP:0100718/ Uterine prolapse HP:0000139	Ehlers-danlos Syndrome, Vascular Type	hpo.jax.org	Cervical insufficiency, PPROM, preterm delivery, Uterine rupture/ Uterine prolapse						6	Yes
ADRB2			17267840	Preterm delivery	Human	DNA	Association study	Selected gene approach	Modulates uterine muscle contraction by promoting uterine smooth muscle relaxation. Premature uterine contraction.	6	Yes
ADRB2			15493717	Preterm delivery	Human	DNA	Association study	Selected gene approach	Association found	6	Yes
ADRB2			17074544	Preterm delivery	Human	DNA	Association study	Selected gene approach	Association found	6	Yes
ADRB2			25600430	Cervical insufficiency, preterm delivery	Human	DNA	Association study	Selected gene approach	No association found	6	Yes
ADRB2			29876231	Preterm delivery	Human	DNA	Association study	Selected gene approach	No association found	6	Yes
ADRB2			21600547	Preterm delivery	Human	DNA	Association study	Selected gene approach	Homozygous beta-2 adrenoceptor genotype encoding for Arg/Arg16 was associated with slower progress in active labor. protective role for ADRB2 Arg/Arg16-encoding homozygosity in preterm delivery. ADRB2 polymorphic variation encoding for Arg/Arg homozygosity at codon 16 appears to be strongly associated with protection against spontaneous preterm delivery	6	Yes
COL5A2		classical type EDS	10420050	PPROM, premature uterine contractions	Human	DNA	Causative mutation analysis/Case report	Selected gene approach	Direct implication to the condition	5	Yes
COL5A2			19883264	Physiological ripening of the uterine cervix, physiological pregnancy	Human	Cervical biopsy	Functional study (RNA expression)	Genome wide (array)	Differentially expressed in the cervical tissue of patients not in labor with a ripe cervix when compared to those not in labor with an unripe cervix	5	Yes
COL5A2			22208904	Preterm delivery	Human	DNA	Association study/A case-parent triad design	1326 SNPs in 159 candidate genes	The most consistent significant fetal gene associated with preterm delivery	5	Yes
COL5A2			28346524	Preterm delivery, PPROM	Human	DNA	Causative mutation analysis/ Other	Genome wide (WGS, subjected to 16 gene set filter)	No variants found in fetal DNA, maternal DNA was not tested	5	Yes
COL5A2		Ehlers-Danlos syndrome, classic type, 2	OMIM	Ehlers Danlos syndrome						5	Yes
F5			17267840	Preterm delivery	Human	DNA	Association study	Selected gene approach	Placental function	5	Yes
F5			17267840	Preterm delivery	Human	DNA	Association study	Selected gene approach	Association found	5	Yes
F5			15516360	Preterm delivery	Human	DNA	Association study	Selected gene approach	Association found	5	Yes
F5			23591632	Preterm delivery	Human	DNA	Causative mutation analysis	Genome wide (exome sequencing)	Novel missense variants found in individuals with family anamnesis of preterm delivery	5	Yes
F5			14976157	Preterm delivery	Human	DNA	Association study	426 SNps in 25 genes	Association found	5	Yes
IL10			15592292	Preterm delivery	Human	DNA	Association study	Selected gene approach	Association found. Implicated in infection/inflammation pathway of preterm delivery	7	Yes
IL10			17267840	Preterm delivery	Human	DNA	Association study	Selected gene approach	Association found. Implicated in infection/inflammation pathway of preterm delivery	7	Yes
IL10			17074544	Preterm delivery	Human	DNA	Association study	Selected gene approach	Association found. Implicated in infection/inflammation pathway of preterm delivery	7	Yes
IL10			19796727	Preterm delivery	Human	DNA	Association study	Selected gene approach	Association found, common variants in genes COL1A1 and IL10 are analyzed, variants are depicted in a meaningless way	7	Yes
IL10			19591971	Cervical insufficiency	Human	DNA	Association study	Selected gene approach	Association found	7	Yes
IL10			20096464	Preterm Delivery	Human	Cervical biopsy	Functional study (RNA expression)	Selected gene approach	Differential expression between different study groups	7	Yes
IL6R			16731080	Preterm delivery	Human	DNA	Association study	Selected gene approach	Association found. Implicated in infection/inflammation pathway of preterm delivery	6	Yes
IL6R			15951664	Preterm delivery	Human	DNA	Association study	Selected gene approach	Association found	6	Yes
IL6R			20452482	Preterm delivery	Human	DNA	Association study	190 candidate genes and 775 SNPs	Association found	6	Yes
IL6R			17346257	Preterm delivery	Human	DNA	Association study	Selected gene approach	Association found	6	Yes
IL6R			27163930	Preterm delivery in three generations	Human	DNA	Association study	NGS of 329 genes and 132 haplotype blocks that we had previously shown were highly associated with preterm birth	Association found	6	Yes
CSF3			17267840	Preterm delivery	Human	DNA	Association study	Selected gene approach	Association found. Implicated in infection/inflammation pathway of preterm delivery	5	No
CSF3			10729321	Physiological ripening of the uterine cervix, physiological pregnancy	Human	Cervical biopsy	Functional study (RNA expression)	Selected gene approach	RNA levels fwere upregulated in the ripe postpartum cervical tissue compared to the unripe state in human cervix biopsies	5	No
CSF3			15625148	Physiological ripening of the uterine cervix, physiological pregnancy	Human	Cervical biopsy	Functional study (RNA expression)	Genome wide (array)	Differential expression during cervical ripening	5	No
CSF3			16949412	Physiological ripening of the uterine cervix, physiological pregnancy	Human	Cervical biopsy	Functional study (RNA expression)	Genome wide (array)	Significant expression changes in different study groups	5	No
CSF3			19121663	Physiological ripening of the uterine cervix, physiological pregnancy	Human	Cervical biopsy	Functional study (RNA expression)	Genome wide (array)	Genes up-regulated in myometrium and cervix with labor	5	No
PGR			17267840	Preterm delivery	Human	DNA	Association study	Selected gene approach	Functional loss of progesterone	5	Yes
PGR			20308837	Preterm delivery	Human	DNA	Association study	Selected gene approach	Association found	5	Yes
PGR			23018797	Preterm delivery	Human	DNA	Association study	Selected gene approach	Association found	5	Yes
PGR			26286601	Preterm delivery	Human	DNA	Association study	Selected gene approach	Association with preterm delivery	5	Yes
PGR			27163930	Preterm delivery in three generations	Human	DNA	Association study	NGS of 329 genes and 132 haplotype blocks that we had previously shown were highly associated with preterm birth	Association found	5	Yes
ADAMTS2			19883264	Physiological ripening of the uterine cervix, physiological pregnancy	Human	Cervical biopsy	Functional study (RNA expression)	Genome wide (array)	Differentially expressed in the cervical tissue of patients not in labor with a ripe cervix when compared to those not in labor with an unripe cervix	3	Yes
ADAMTS2			28346524	Preterm delivery, PPROM	Human	DNA	Causative mutation analysis/ Other	Genome wide (WGS, subjected to 16 gene set filter)	No variants found in fetal DNA, maternal DNA was not tested	3	Yes
ADAMTS2	Premature rupture of membranes HP:0001788/ Premature birth HP:0001622	Ehlers-Danlos syndrome, dermatosparaxis type	OMIM	Preterm delivery, PPROM, Ehlers Danlos syndrome						3	Yes
COL1A2			20673868	PPROM	Human	DNA	Association study	775 SNPs in 190 candidate genes	Associated with PPROM	3	Yes
COL1A2			28346524	Preterm delivery, PPROM	Human	DNA	Causative mutation analysis/ Other	Genome wide (WGS, subjected to 16 gene set filter)	Variant found in a fetus	3	Yes
COL1A2		Ehlers-Danlos syndrome, cardiac valvular type/ Ehlers-Danlos syndrome, arthrochalasia type, 2	OMIM	Ehlers Danlos syndrome						3	Yes
IL1A			15951664	Preterm delivery	Human	DNA	Association study	Selected gene approach	Association found. Implicated in infection/inflammation pathway of preterm delivery	5	Yes
IL1A			15592292	Preterm delivery	Human	DNA	Association study	Selected gene approach	Association found. Implicated in infection/inflammation pathway of preterm delivery	5	Yes
IL1A			17267840	Preterm delivery	Human	DNA	Association study	Selected gene approach	Association found. Implicated in infection/inflammation pathway of preterm delivery	5	Yes
IL1A			20096464	Preterm Delivery	Human	Cervical biopsy	Functional study (RNA expression)	Selected gene approach	Differential expression between different study groups	5	Yes
IL4			15951664	Preterm delivery	Human	DNA	Association study	Selected gene approach	Association found. Implicated in infection/inflammation pathway of preterm delivery	4	Yes
IL4			17267840	Preterm delivery	Human	DNA	Association study	Selected gene approach	Association found	4	Yes
IL4			17074544	Preterm delivery	Human	DNA	Association study	Selected gene approach	Association found	4	Yes
IL4			20096464	Preterm Delivery	Human	Cervical biopsy	Functional study (RNA expression)	Selected gene approach	Differential expression between different study groups	4	Yes
MBL2			15592292	Preterm delivery	Human	DNA	Association study	Selected gene approach	Association found. Implicated in infection/inflammation pathway of preterm delivery	4	Yes
MBL2			16912583	Preterm delivery	Human	DNA	Association study	Selected gene approach	Association found	4	Yes
MBL2			26088544	Cervical insufficiency, preterm delivery	Human	DNA	Association study	Selected gene approach	Association found	4	Yes
IL1A			26088544	Cervical insufficiency, preterm delivery	Human	DNA	Association study	Selected gene approach	No association found	5	Yes
COL1A1			26088544	Cervical insufficiency, preterm delivery	Human	DNA	Association study	Selected gene approach	Tendency towards positive association identified	7	Yes
IL1B			26088544	Cervical insufficiency, preterm delivery	Human	DNA	Association study	Selected gene approach	Tendency towards positive association identified	11	Yes
IL6			26088544	Cervical insufficiency, preterm delivery	Human	DNA	Association study	Selected gene approach	Association found	16	Yes
IL6R			26088544	Cervical insufficiency, preterm delivery	Human	DNA	Association study	Selected gene approach	No association found	6	Yes
IL10			26088544	Cervical insufficiency, preterm delivery	Human	DNA	Association study	Selected gene approach	No association found	7	Yes
LTA			26088544	Cervical insufficiency, preterm delivery	Human	DNA	Association study	Selected gene approach	No association found	4	Yes
TNF			26088544	Cervical insufficiency, preterm delivery	Human	DNA	Association study	Selected gene approach	No association found	9	Yes
TGFB1			26088544	Cervical insufficiency, preterm delivery	Human	DNA	Association study	Selected gene approach	No association found	5	Yes
MBL2			16912583	Preterm delivery	Human	DNA	Association study	Selected gene approach	Association found	4	Yes
MMP1			11741975	Preterm delivery, PPROM	Human	DNA	Association study	Selected gene approach	Remodeling of connective tissues	4	Yes
MMP1			28762599	Preterm delivery	Human	Cell culture (human uterine cervical fibroblasts)	Functional study (RNA expression)	Selected gene approach	Target of progesterone action to reduce preterm delivery. Expression of gene was restricted by P4 (progesterone)	4	Yes
MMP1			6315547	Physiological ripening of the uterine cervix, physiological pregnancy	Human	Cervical biopsy	Functional study (RNA expression)	Selected gene approach	Prostaglandin E2 induced labor in term pregnancies (cervical priming)	4	Yes
MMP1			19121663	Physiological ripening of the uterine cervix, physiological pregnancy	Human	Cervical biopsy	Functional study (RNA expression)	Genome wide (array)	Genes up-regulated in myometrium and cervix with labor	4	Yes
SERPINE1			17267840	Preterm delivery	Human	DNA	Association study	Selected gene approach	Placental function	4	Yes
SERPINE1			16949412	Physiological ripening of the uterine cervix, physiological pregnancy	Human	Cervical biopsy	Functional study (RNA expression)	Genome wide (array)	Significant expression changes in different study groups	4	Yes
SERPINE1			17676631	Preterm delivery	Human	DNA	Association study	Selected gene approach	Association found	4	Yes
SERPINE1			28557135	Physiological ripening of the uterine cervix, physiological pregnancy	Human	Cervical swab	Functional study (RNA expression)	Selected gene approach	Distinct patterns of expression over time were seen for each individual gene	4	Yes
TGFB1			17766609	Cervical insufficiency	Human	DNA	Association study	Selected gene approach	Conflicting results in different studies	5	Yes
TGFB1			15592292	Preterm delivery	Human	DNA	Association study	Selected gene approach	Association found. Implicated in infection/inflammation pathway of preterm delivery	5	Yes
TGFB1			19883264	Physiological ripening of the uterine cervix, physiological pregnancy	Human	Cervical biopsy	Functional study (RNA expression)	Genome wide (array)	Differential mRNA expression	5	Yes
TGFB1			9573366	Physiological ripening of the uterine cervix, physiological pregnancy	Human	Cervical biopsy	Functional study (RNA expression)	Selected gene approach	Changes in mRNA or pretein levels in different study groups	5	Yes
TIMP2			19883264	Physiological ripening of the uterine cervix, physiological pregnancy	Human	Cervical biopsy	Functional study (RNA expression)	Genome wide (array)	Differential mRNA expression	4	Yes
TIMP2			26979631	Preterm delivery	Human	DNA	Association study	1536 SNP array (genes involved in inflammation)	Association with preterm delivery (<37 weeks)	4	Yes
TIMP2			20452482	Preterm delivery	Human	DNA	Association study	190 candidate genes and 775 SNPs	Association found	4	Yes
TIMP2			22510698	Uterine prolapse	Human	Cervical and uterosacral ligaments biopsy	Functional study	Selected gene approach	Differential expression across different study groups	4	Yes
TLR2			17074544	Preterm delivery	Human	DNA	Association study	Selected gene approach	Association found. Implicated in infection/inflammation pathway of preterm delivery	4	Yes
TLR2			15516360	Preterm delivery	Human	DNA	Association study	Selected gene approach	Association found	4	Yes
TLR2			26846412	Preterm delivery	Human	DNA	Association study	Selected gene approach	Association found	4	Yes
TLR2			25467401	Physiological ripening of the uterine cervix, physiological pregnancy	Human	Ectocervix biopsy	Functional study (RNA expression)	Selected gene approach	Differential expression in different study groups	4	Yes
TRL4			17074544	Preterm delivery	Human	DNA	Association study	Selected gene approach	Association found. Implicated in infection/inflammation pathway of preterm delivery	4	No
TRL4			12193670	Preterm delivery	Human	DNA	Association study	Selected gene approach	Association found	4	No
TRL4			15951664	Preterm delivery	Human	DNA	Association study	Selected gene approach	Association found	4	No
TRL4			15516360	Preterm delivery	Human	DNA	Association study	Selected gene approach	Association found	4	No
VCAN			19883264	Physiological ripening of the uterine cervix, physiological pregnancy	Human	Cervical biopsy	Functional study (RNA expression)	Genome wide (array)	Differentially expressed in the cervical tissue of patients not in labor with a ripe cervix when compared to those not in labor with an unripe cervix	5	Yes
VCAN			19883264	Physiological ripening of the uterine cervix, physiological pregnancy	Human	Cervical biopsy	Functional study (RNA expression)	Genome wide (array)	Differential mRNA expression. Upregulated in patients with a ripe cervix (p < 0.05) in both the microarray and qRT-PCR assays	5	Yes
VCAN			9573366	Physiological ripening of the uterine cervix, physiological pregnancy	Human	Cervical biopsy	Functional study (RNA expression)	Selected gene approach	Changes in mRNA or pretein levels in different study groups	5	Yes
VCAN			28557135	Physiological ripening of the uterine cervix, physiological pregnancy	Human	Cervical swab	Functional study (RNA expression)	Selected gene approach	Distinct patterns of expression over time were seen for each individual gene	5	Yes
ADAMTS9			19883264	Physiological ripening of the uterine cervix, physiological pregnancy	Human	Cervical biopsy	Functional study (RNA expression)	Genome wide (array)	Differentially expressed in the cervical tissue of patients not in labor with a ripe cervix when compared to those not in labor with an unripe cervix	3	No
ADAMTS9			16949412	Physiological ripening of the uterine cervix, physiological pregnancy	Human	Cervical biopsy	Functional study (RNA expression)	Genome wide (array)	Significant expression changes in different study groups	3	No
ADAMTS9			19121663	Physiological ripening of the uterine cervix, physiological pregnancy	Human	Cervical biopsy	Functional study (RNA expression)	Genome wide (array)	Genes up-regulated in myometrium and cervix with labor	3	No
CCL2			15625148	Physiological ripening of the uterine cervix, physiological pregnancy	Human	Cervical biopsy	Functional study (RNA expression)	Genome wide (array)	Differential expression during cervical ripening	3	Yes
CCL2			16122384	Preterm delivery	Human	Cervical biopsy	Functional study	Selected gene approach	Significantly increased protein levels during labour compared to non-labouring groups	3	Yes
CCL2			19121663	Physiological ripening of the uterine cervix, physiological pregnancy	Human	Cervical biopsy	Functional study (RNA expression)	Genome wide (array)	Genes up-regulated in myometrium and cervix with labor	3	Yes
CRHR1			23168575	Preterm delivery	Human	DNA	Association study/ Segregation analysis	99 SNPs in 33 genes	Association with preterm birth found in fetal genome	3	Yes
CRHR1			16734917	Preterm Delivery	Human	Cervical biopsy	Functional study (RNA expression)	Selected gene approach	mRNA in the pregnant tissues were lower than those in non-pregnant subjects	3	Yes
CRHR1			16768543	Physiological ripening of the uterine cervix, physiological pregnancy	Human	Cervical, uterine fundus and lower segment biopsy	Functional study (RNA expression)	Genome wide (array)	Differential expression in cervix across different study groups	3	Yes
CXCL5			16949412	Physiological ripening of the uterine cervix, physiological pregnancy	Human	Cervical biopsy	Functional study (RNA expression)	Genome wide (array)	Significant expression changes in different study groups	3	Yes
CXCL5			20817141	Physiological ripening of the uterine cervix, physiological pregnancy	Human	Cervical biopsy	Functional study (RNA expression)	Genome wide (array)	Differential expression across different study groups	3	Yes
CXCL5			19121663	Physiological ripening of the uterine cervix, physiological pregnancy	Human	Cervical biopsy	Functional study (RNA expression)	Genome wide (array)	Genes up-regulated in myometrium and cervix with labor	3	Yes
CXCL8			10729321	Physiological ripening of the uterine cervix, physiological pregnancy	Human	Cervical biopsy	Functional study (RNA expression)	Selected gene approach	RNA levels fwere upregulated in the ripe postpartum cervical tissue compared to the unripe state in human cervix biopsies	12	Yes
CXCL8			15625148	Physiological ripening of the uterine cervix, physiological pregnancy	Human	Cervical biopsy	Functional study (RNA expression)	Genome wide (array)	Differential expression during cervical ripening	12	Yes
CXCL8			15625148	Physiological ripening of the uterine cervix, physiological pregnancy	Human	Cervical biopsy	Functional study (RNA expression)	Genome wide (array)	Differential expression during cervical ripening	12	Yes
F2			17267840	Preterm delivery	Human	DNA	Association study	Selected gene approach	No association found in replication studies (17267840). Placental function	2	Yes
F2			15516360	Preterm delivery	Human	DNA	Association study	Selected gene approach	Association found	2	Yes
FBN1		Marfan sy, ectopia lentis syndrome, Weill-Marchesani syndrome, Shprintzen-Goldberg syndrome and neonatal progeroid syndrome	17327991	Cervical insufficiency, PPROM, premature uterine contractions	Human	DNA	Causative mutation analysis/Case report	Selected gene approach	Direct implication to the condition	1	Yes
FLT1			20350647	Preterm delivery	Human	DNA	Association study	Selected gene approach	Association found	3	Yes
FLT1			26979631	Preterm delivery	Human	DNA	Association study	1536 SNP array (genes involved in inflammation)	Association with preterm delivery (<34 weeks)	3	Yes
FLT1			27163930	Preterm delivery in three generations	Human	DNA	Association study	NGS of 329 genes and 132 haplotype blocks that we had previously shown were highly associated with preterm birth	Association found	3	Yes
GSTT1			18320229	Preterm delivery	Human	DNA	Association study	Selected gene approach	Association found	3	Yes
GSTT1			20817141	Physiological ripening of the uterine cervix, physiological pregnancy	Human	Cervical biopsy	Functional study (RNA expression)	Genome wide (array)	Differential expression across different study groups	3	Yes
GSTT1			16768543	Physiological ripening of the uterine cervix, physiological pregnancy	Human	Cervical, uterine fundus and lower segment biopsy	Functional study (RNA expression)	Genome wide (array)	Differential expression in cervix across different study groups	3	Yes
HAS2			16199413	Cervix	Human uterine cervical fibroblasts	Cell culture	Functional study (RNA expression)	Selected gene approach	Increased synthesis during vacuum-driven stretch device for the purpose of mimicking active phase labour in human tissue culture	3	No
HAS2			22529214	Preterm delivery	Mice/ Human	Cervical biopsy	Functional study (RNA expression)	Selected gene approach	Increased Has2 expression at term	3	No
HAS2			28557135	Physiological ripening of the uterine cervix, physiological pregnancy	Human	Cervical swab	Functional study (RNA expression)	Selected gene approach	Distinct patterns of expression over time were seen for each individual gene	3	No
ICAM1			15625148	Physiological ripening of the uterine cervix, physiological pregnancy	Human	Cervical biopsy	Functional study (RNA expression)	Genome wide (array)	Differential expression during cervical ripening	3	Yes
ICAM1			16949412	Physiological ripening of the uterine cervix, physiological pregnancy	Human	Cervical biopsy	Functional study (RNA expression)	Genome wide (array)	Significant expression changes in different study groups	3	Yes
ICAM1			19121663	Physiological ripening of the uterine cervix, physiological pregnancy	Human	Cervical biopsy	Functional study (RNA expression)	Genome wide (array)	Genes up-regulated in myometrium and cervix with labor	3	Yes
IL1RL1			16949412	Physiological ripening of the uterine cervix, physiological pregnancy	Human	Cervical biopsy	Functional study (RNA expression)	Genome wide (array)	Significant expression changes in different study groups	3	Yes
IL1RL1			20817141	Physiological ripening of the uterine cervix, physiological pregnancy	Human	Cervical biopsy	Functional study (RNA expression)	Genome wide (array)	Differential expression across different study groups	3	Yes
IL1RL1			19121663	Physiological ripening of the uterine cervix, physiological pregnancy	Human	Cervical biopsy	Functional study (RNA expression)	Genome wide (array)	Genes up-regulated in myometrium and cervix with labor	3	Yes
IL1RN			14634579	Preterm delivery	Human	DNA	Association study	Selected gene approach	Association found	3	Yes
IL1RN			15951664	Preterm delivery	Human	DNA	Association study	Selected gene approach	Association found	3	Yes
IL1RN			18771989	Preterm delivery, PPROM	Human	DNA	Association study	Selected gene approach	Inflammation theory. immune system-related genes that have been implicated in the process of cervical ripening. Cyclooxygenase-2 allele C is associated with a reduced time interval from labor induction to delivery	3	Yes
LAMA2			19883264	Physiological ripening of the uterine cervix, physiological pregnancy	Human	Cervical biopsy	Functional study (RNA expression)	Genome wide (array)	Differentially expressed in the cervical tissue of patients not in labor with a ripe cervix when compared to those not in labor with an unripe cervix	3	Yes
LAMA2			19883264	Physiological ripening of the uterine cervix, physiological pregnancy	Human	Cervical biopsy	Functional study (RNA expression)	Genome wide (array)	Differential mRNA expression	3	Yes
LAMA2			16768543	Physiological ripening of the uterine cervix, physiological pregnancy	Human	Cervical, uterine fundus and lower segment biopsy	Functional study (RNA expression)	Genome wide (array)	Differential expression in cervix across different study groups	3	Yes
LTA			15951664	Preterm delivery	Human	DNA	Association study	Selected gene approach	Association found. Implicated in infection/inflammation pathway of preterm delivery	4	Yes
LTA			17267840	Preterm delivery	Human	DNA	Association study	Selected gene approach	Association found	4	Yes
LTA			17267840	Preterm delivery	Human	DNA	Association study	Selected gene approach	Association found	4	Yes
MMP2			26979631	Preterm delivery	Human	DNA	Association study	1536 SNP array (genes involved in inflammation)	Association with preterm delivery (<37 weeks)	3	Yes
MMP2			20673868	PPROM	Human	DNA	Association study	775 SNPs in 190 candidate genes	Associated with PPROM	3	Yes
MMP2			22510698	Uterine prolapse	Human	Cervical and uterosacral ligaments biopsy	Functional study	Selected gene approach	Differential expression across different study groups	3	Yes
MUC4			9858486	Cervix, non pregnant	Human	Cervical biopsy	Functional syudy (Gene expression)	Selected gene approach	Principal human endocervix transcript	3	Yes
MUC4			9096884	Cervix, non pregnant	Human	Cervical biopsy	Functional syudy (Gene expression)	Selected gene approach	Expressed in the cervix	3	Yes
MUC4			7745080	Cervix, non pregnant	Human	Cervical biopsy	Functional syudy (Gene expression)	Selected gene approach	Expressed in the cervix	3	Yes
MUC5B			9858486	Cervix, non pregnant	Human	Cervical biopsy	Functional syudy (Gene expression)	Selected gene approach	Principal human endocervix transcript	3	Yes
MUC5B			9096884	Cervix, non pregnant	Human	Cervical biopsy	Functional syudy (Gene expression)	Selected gene approach	Expressed in the cervix	3	Yes
MUC5B			7745080	Cervix, non pregnant	Human	Cervical biopsy	Functional syudy (Gene expression)	Selected gene approach	Expressed in the cervix	3	Yes
NOS2A			17267840	Preterm delivery	Human	DNA	Association study	Selected gene approach	Placental function	3	No
NOS2A			17267840	Preterm delivery	Human	DNA	Association study	Selected gene approach	Association found	3	No
NOS2A			14976157	Preterm delivery	Human	DNA	Association study	426 SNps in 25 genes	Association found in differeent etnicities	3	No
NOS3			17267840	Preterm delivery	Human	DNA	Association study	Selected gene approach	Placental function	3	Yes
NOS3			17267840	Preterm delivery	Human	DNA	Association study	Selected gene approach	Association found	3	Yes
NOS3			16092967	Cervix, term/preterm	Human	Cervical biopsy	Functional study (RNA expression)	Selected gene approach	Patients in preterm labour had significantly (p < 0.01) higher mRNA levels of all the three NOS isomers compared to those in term labour.	3	Yes
PON1			17074544	Preterm delivery	Human	DNA	Association study	Selected gene approach	Response to environmental toxins	3	Yes
PON1			15232408	Preterm delivery	Human	DNA	Association study	Selected gene approach	Association found	3	Yes
PON1			22208904	Preterm delivery	Human	DNA	Association study/A case-parent triad design	1326 SNPs in 159 candidate genes	Fetal gene associated with preterm delivery	3	Yes
THBS1			19883264	Physiological ripening of the uterine cervix, physiological pregnancy	Human	Cervical biopsy	Functional study (RNA expression)	Genome wide (array)	Differentially expressed in the cervical tissue of patients not in labor with a ripe cervix when compared to those not in labor with an unripe cervix	3	Yes
THBS1			19883264	Physiological ripening of the uterine cervix, physiological pregnancy	Human	Cervical biopsy	Functional study (RNA expression)	Genome wide (array)	Differential mRNA expression. Upregulated in patients with a ripe cervix (p < 0.05) in both the microarray and qRT-PCR assays	3	Yes
THBS1			16949412	Physiological ripening of the uterine cervix, physiological pregnancy	Human	Cervical biopsy	Functional study (RNA expression)	Genome wide (array)	Significant expression changes in different study groups	3	Yes
TNFAIP6			16026405	Cervix	Human uterine cervical fibroblasts	Cell culture	Functional study (RNA expression)	Selected gene approach	In cultured human uterine fibroblasts and uterine cervical tissues, TSG‐6 might participate in the cervical ripening process	3	No
TNFAIP6			16949412	Physiological ripening of the uterine cervix, physiological pregnancy	Human	Cervical biopsy	Functional study (RNA expression)	Genome wide (array)	Significant expression changes in different study groups	3	No
TNFAIP6			19121663	Physiological ripening of the uterine cervix, physiological pregnancy	Human	Cervical biopsy	Functional study (RNA expression)	Genome wide (array)	Genes up-regulated in myometrium and cervix with labor	3	No
TNFRSF1A			16731080	Preterm delivery	Human	DNA	Association study	Selected gene approach	Association found. Implicated in infection/inflammation pathway of preterm delivery	2	Yes
TNFRSF1A			15625148	Physiological ripening of the uterine cervix, physiological pregnancy	Human	Cervical biopsy	Functional study (RNA expression)	Genome wide (array)	Differential expression during cervical ripening	2	Yes
SEPTIN11			19883264	Physiological ripening of the uterine cervix, physiological pregnancy	Human	Cervical biopsy	Functional study (RNA expression)	Genome wide (array)	Differentially expressed in the cervical tissue of patients not in labor with a ripe cervix when compared to those not in labor with an unripe cervix	2	No
SEPTIN11			16768543	Physiological ripening of the uterine cervix, physiological pregnancy	Human	Cervical, uterine fundus and lower segment biopsy	Functional study (RNA expression)	Genome wide (array)	Differential expression in cervix across different study groups	2	No
ADH1C			17267840	Preterm delivery	Human	DNA	Association study	Selected gene approach	Response to environmental toxins	2	Yes
ADH1C			27163930	Preterm delivery in three generations	Human	DNA	Association study	NGS of 329 genes and 132 haplotype blocks that we had previously shown were highly associated with preterm birth	Association found	2	Yes
ANGPTL4			27163930	Preterm delivery in three generations	Human	DNA	Association study	NGS of 329 genes and 132 haplotype blocks that we had previously shown were highly associated with preterm birth	Association found	2	Yes
ANGPTL4			19121663	Physiological ripening of the uterine cervix, physiological pregnancy	Human	Cervical biopsy	Functional study (RNA expression)	Genome wide (array)	Genes up-regulated in myometrium and cervix with labor	2	Yes
AQP9			27163930	Preterm delivery in three generations	Human	DNA	Association study	NGS of 329 genes and 132 haplotype blocks that we had previously shown were highly associated with preterm birth	Association found	2	No
AQP9			19121663	Physiological ripening of the uterine cervix, physiological pregnancy	Human	Cervical biopsy	Functional study (RNA expression)	Genome wide (array)	Genes up-regulated in myometrium and cervix with labor	2	No
AR			30001343	Preterm delivery (<37 weeks)	Human	DNA	Causative mutation analysis/Association study	Genome wide (exome sequencing)	Rare variant enrichment in families with repeated preterm deliveries	2	Yes
AR			23227263	Preterm delivery	Human	DNA	Association study/ Linkage analysis	Selected gene approach	Association found	2	Yes
B3GALT6		Ehlers-Danlos syndrome, spondylodysplastic type, 2	OMIM	Ehlers Danlos syndrome						1	Yes
BCL2A1			15625148	Physiological ripening of the uterine cervix, physiological pregnancy	Human	Cervical biopsy	Functional study (RNA expression)	Genome wide (array)	Differential expression during cervical ripening	2	Yes
BCL2A1			19121663	Physiological ripening of the uterine cervix, physiological pregnancy	Human	Cervical biopsy	Functional study (RNA expression)	Genome wide (array)	Genes up-regulated in myometrium and cervix with labor	2	Yes
BGN			19883264	Physiological ripening of the uterine cervix, physiological pregnancy	Human	Cervical biopsy	Functional study (RNA expression)	Genome wide (array)	Differentially expressed in the cervical tissue of patients not in labor with a ripe cervix when compared to those not in labor with an unripe cervix	2	No
BGN			9573366	Physiological ripening of the uterine cervix, physiological pregnancy	Human	Cervical biopsy	Functional study (RNA expression)	Selected gene approach	Changes in mRNA or pretein levels in different study groups	2	No
BMP1			19883264	Physiological ripening of the uterine cervix, physiological pregnancy	Human	Cervical biopsy	Functional study (RNA expression)	Genome wide (array)	Differentially expressed in the cervical tissue of patients not in labor with a ripe cervix when compared to those not in labor with an unripe cervix	2	Yes
BMP1			28346524	Preterm delivery, PPROM	Human	DNA	Causative mutation analysis/ Other	Genome wide (WGS, subjected to 16 gene set filter)	Variant found in a fetus	2	Yes
C5AR1			16949412	Physiological ripening of the uterine cervix, physiological pregnancy	Human	Cervical biopsy	Functional study (RNA expression)	Genome wide (array)	Significant expression changes in different study groups	2	No
C5AR1			19121663	Physiological ripening of the uterine cervix, physiological pregnancy	Human	Cervical biopsy	Functional study (RNA expression)	Genome wide (array)	Genes up-regulated in myometrium and cervix with labor	2	No
CCL20			16949412	Physiological ripening of the uterine cervix, physiological pregnancy	Human	Cervical biopsy	Functional study (RNA expression)	Genome wide (array)	Significant expression changes in different study groups	2	No
CCL20			19121663	Physiological ripening of the uterine cervix, physiological pregnancy	Human	Cervical biopsy	Functional study (RNA expression)	Genome wide (array)	Genes up-regulated in myometrium and cervix with labor	2	No
CCL5			16122384	Preterm delivery	Human	Cervical biopsy	Functional study	Selected gene approach	No protein level changes in different study groups	2	Yes
CCL5			16768543	Physiological ripening of the uterine cervix, physiological pregnancy	Human	Cervical, uterine fundus and lower segment biopsy	Functional study (RNA expression)	Genome wide (array)	Differential expression in cervix across different study groups	2	Yes
CD14			17074544	Preterm delivery	Human	DNA	Association study	Selected gene approach	Association found only in case with HSPA1B (HSP-70-2) and with IL1RN. Infection/inflammation pathway	2	Yes
CD14			15516360	Preterm delivery	Human	DNA	Association study	Selected gene approach	Association found	2	Yes
CD44			16219515	Cervix	Human uterine cervical fibroblasts	Cell culture (human uterine cervical fibroblasts)	Functional study (RNA expression)	Selected gene approach	Human cervical CD44 mRNA expression is induced by interleukin-1b (inflammation)	2	Yes
CD44			16768543	Physiological ripening of the uterine cervix, physiological pregnancy	Human	Cervical, uterine fundus and lower segment biopsy	Functional study (RNA expression)	Genome wide (array)	Differential expression in cervix across different study groups	2	Yes
CHRNA3			15625148	Physiological ripening of the uterine cervix, physiological pregnancy	Human	Cervical biopsy	Functional study (RNA expression)	Genome wide (array)	Differential expression during cervical ripening	2	Yes
CHRNA3			30001343	Preterm delivery (<37 weeks)	Human	DNA	Causative mutation analysis/Association study	Genome wide (exome sequencing)	Rare variant enrichment in families with repeated preterm deliveries	2	Yes
CLDN1			20817141	Physiological ripening of the uterine cervix, physiological pregnancy	Human	Cervical biopsy	Functional study (RNA expression)	Genome wide (array)	Differential expression across different study groups	2	Yes
CLDN1			20817141	Physiological ripening of the uterine cervix, physiological pregnancy	Human	Cervical biopsy	Functional study (RNA expression)	Genome wide (array)	Differential expression across different study groups	2	Yes
CLEC5A			28209491	Preterm delivery, PPROM	Human	Cervical biopsy	Functional study (RNA expression)	Genome wide (array)	Differential expression between PPROM and preterm delivery groups	2	No
CLEC5A			19121663	Physiological ripening of the uterine cervix, physiological pregnancy	Human	Cervical biopsy	Functional study (RNA expression)	Genome wide (array)	Genes up-regulated in myometrium and cervix with labor	2	No
COL4A2			19883264	Physiological ripening of the uterine cervix, physiological pregnancy	Human	Cervical biopsy	Functional study (RNA expression)	Genome wide (array)	Differentially expressed in the cervical tissue of patients not in labor with a ripe cervix when compared to those not in labor with an unripe cervix	2	Yes
COL4A2			19883264	Physiological ripening of the uterine cervix, physiological pregnancy	Human	Cervical biopsy	Functional study (RNA expression)	Genome wide (array)	Differential mRNA expression	2	Yes
COL6A2			19883264	Physiological ripening of the uterine cervix, physiological pregnancy	Human	Cervical biopsy	Functional study (RNA expression)	Genome wide (array)	Differentially expressed in the cervical tissue of patients not in labor with a ripe cervix when compared to those not in labor with an unripe cervix	2	Yes
COL6A2			19883264	Physiological ripening of the uterine cervix, physiological pregnancy	Human	Cervical biopsy	Functional study (RNA expression)	Genome wide (array)	Differential mRNA expression	2	Yes
CRHBP			17267840	Preterm delivery	Human	DNA	Association study	Selected gene approach	Fetal stress pathway	2	No
CRHBP			16734917	Preterm Delivery	Human	Cervical biopsy	Functional study (RNA expression)	Selected gene approach	mRNA in the pregnant tissues were lower than those in non-pregnant subjects	2	No
CRHR2			28388617	Preterm delivery (<37 weeks)	Human	DNA	Genomic study	Genome wide (whole genome sequencing)	A highly deleterious (CADD >20) de novo variant found in the fetal genome in PTB event	2	No
CRHR2			16734917	Preterm Delivery	Human	Cervical biopsy	Functional study (RNA expression)	Selected gene approach	mRNA in the pregnant tissues were lower than those in non-pregnant subjects	2	No
CRTAP		Osteogenesis imperfecta	28346524	Preterm delivery, PPROM	Human	DNA	Causative mutation analysis/ Other	Genome wide (WGS, subjected to 16 gene set filter)	No variants found in fetal DNA, maternal DNA was not tested	1	Yes
CSF3R			28209491	Preterm delivery, PPROM	Human	Cervical biopsy	Functional study (RNA expression)	Genome wide (array)	Differential expression between PPROM and preterm delivery groups	2	Yes
CSF3R			19121663	Physiological ripening of the uterine cervix, physiological pregnancy	Human	Cervical biopsy	Functional study (RNA expression)	Genome wide (array)	Genes up-regulated in myometrium and cervix with labor	2	Yes
CXCL1			16949412	Physiological ripening of the uterine cervix, physiological pregnancy	Human	Cervical biopsy	Functional study (RNA expression)	Genome wide (array)	Significant expression changes in different study groups	2	No
CXCL1			19121663	Physiological ripening of the uterine cervix, physiological pregnancy	Human	Cervical biopsy	Functional study (RNA expression)	Genome wide (array)	Genes up-regulated in myometrium and cervix with labor	2	No
CXCL2			16949412	Physiological ripening of the uterine cervix, physiological pregnancy	Human	Cervical biopsy	Functional study (RNA expression)	Genome wide (array)	Significant expression changes in different study groups	2	No
CXCL2			19121663	Physiological ripening of the uterine cervix, physiological pregnancy	Human	Cervical biopsy	Functional study (RNA expression)	Genome wide (array)	Genes up-regulated in myometrium and cervix with labor	2	No
CXCL3			16949412	Physiological ripening of the uterine cervix, physiological pregnancy	Human	Cervical biopsy	Functional study (RNA expression)	Genome wide (array)	Significant expression changes in different study groups	2	No
CXCL3			19121663	Physiological ripening of the uterine cervix, physiological pregnancy	Human	Cervical biopsy	Functional study (RNA expression)	Genome wide (array)	Genes up-regulated in myometrium and cervix with labor	2	No
DCN			19883264	Physiological ripening of the uterine cervix, physiological pregnancy	Human	Cervical biopsy	Functional study (RNA expression)	Genome wide (array)	Differentially expressed in the cervical tissue of patients not in labor with a ripe cervix when compared to those not in labor with an unripe cervix	2	Yes
DCN			9573366	Physiological ripening of the uterine cervix, physiological pregnancy	Human	Cervical biopsy	Functional study (RNA expression)	Selected gene approach	Changes in mRNA or pretein levels in different study groups	2	Yes
DDR1			19883264	Physiological ripening of the uterine cervix, physiological pregnancy	Human	Cervical biopsy	Functional study (RNA expression)	Genome wide (array)	Differentially expressed in the cervical tissue of patients not in labor with a ripe cervix when compared to those not in labor with an unripe cervix	2	Yes
DDR1			15625148	Physiological ripening of the uterine cervix, physiological pregnancy	Human	Cervical biopsy	Functional study (RNA expression)	Genome wide (array)	Differential expression during cervical ripening	2	Yes
DEFA5			20673868	PPROM	Human	DNA	Association study	775 SNPs in 190 candidate genes	Associated with PPROM	2	No
DEFA5			9588893	Cervix, non pregnant	Human	Cervical biopsy	Functional syudy (Gene expression)	Selected gene approach	HD-5 is an intrinsic component of the female urogenital innate immune defense system and that its expression may be modulated by hormonal and proinflammatory factors	2	No
ENOSF1			28388617	Preterm delivery (<37 weeks)	Human	DNA	Genomic study	Genome wide (whole genome sequencing)	A highly deleterious (CADD >20) de novo variant found in the fetal genome in PTB event	2	No
ENOSF1			16768543	Physiological ripening of the uterine cervix, physiological pregnancy	Human	Cervical, uterine fundus and lower segment biopsy	Functional study (RNA expression)	Genome wide (array)	Differential expression in cervix across different study groups	2	No
ESR1			19883264	Physiological ripening of the uterine cervix, physiological pregnancy	Human	Cervical biopsy	Functional study (RNA expression)	Genome wide (array)	Differentially expressed in the cervical tissue of patients not in labor with a ripe cervix when compared to those not in labor with an unripe cervix	2	Yes
ESR1			11228250	Physiological ripening of the uterine cervix, physiological pregnancy	Human	Cervical biopsy	Functional syudy (Gene expression)	Selected gene approach	Differential expression in cervix across different study groups	2	Yes
ETNK1			25599974	Preterm delivery (<34 weeks)	Human	DNA	Association study/GWAS	Genome wide (array)	Association found in maternal genome	2	No
ETNK1			27163930	Preterm delivery in three generations	Human	DNA	Association study	NGS of 329 genes and 132 haplotype blocks that we had previously shown were highly associated with preterm birth	Association found	2	No
F7			17267840	Preterm delivery, premature uterine contraction	Human	DNA	Association study	Selected gene approach	Placental function	2	Yes
F7			15516360	Preterm delivery	Human	DNA	Association study	Selected gene approach	Association found	2	Yes
FADS1			19883264	Physiological ripening of the uterine cervix, physiological pregnancy	Human	Cervical biopsy	Functional study (RNA expression)	Genome wide (array)	Differentially expressed in the cervical tissue of patients not in labor with a ripe cervix when compared to those not in labor with an unripe cervix	2	No
FADS1			16768543	Physiological ripening of the uterine cervix, physiological pregnancy	Human	Cervical, uterine fundus and lower segment biopsy	Functional study (RNA expression)	Genome wide (array)	Differential expression in cervix across different study groups	2	No
FGR			28209491	Preterm delivery, PPROM	Human	Cervical biopsy	Functional study (RNA expression)	Genome wide (array)	Differential expression between PPROM and preterm delivery groups	2	No
FGR			19121663	Physiological ripening of the uterine cervix, physiological pregnancy	Human	Cervical biopsy	Functional study (RNA expression)	Genome wide (array)	Genes up-regulated in myometrium and cervix with labor	2	No
CCDC71L			16949412	Physiological ripening of the uterine cervix, physiological pregnancy	Human	Cervical biopsy	Functional study (RNA expression)	Genome wide (array)	Significant expression changes in different study groups	2	No
CCDC71L			19121663	Physiological ripening of the uterine cervix, physiological pregnancy	Human	Cervical biopsy	Functional study (RNA expression)	Genome wide (array)	Genes up-regulated in myometrium and cervix with labor	2	No
FMOD			9573366	Physiological ripening of the uterine cervix, physiological pregnancy	Human	Cervical biopsy	Functional study (RNA expression)	Selected gene approach	Changes in mRNA or pretein levels in different study groups	2	No
FMOD			16768543	Physiological ripening of the uterine cervix, physiological pregnancy	Human	Cervical, uterine fundus and lower segment biopsy	Functional study (RNA expression)	Genome wide (array)	Differential expression in cervix across different study groups	2	No
FN1			19883264	Physiological ripening of the uterine cervix, physiological pregnancy	Human	Cervical biopsy	Functional study (RNA expression)	Genome wide (array)	Differentially expressed in the cervical tissue of patients not in labor with a ripe cervix when compared to those not in labor with an unripe cervix	2	Yes
FN1			19883264	Physiological ripening of the uterine cervix, physiological pregnancy	Human	Cervical biopsy	Functional study (RNA expression)	Genome wide (array)	Differential mRNA expression	2	Yes
FOXO1			19883264	Physiological ripening of the uterine cervix, physiological pregnancy	Human	Cervical biopsy	Functional study (RNA expression)	Genome wide (array)	Differentially expressed in the cervical tissue of patients not in labor with a ripe cervix when compared to those not in labor with an unripe cervix	2	No
FOXO1			19293131	Physiological ripening of the uterine cervix, physiological pregnancy	Human	Supracervical fetal membranes	Functional study	Selected gene approach	Possible role in PPROM	2	No
GK			28209491	Preterm delivery, PPROM	Human	Cervical biopsy	Functional study (RNA expression)	Genome wide (array)	Differential expression between PPROM and preterm delivery groups	2	Yes
GK			19121663	Physiological ripening of the uterine cervix, physiological pregnancy	Human	Cervical biopsy	Functional study (RNA expression)	Genome wide (array)	Genes up-regulated in myometrium and cervix with labor	2	Yes
GLRX			15625148	Physiological ripening of the uterine cervix, physiological pregnancy	Human	Cervical biopsy	Functional study (RNA expression)	Genome wide (array)	Differential expression during cervical ripening	2	No
GLRX			11101698	Physiological ripening of the uterine cervix, physiological pregnancy	Human	Cervical biopsy	Functional syudy (Gene expression)	Selected gene approach	Differential expression in cervix across different study groups	2	No
GPC6			19883264	Physiological ripening of the uterine cervix, physiological pregnancy	Human	Cervical biopsy	Functional study (RNA expression)	Genome wide (array)	Differentially expressed in the cervical tissue of patients not in labor with a ripe cervix when compared to those not in labor with an unripe cervix	2	Yes
GPC6			19121663	Physiological ripening of the uterine cervix, physiological pregnancy	Human	Cervical biopsy	Functional study (RNA expression)	Genome wide (array)	Genes up-regulated in myometrium and cervix with labor	2	Yes
HAS1			16199413	Cervix	Human uterine cervical fibroblasts	Cell culture	Functional study (RNA expression)	Selected gene approach	Increased synthesis during vacuum-driven stretch device for the purpose of mimicking active phase labour in human tissue culture	2	Yes
HAS1			22529214	Preterm delivery	Mice/ Human	Cervical biopsy	Functional study (RNA expression)	Selected gene approach	HA synthesis in cervices of both PTB models appears to arise from increased mRNA expression of Has1	2	Yes
HAS3			16199413	Cervix	Human uterine cervical fibroblasts	Cell culture	Functional study (RNA expression)	Selected gene approach	Increased synthesis during vacuum-driven stretch device for the purpose of mimicking active phase labour in human tissue culture	2	No
HAS3			22529214	Preterm delivery	Mice/ Human	Cervical biopsy	Functional study (RNA expression)	Selected gene approach	Has3 expression remains low in both term and preterm cervices.	2	No
HIF1A			29357727	Cervical insufficiency	Human	Amniotic fluid	Functional study	Selected gene approach	Higher amounts identified in patients with indicated cerclage	2	Yes
HIF1A			23144021	Physiological ripening of the uterine cervix, physiological pregnancy	Human	Cervical biopsy	Functional study	Selected gene approach	Role in cervical ripening	2	Yes
HSD17B2			20817141	Physiological ripening of the uterine cervix, physiological pregnancy	Human	Cervical biopsy	Functional study (RNA expression)	Genome wide (array)	Differential expression across different study groups	2	Yes
HSD17B2			19121663	Physiological ripening of the uterine cervix, physiological pregnancy	Human	Cervical biopsy	Functional study (RNA expression)	Genome wide (array)	Genes up-regulated in myometrium and cervix with labor	2	Yes
IL11			17267840	Preterm delivery	Human	DNA	Association study	Selected gene approach	Association found. Implicated in infection/inflammation pathway of preterm delivery	2	No
IL11			19121663	Physiological ripening of the uterine cervix, physiological pregnancy	Human	Cervical biopsy	Functional study (RNA expression)	Genome wide (array)	Genes up-regulated in myometrium and cervix with labor	2	No
IL13			15625148	Physiological ripening of the uterine cervix, physiological pregnancy	Human	Cervical biopsy	Functional study (RNA expression)	Genome wide (array)	Differential expression during cervical ripening	2	Yes
IL13			20096464	Preterm Delivery	Human	Cervical biopsy	Functional study (RNA expression)	Selected gene approach	Differential expression between different study groups	2	Yes
IL15			19019335	Preterm delivery	Human	DNA	Association study	1432 SNPs in 130 candidate genes	Association found	2	No
IL15			16768543	Physiological ripening of the uterine cervix, physiological pregnancy	Human	Cervical, uterine fundus and lower segment biopsy	Functional study (RNA expression)	Genome wide (array)	Differential expression in cervix across different study groups	2	No
IL18			17267840	Preterm delivery	Human	DNA	Association study	Selected gene approach	Association found. Implicated in infection/inflammation pathway of preterm delivery	2	Yes
IL18			20096464	Preterm Delivery	Human	Cervical biopsy	Functional study (RNA expression)	Selected gene approach	Differential expression between different study groups	2	Yes
IL1R2			17267840	Preterm delivery	Human	DNA	Association study	Selected gene approach	Association found. Implicated in infection/inflammation pathway of preterm delivery	2	No
IL1R2			14976157	Preterm delivery	Human	DNA	Association study	426 SNps in 25 genes	Association found in differeent etnicities	2	No
IQGAP2			27163930	Preterm delivery in three generations	Human	DNA	Association study	NGS of 329 genes and 132 haplotype blocks that we had previously shown were highly associated with preterm birth	Association found	2	Yes
IQGAP2			16768543	Physiological ripening of the uterine cervix, physiological pregnancy	Human	Cervical, uterine fundus and lower segment biopsy	Functional study (RNA expression)	Genome wide (array)	Differential expression in cervix across different study groups	2	Yes
ITGA5			19883264	Physiological ripening of the uterine cervix, physiological pregnancy	Human	Cervical biopsy	Functional study (RNA expression)	Genome wide (array)	Differential mRNA expression	2	No
ITGA5			15625148	Physiological ripening of the uterine cervix, physiological pregnancy	Human	Cervical biopsy	Functional study (RNA expression)	Genome wide (array)	Differential expression during cervical ripening	2	No
ITGB6			20817141	Physiological ripening of the uterine cervix, physiological pregnancy	Human	Cervical biopsy	Functional study (RNA expression)	Genome wide (array)	Differential expression across different study groups	2	No
ITGB6			20817141	Physiological ripening of the uterine cervix, physiological pregnancy	Human	Cervical biopsy	Functional study (RNA expression)	Genome wide (array)	Differential expression across different study groups	2	No
KRT34			16949412	Physiological ripening of the uterine cervix, physiological pregnancy	Human	Cervical biopsy	Functional study (RNA expression)	Genome wide (array)	Significant expression changes in different study groups	2	No
KRT34			19121663	Physiological ripening of the uterine cervix, physiological pregnancy	Human	Cervical biopsy	Functional study (RNA expression)	Genome wide (array)	Genes up-regulated in myometrium and cervix with labor	2	No
LAMC1			19883264	Physiological ripening of the uterine cervix, physiological pregnancy	Human	Cervical biopsy	Functional study (RNA expression)	Genome wide (array)	Differentially expressed in the cervical tissue of patients not in labor with a ripe cervix when compared to those not in labor with an unripe cervix	2	Yes
LAMC1			19883264	Physiological ripening of the uterine cervix, physiological pregnancy	Human	Cervical biopsy	Functional study (RNA expression)	Genome wide (array)	Differential mRNA expression	2	Yes
LIF			16949412	Physiological ripening of the uterine cervix, physiological pregnancy	Human	Cervical biopsy	Functional study (RNA expression)	Genome wide (array)	Significant expression changes in different study groups	2	Yes
LIF			19121663	Physiological ripening of the uterine cervix, physiological pregnancy	Human	Cervical biopsy	Functional study (RNA expression)	Genome wide (array)	Genes up-regulated in myometrium and cervix with labor	2	Yes
LILRA5			28209491	Preterm delivery, PPROM	Human	Cervical biopsy	Functional study (RNA expression)	Genome wide (array)	Expression pattern specific to PPROM phenotype	2	No
LILRA5			19121663	Physiological ripening of the uterine cervix, physiological pregnancy	Human	Cervical biopsy	Functional study (RNA expression)	Genome wide (array)	Genes up-regulated in myometrium and cervix with labor	2	No
LIPG			16949412	Physiological ripening of the uterine cervix, physiological pregnancy	Human	Cervical biopsy	Functional study (RNA expression)	Genome wide (array)	Significant expression changes in different study groups	2	Yes
LIPG			19121663	Physiological ripening of the uterine cervix, physiological pregnancy	Human	Cervical biopsy	Functional study (RNA expression)	Genome wide (array)	Genes up-regulated in myometrium and cervix with labor	2	Yes
LMO3			25599974	Preterm delivery (<34 weeks)	Human	DNA	Association study/GWAS	Genome wide (array)	Association found in maternal genome	2	No
LMO3			19121663	Physiological ripening of the uterine cervix, physiological pregnancy	Human	Cervical biopsy	Functional study (RNA expression)	Genome wide (array)	Genes down-regulated in myometrium and cervix with labor	2	No
LRP1			28388617	Preterm delivery (<37 weeks)	Human	DNA	Genomic study	Genome wide (whole genome sequencing)	A highly deleterious (CADD >20) de novo variant found in the fetal genome in PTB event	2	Yes
LRP1			16768543	Physiological ripening of the uterine cervix, physiological pregnancy	Human	Cervical, uterine fundus and lower segment biopsy	Functional study (RNA expression)	Genome wide (array)	Differential expression in cervix across different study groups	2	Yes
MITF			23144021	Physiological ripening of the uterine cervix, physiological pregnancy	Human	Cervical biopsy	Functional study	Selected gene approach	Role in cervical ripening	2	Yes
MITF			16768543	Physiological ripening of the uterine cervix, physiological pregnancy	Human	Cervical, uterine fundus and lower segment biopsy	Functional study (RNA expression)	Genome wide (array)	Differential expression in cervix across different study groups	2	Yes
MMP3			19883264	Physiological ripening of the uterine cervix, physiological pregnancy	Human	Cervical biopsy	Functional study (RNA expression)	Genome wide (array)	Differential mRNA expression	2	Yes
MMP3			19121663	Physiological ripening of the uterine cervix, physiological pregnancy	Human	Cervical biopsy	Functional study (RNA expression)	Genome wide (array)	Genes up-regulated in myometrium and cervix with labor	2	Yes
MT1M			19883264	Physiological ripening of the uterine cervix, physiological pregnancy	Human	Cervical biopsy	Functional study (RNA expression)	Genome wide (array)	Differentially expressed in the cervical tissue of patients not in labor with a ripe cervix when compared to those not in labor with an unripe cervix	2	No
MT1M			19121663	Physiological ripening of the uterine cervix, physiological pregnancy	Human	Cervical biopsy	Functional study (RNA expression)	Genome wide (array)	Genes up-regulated in myometrium and cervix with labor	2	No
MUC1			9096884	Cervix, non pregnant	Human	Cervical biopsy	Functional syudy (Gene expression)	Selected gene approach	Expressed in the cervix	2	Yes
MUC1			7745080	Cervix, non pregnant	Human	Cervical biopsy	Functional syudy (Gene expression)	Selected gene approach	Expressed in the cervix	2	Yes
MUC5AC			9096884	Cervix, non pregnant	Human	Cervical biopsy	Functional syudy (Gene expression)	Selected gene approach	Expressed in the cervix	2	No
MUC5AC			7745080	Cervix, non pregnant	Human	Cervical biopsy	Functional syudy (Gene expression)	Selected gene approach	Expressed in the cervix	2	No
MUC6			9096884	Cervix, non pregnant	Human	Cervical biopsy	Functional syudy (Gene expression)	Selected gene approach	Expressed in the cervix	2	Yes
MUC6			7745080	Cervix, non pregnant	Human	Cervical biopsy	Functional syudy (Gene expression)	Selected gene approach	Expressed in the cervix	2	Yes
MYH9			30001343	Preterm delivery (<37 weeks)	Human	DNA	Causative mutation analysis/Association study	Genome wide (exome sequencing)	Rare variant enrichment in families with repeated preterm deliveries	2	Yes
MYH9			27163930	Preterm delivery in three generations	Human	DNA	Association study	NGS of 329 genes and 132 haplotype blocks that we had previously shown were highly associated with preterm birth	Association found	2	Yes
MYOCD			19883264	Physiological ripening of the uterine cervix, physiological pregnancy	Human	Cervical biopsy	Functional study (RNA expression)	Genome wide (array)	Differentially expressed in the cervical tissue of patients not in labor with a ripe cervix when compared to those not in labor with an unripe cervix	2	Yes
MYOCD			19883264	Physiological ripening of the uterine cervix, physiological pregnancy	Human	Cervical biopsy	Functional study (RNA expression)	Genome wide (array)	Differential mRNA expression. Upregulated in patients with a ripe cervix (p < 0.05) in both the microarray and qRT-PCR assays	2	Yes
NAP1L1			19883264	Physiological ripening of the uterine cervix, physiological pregnancy	Human	Cervical biopsy	Functional study (RNA expression)	Genome wide (array)	Differentially expressed in the cervical tissue of patients not in labor with a ripe cervix when compared to those not in labor with an unripe cervix	2	No
NAP1L1			15625148	Physiological ripening of the uterine cervix, physiological pregnancy	Human	Cervical biopsy	Functional study (RNA expression)	Genome wide (array)	Differential expression during cervical ripening	2	No
NFE2			28209491	Preterm delivery, PPROM	Human	Cervical biopsy	Functional study (RNA expression)	Genome wide (array)	Differential expression between PPROM and preterm delivery groups	2	No
NFE2			19121663	Physiological ripening of the uterine cervix, physiological pregnancy	Human	Cervical biopsy	Functional study (RNA expression)	Genome wide (array)	Genes up-regulated in myometrium and cervix with labor	2	No
NOD2			15951664	Preterm delivery	Human	DNA	Association study	Selected gene approach	Association found. Implicated in infection/inflammation pathway of preterm delivery	2	Yes
NOD2			15516360	Preterm delivery	Human	DNA	Association study	Selected gene approach	Association found	2	Yes
NOS1			16092967	Cervix, term/preterm	Human	Cervical biopsy	Functional study (RNA expression)	Selected gene approach	Patients in preterm labour had significantly (p < 0.01) higher mRNA levels of all the three NOS isomers compared to those in term labour.	2	Yes
NOS1			27163930	Preterm delivery in three generations	Human	DNA	Association study	NGS of 329 genes and 132 haplotype blocks that we had previously shown were highly associated with preterm birth	Association found	2	Yes
NOS2			15625148	Physiological ripening of the uterine cervix, physiological pregnancy	Human	Cervical biopsy	Functional study (RNA expression)	Genome wide (array)	Differential expression during cervical ripening	2	Yes
NOS2			16092967	Cervix, term/preterm	Human	Cervical biopsy	Functional study (RNA expression)	Selected gene approach	Patients in preterm labour had significantly (p < 0.01) higher mRNA levels of all the three NOS isomers compared to those in term labour.	2	Yes
NOTCH2			27163930	Preterm delivery in three generations	Human	DNA	Association study	NGS of 329 genes and 132 haplotype blocks that we had previously shown were highly associated with preterm birth	Association found	2	Yes
NOTCH2			16768543	Physiological ripening of the uterine cervix, physiological pregnancy	Human	Cervical, uterine fundus and lower segment biopsy	Functional study (RNA expression)	Genome wide (array)	Differential expression in cervix across different study groups	2	Yes
NR2F2			19883264	Physiological ripening of the uterine cervix, physiological pregnancy	Human	Cervical biopsy	Functional study (RNA expression)	Genome wide (array)	Differentially expressed in the cervical tissue of patients not in labor with a ripe cervix when compared to those not in labor with an unripe cervix	2	No
NR2F2			16768543	Physiological ripening of the uterine cervix, physiological pregnancy	Human	Cervical, uterine fundus and lower segment biopsy	Functional study (RNA expression)	Genome wide (array)	Differential expression in cervix across different study groups	2	No
NR3C2			30001343	Preterm delivery (<37 weeks)	Human	DNA	Causative mutation analysis/Association study	Genome wide (exome sequencing)	Rare variant enrichment in families with repeated preterm deliveries	2	Yes
NR3C2			26260058	Preterm delivery	Human	DNA	Association study	Selected gene approach	rs2883929 and rs17484063 variants associated with preterm delivery	2	Yes
NR4A2			16949412	Physiological ripening of the uterine cervix, physiological pregnancy	Human	Cervical biopsy	Functional study (RNA expression)	Genome wide (array)	Significant expression changes in different study groups	2	Yes
NR4A2			19121663	Physiological ripening of the uterine cervix, physiological pregnancy	Human	Cervical biopsy	Functional study (RNA expression)	Genome wide (array)	Genes up-regulated in myometrium and cervix with labor	2	Yes
OLFM1			19883264	Physiological ripening of the uterine cervix, physiological pregnancy	Human	Cervical biopsy	Functional study (RNA expression)	Genome wide (array)	Differentially expressed in the cervical tissue of patients not in labor with a ripe cervix when compared to those not in labor with an unripe cervix	2	No
OLFM1			16768543	Physiological ripening of the uterine cervix, physiological pregnancy	Human	Cervical, uterine fundus and lower segment biopsy	Functional study (RNA expression)	Genome wide (array)	Differential expression in cervix across different study groups	2	No
OPRM1			17267840	Preterm delivery	Human	DNA	Association study	Selected gene approach	Response to environmental toxins	2	Yes
OPRM1			14976157	Preterm delivery	Human	DNA	Association study	426 SNps in 25 genes	Association found in differeent etnicities	2	Yes
OXTR			23089921	Preterm delivery	Human	DNA	Association study	Selected gene approach	Association found	2	Yes
OXTR			23889750	Preterm delivery	Human	DNA	Association study/ Linkage analysis	Selected gene approach	Variant segregates with the condition	2	Yes
P3H1		Osteogenesis imperfecta	28346524	Preterm delivery, PPROM	Human	DNA	Causative mutation analysis/ Other	Genome wide (WGS, subjected to 16 gene set filter)	No variants found in fetal DNA, maternal DNA was not tested	1	Yes
NAMPT			16949412	Physiological ripening of the uterine cervix, physiological pregnancy	Human	Cervical biopsy	Functional study (RNA expression)	Genome wide (array)	Significant expression changes in different study groups	2	Yes
NAMPT			19121663	Physiological ripening of the uterine cervix, physiological pregnancy	Human	Cervical biopsy	Functional study (RNA expression)	Genome wide (array)	Genes up-regulated in myometrium and cervix with labor	2	Yes
PLAUR			16949412	Physiological ripening of the uterine cervix, physiological pregnancy	Human	Cervical biopsy	Functional study (RNA expression)	Genome wide (array)	Significant expression changes in different study groups	2	Yes
PLAUR			19121663	Physiological ripening of the uterine cervix, physiological pregnancy	Human	Cervical biopsy	Functional study (RNA expression)	Genome wide (array)	Genes up-regulated in myometrium and cervix with labor	2	Yes
PLOD1	Premature rupture of membranes HP:0001788	Ehlers-Danlos syndrome, kyphoscoliotic type, 1	OMIM	PPROM						1	Yes
PLXND1			19883264	Physiological ripening of the uterine cervix, physiological pregnancy	Human	Cervical biopsy	Functional study (RNA expression)	Genome wide (array)	Differentially expressed in the cervical tissue of patients not in labor with a ripe cervix when compared to those not in labor with an unripe cervix	2	Yes
PLXND1			28388617	Preterm delivery (<37 weeks)	Human	DNA	Genomic study	Genome wide (whole genome sequencing)	A highly deleterious (CADD >20) de novo variant found in the fetal genome in PTB event	2	Yes
PPARG			17259396	Preterm delivery, PPROM	Human	DNA	Association study	Selected gene approach	Association found	2	Yes
PPARG			27163930	Preterm delivery in three generations	Human	DNA	Association study	NGS of 329 genes and 132 haplotype blocks that we had previously shown were highly associated with preterm birth	Association found	2	Yes
PRKCA			20350647	Preterm delivery	Human	DNA	Association study	Selected gene approach	Association found	2	No
PRKCA			26979631	Preterm delivery	Human	DNA	Association study	1536 SNP array (genes involved in inflammation)	Association with preterm delivery (<37 weeks)	2	No
PRKCE			30001343	Preterm delivery (<37 weeks)	Human	DNA	Causative mutation analysis/Association study	Genome wide (exome sequencing)	Rare variant enrichment in families with repeated preterm deliveries	2	No
PRKCE			16768543	Physiological ripening of the uterine cervix, physiological pregnancy	Human	Cervical, uterine fundus and lower segment biopsy	Functional study (RNA expression)	Genome wide (array)	Differential expression in cervix across different study groups	2	No
PTGES			17267840	Preterm delivery, premature uterine contraction	Human	DNA	Association study	Selected gene approach	Association found	2	No
PTGES			19121663	Physiological ripening of the uterine cervix, physiological pregnancy	Human	Cervical biopsy	Functional study (RNA expression)	Genome wide (array)	Genes up-regulated in myometrium and cervix with labor	2	No
PTGFR			17267840	Preterm delivery, premature uterine contraction	Human	DNA	Association study	Selected gene approach	Association found	2	No
PTGFR			27163930	Preterm delivery in three generations	Human	DNA	Association study	NGS of 329 genes and 132 haplotype blocks that we had previously shown were highly associated with preterm birth	Association found	2	No
RHOQ			19883264	Physiological ripening of the uterine cervix, physiological pregnancy	Human	Cervical biopsy	Functional study (RNA expression)	Genome wide (array)	Differentially expressed in the cervical tissue of patients not in labor with a ripe cervix when compared to those not in labor with an unripe cervix	2	No
RHOQ			19121663	Physiological ripening of the uterine cervix, physiological pregnancy	Human	Cervical biopsy	Functional study (RNA expression)	Genome wide (array)	Genes up-regulated in myometrium and cervix with labor	2	No
SELE			19883264	Physiological ripening of the uterine cervix, physiological pregnancy	Human	Cervical biopsy	Functional study (RNA expression)	Genome wide (array)	Differential mRNA expression	2	Yes
SELE			19121663	Physiological ripening of the uterine cervix, physiological pregnancy	Human	Cervical biopsy	Functional study (RNA expression)	Genome wide (array)	Genes up-regulated in myometrium and cervix with labor	2	Yes
SERPINH1			28346524	Preterm delivery, PPROM	Human	DNA	Causative mutation analysis/ Other	Genome wide (WGS, subjected to 16 gene set filter)	No variants found in fetal DNA, maternal DNA was not tested	2	Yes
SERPINH1	Premature rupture of membranes HP:0001788	Preterm Premature Rupture Of The Membranes	hpo.jax.org	PPROM						2	Yes
SGCE			19883264	Physiological ripening of the uterine cervix, physiological pregnancy	Human	Cervical biopsy	Functional study (RNA expression)	Genome wide (array)	Differential mRNA expression	2	Yes
SGCE			16768543	Physiological ripening of the uterine cervix, physiological pregnancy	Human	Cervical, uterine fundus and lower segment biopsy	Functional study (RNA expression)	Genome wide (array)	Differential expression in cervix across different study groups	2	Yes
SLC23A2			15951664	Preterm delivery	Human	DNA	Association study	Selected gene approach	Involved in collagen maturation. Remodeling of connective tissues.	2	No
SLC23A2			27163930	Preterm delivery in three generations	Human	DNA	Association study	NGS of 329 genes and 132 haplotype blocks that we had previously shown were highly associated with preterm birth	Association found	2	No
SLC28A1			27163930	Preterm delivery in three generations	Human	DNA	Association study	NGS of 329 genes and 132 haplotype blocks that we had previously shown were highly associated with preterm birth	Association found	2	Yes
SLC28A1			16768543	Physiological ripening of the uterine cervix, physiological pregnancy	Human	Cervical, uterine fundus and lower segment biopsy	Functional study (RNA expression)	Genome wide (array)	Differential expression in cervix across different study groups	2	Yes
SLC2A3			16949412	Physiological ripening of the uterine cervix, physiological pregnancy	Human	Cervical biopsy	Functional study (RNA expression)	Genome wide (array)	Significant expression changes in different study groups	2	No
SLC2A3			19121663	Physiological ripening of the uterine cervix, physiological pregnancy	Human	Cervical biopsy	Functional study (RNA expression)	Genome wide (array)	Genes up-regulated in myometrium and cervix with labor	2	No
SLC39A14			16949412	Physiological ripening of the uterine cervix, physiological pregnancy	Human	Cervical biopsy	Functional study (RNA expression)	Genome wide (array)	Significant expression changes in different study groups	2	No
SLC39A14			19121663	Physiological ripening of the uterine cervix, physiological pregnancy	Human	Cervical biopsy	Functional study (RNA expression)	Genome wide (array)	Genes up-regulated in myometrium and cervix with labor	2	No
SMAD3			16768543	Physiological ripening of the uterine cervix, physiological pregnancy	Human	Cervical, uterine fundus and lower segment biopsy	Functional study (RNA expression)	Genome wide (array)	Differential expression in cervix across different study groups	2	Yes
SMAD3	Uterine prolapse/ Sagging uterus HP:0000140	Loeys-dietz Syndrome, Type 3/ Aneurysm-osteoarthritis Syndrome	hpo.jax.org	Uterine prolapse, Sagging uterus						2	Yes
SOCS3			16949412	Physiological ripening of the uterine cervix, physiological pregnancy	Human	Cervical biopsy	Functional study (RNA expression)	Genome wide (array)	Significant expression changes in different study groups	2	Yes
SOCS3			19121663	Physiological ripening of the uterine cervix, physiological pregnancy	Human	Cervical biopsy	Functional study (RNA expression)	Genome wide (array)	Genes up-regulated in myometrium and cervix with labor	2	Yes
STC1			16949412	Physiological ripening of the uterine cervix, physiological pregnancy	Human	Cervical biopsy	Functional study (RNA expression)	Genome wide (array)	Significant expression changes in different study groups	2	No
STC1			19121663	Physiological ripening of the uterine cervix, physiological pregnancy	Human	Cervical biopsy	Functional study (RNA expression)	Genome wide (array)	Genes up-regulated in myometrium and cervix with labor	2	No
TFPI			17267840	Preterm delivery	Human	DNA	Association study	Selected gene approach	Placental function. No association found in replication studies (17267840)	2	Yes
TFPI			19883264	Physiological ripening of the uterine cervix, physiological pregnancy	Human	Cervical biopsy	Functional study (RNA expression)	Genome wide (array)	Differentially expressed in the cervical tissue of patients not in labor with a ripe cervix when compared to those not in labor with an unripe cervix	2	Yes
TIMP1			19883264	Physiological ripening of the uterine cervix, physiological pregnancy	Human	Cervical biopsy	Functional study (RNA expression)	Genome wide (array)	Differential mRNA expression	2	Yes
TIMP1			16949412	Physiological ripening of the uterine cervix, physiological pregnancy	Human	Cervical biopsy	Functional study (RNA expression)	Genome wide (array)	Significant expression changes in different study groups	2	Yes
TLR4			23289411	Preterm delivery, PPROM	Human	DNA	Association study	Selected gene approach	Association found	2	Yes
TLR4			25467401	Physiological ripening of the uterine cervix, physiological pregnancy	Human	Ectocervix biopsy	Functional study (RNA expression)	Selected gene approach	Differential expression in different study groups	2	Yes
TNFAIP3			16949412	Physiological ripening of the uterine cervix, physiological pregnancy	Human	Cervical biopsy	Functional study (RNA expression)	Genome wide (array)	Significant expression changes in different study groups	2	Yes
TNFAIP3			19121663	Physiological ripening of the uterine cervix, physiological pregnancy	Human	Cervical biopsy	Functional study (RNA expression)	Genome wide (array)	Genes up-regulated in myometrium and cervix with labor	2	Yes
TNFRSF6			15592292	Preterm delivery	Human	DNA	Association study	Selected gene approach	Association found. Implicated in infection/inflammation pathway of preterm delivery	2	No
TNFRSF6			15672026	Preterm delivery	Human	DNA	Association study	Selected gene approach	Association found	2	No
TNXB		Ehlers-Danlos syndrome, classic-like, 1	OMIM	Ehlers Danlos syndrome						1	Yes
TREM1			28209491	Preterm delivery, PPROM	Human	Cervical biopsy	Functional study (RNA expression)	Genome wide (array)	Differential expression between PPROM and preterm delivery groups	2	No
TREM1			19121663	Physiological ripening of the uterine cervix, physiological pregnancy	Human	Cervical biopsy	Functional study (RNA expression)	Genome wide (array)	Genes up-regulated in myometrium and cervix with labor	2	No
CCN4			16949412	Physiological ripening of the uterine cervix, physiological pregnancy	Human	Cervical biopsy	Functional study (RNA expression)	Genome wide (array)	Significant expression changes in different study groups	2	No
CCN4			19121663	Physiological ripening of the uterine cervix, physiological pregnancy	Human	Cervical biopsy	Functional study (RNA expression)	Genome wide (array)	Genes up-regulated in myometrium and cervix with labor	2	No
ZMPSTE24			28346524	Preterm delivery, PPROM	Human	DNA	Causative mutation analysis/ Other	Genome wide (WGS, subjected to 16 gene set filter)	No variants found in fetal DNA, maternal DNA was not tested	2	Yes
ZMPSTE24	Premature delivery because of cervical insufficiency or membrane fragility HP:0005267	Restrictive Dermopathy	hpo.jax.org	Cervical insufficiency, PPROM, preterm delivery						2	Yes
SEPTIN8			16768543	Physiological ripening of the uterine cervix, physiological pregnancy	Human	Cervical, uterine fundus and lower segment biopsy	Functional study (RNA expression)	Genome wide (array)	Differential expression in cervix across different study groups	1	No
ABCA1			16768543	Physiological ripening of the uterine cervix, physiological pregnancy	Human	Cervical, uterine fundus and lower segment biopsy	Functional study (RNA expression)	Genome wide (array)	Differential expression in cervix across different study groups	1	Yes
ABCB4	Premature birth HP:0001622	Cholestasis, Intrahepatic, Of Pregnancy 3	hpo.jax.org	Preterm delivery						1	Yes
ABCC10			16768543	Physiological ripening of the uterine cervix, physiological pregnancy	Human	Cervical, uterine fundus and lower segment biopsy	Functional study (RNA expression)	Genome wide (array)	Differential expression in cervix across different study groups	1	No
ABCC12			30001343	Preterm delivery (<37 weeks)	Human	DNA	Causative mutation analysis/Association study	Genome wide (exome sequencing)	Rare variant enrichment in families with repeated preterm deliveries	1	No
ABCC2			30001343	Preterm delivery (<37 weeks)	Human	DNA	Causative mutation analysis/Association study	Genome wide (exome sequencing)	Rare variant enrichment in families with repeated preterm deliveries	1	Yes
ABCC4			16768543	Physiological ripening of the uterine cervix, physiological pregnancy	Human	Cervical, uterine fundus and lower segment biopsy	Functional study (RNA expression)	Genome wide (array)	Differential expression in cervix across different study groups	1	Yes
ABCF2			16768543	Physiological ripening of the uterine cervix, physiological pregnancy	Human	Cervical, uterine fundus and lower segment biopsy	Functional study (RNA expression)	Genome wide (array)	Differential expression in cervix across different study groups	1	No
ABCF3			16768543	Physiological ripening of the uterine cervix, physiological pregnancy	Human	Cervical, uterine fundus and lower segment biopsy	Functional study (RNA expression)	Genome wide (array)	Differential expression in cervix across different study groups	1	No
ABR			16768543	Physiological ripening of the uterine cervix, physiological pregnancy	Human	Cervical, uterine fundus and lower segment biopsy	Functional study (RNA expression)	Genome wide (array)	Differential expression in cervix across different study groups	1	No
ACAA1			16768543	Physiological ripening of the uterine cervix, physiological pregnancy	Human	Cervical, uterine fundus and lower segment biopsy	Functional study (RNA expression)	Genome wide (array)	Differential expression in cervix across different study groups	1	No
ACOT13			28209491	Preterm delivery, PPROM	Human	Cervical biopsy	Functional study (RNA expression)	Genome wide (array)	Differential expression between PPROM and preterm delivery groups	1	No
ACSL4			19121663	Physiological ripening of the uterine cervix, physiological pregnancy	Human	Cervical biopsy	Functional study (RNA expression)	Genome wide (array)	Genes up-regulated in myometrium and cervix with labor	1	Yes
ACTB			28557135	Physiological ripening of the uterine cervix, physiological pregnancy	Human	Cervical swab	Functional study (RNA expression)	Selected gene approach	Distinct patterns of expression over time were seen for each individual gene	1	Yes
ACTN1			19883264	Physiological ripening of the uterine cervix, physiological pregnancy	Human	Cervical biopsy	Functional study (RNA expression)	Genome wide (array)	Differentially expressed in the cervical tissue of patients not in labor with a ripe cervix when compared to those not in labor with an unripe cervix	1	No
ACTR2			27163930	Preterm delivery in three generations	Human	DNA	Association study	NGS of 329 genes and 132 haplotype blocks that we had previously shown were highly associated with preterm birth	Association found	1	No
ACTR8			28388617	Preterm delivery (<37 weeks)	Human	DNA	Genomic study	Genome wide (whole genome sequencing)	A highly deleterious (CADD >20) de novo variant found in the fetal genome in PTB event	1	No
ADAM12			19121663	Physiological ripening of the uterine cervix, physiological pregnancy	Human	Cervical biopsy	Functional study (RNA expression)	Genome wide (array)	Genes up-regulated in myometrium and cervix with labor	1	Yes
ADAMTS1			19883264	Physiological ripening of the uterine cervix, physiological pregnancy	Human	Cervical biopsy	Functional study (RNA expression)	Genome wide (array)	Differential mRNA expression	1	No
ADAMTS8			19883264	Physiological ripening of the uterine cervix, physiological pregnancy	Human	Cervical biopsy	Functional study (RNA expression)	Genome wide (array)	Differential mRNA expression	1	No
ADAMTSL5			30001343	Preterm delivery (<37 weeks)	Human	DNA	Causative mutation analysis/Association study	Genome wide (exome sequencing)	Rare variant enrichment in families with repeated preterm deliveries	1	No
ADCY1			16768543	Physiological ripening of the uterine cervix, physiological pregnancy	Human	Cervical, uterine fundus and lower segment biopsy	Functional study (RNA expression)	Genome wide (array)	Differential expression in cervix across different study groups	1	No
ADCY3			19883264	Physiological ripening of the uterine cervix, physiological pregnancy	Human	Cervical biopsy	Functional study (RNA expression)	Genome wide (array)	Differentially expressed in the cervical tissue of patients not in labor with a ripe cervix when compared to those not in labor with an unripe cervix	1	Yes
ADD1			17267840	Preterm delivery	Human	DNA	Association study	Selected gene approach	Placental function	1	Yes
ADD3			16768543	Physiological ripening of the uterine cervix, physiological pregnancy	Human	Cervical, uterine fundus and lower segment biopsy	Functional study (RNA expression)	Genome wide (array)	Differential expression in cervix across different study groups	1	No
ADGRV1			27163930	Preterm delivery in three generations	Human	DNA	Association study	NGS of 329 genes and 132 haplotype blocks that we had previously shown were highly associated with preterm birth	Association found	1	Yes
ADH5			16768543	Physiological ripening of the uterine cervix, physiological pregnancy	Human	Cervical, uterine fundus and lower segment biopsy	Functional study (RNA expression)	Genome wide (array)	Differential expression in cervix across different study groups	1	Yes
ADH7			27163930	Preterm delivery in three generations	Human	DNA	Association study	NGS of 329 genes and 132 haplotype blocks that we had previously shown were highly associated with preterm birth	Association found	1	Yes
ADHFE1			27163930	Preterm delivery in three generations	Human	DNA	Association study	NGS of 329 genes and 132 haplotype blocks that we had previously shown were highly associated with preterm birth	Association found	1	No
ADIPOR2			16768543	Physiological ripening of the uterine cervix, physiological pregnancy	Human	Cervical, uterine fundus and lower segment biopsy	Functional study (RNA expression)	Genome wide (array)	Differential expression in cervix across different study groups	1	No
ADRA2A			16768543	Physiological ripening of the uterine cervix, physiological pregnancy	Human	Cervical, uterine fundus and lower segment biopsy	Functional study (RNA expression)	Genome wide (array)	Differential expression in cervix across different study groups	1	Yes
AEBP1		Ehlers-Danlos syndrome, classic-like, 2	OMIM	Ehlers Danlos syndrome						1	No
AGR2			20817141	Physiological ripening of the uterine cervix, physiological pregnancy	Human	Cervical biopsy	Functional study (RNA expression)	Genome wide (array)	Differential expression across different study groups	1	No
AGR3			20817141	Physiological ripening of the uterine cervix, physiological pregnancy	Human	Cervical biopsy	Functional study (RNA expression)	Genome wide (array)	Differential expression across different study groups	1	No
AHCY			16768543	Physiological ripening of the uterine cervix, physiological pregnancy	Human	Cervical, uterine fundus and lower segment biopsy	Functional study (RNA expression)	Genome wide (array)	Differential expression in cervix across different study groups	1	Yes
AIF1			16768543	Physiological ripening of the uterine cervix, physiological pregnancy	Human	Cervical, uterine fundus and lower segment biopsy	Functional study (RNA expression)	Genome wide (array)	Differential expression in cervix across different study groups	1	Yes
AK2			30001343	Preterm delivery (<37 weeks)	Human	DNA	Causative mutation analysis/Association study	Genome wide (exome sequencing)	Rare variant enrichment in families with repeated preterm deliveries	1	Yes
AKAP12			16949412	Physiological ripening of the uterine cervix, physiological pregnancy	Human	Cervical biopsy	Functional study (RNA expression)	Genome wide (array)	Significant expression changes in different study groups	1	No
AKR7A2			16768543	Physiological ripening of the uterine cervix, physiological pregnancy	Human	Cervical, uterine fundus and lower segment biopsy	Functional study (RNA expression)	Genome wide (array)	Differential expression in cervix across different study groups	1	Yes
AKT1			27163930	Preterm delivery in three generations	Human	DNA	Association study	NGS of 329 genes and 132 haplotype blocks that we had previously shown were highly associated with preterm birth	Association found	1	Yes
AKT3			27163930	Preterm delivery in three generations	Human	DNA	Association study	NGS of 329 genes and 132 haplotype blocks that we had previously shown were highly associated with preterm birth	Association found	1	Yes
ALDH7A1			27163930	Preterm delivery in three generations	Human	DNA	Association study	NGS of 329 genes and 132 haplotype blocks that we had previously shown were highly associated with preterm birth	Association found	1	Yes
ALDH9A1			16768543	Physiological ripening of the uterine cervix, physiological pregnancy	Human	Cervical, uterine fundus and lower segment biopsy	Functional study (RNA expression)	Genome wide (array)	Differential expression in cervix across different study groups	1	No
ALK			27163930	Preterm delivery in three generations	Human	DNA	Association study	NGS of 329 genes and 132 haplotype blocks that we had previously shown were highly associated with preterm birth	Association found	1	Yes
ALOX5AP			17267840	Preterm delivery	Human	DNA	Association study	Selected gene approach	Association found. Implicated in infection/inflammation pathway of preterm delivery	1	Yes
ALPL			19121663	Physiological ripening of the uterine cervix, physiological pregnancy	Human	Cervical biopsy	Functional study (RNA expression)	Genome wide (array)	Genes up-regulated in myometrium and cervix with labor	1	Yes
AMBP			27163930	Preterm delivery in three generations	Human	DNA	Association study	NGS of 329 genes and 132 haplotype blocks that we had previously shown were highly associated with preterm birth	Association found	1	No
AMELX			16768543	Physiological ripening of the uterine cervix, physiological pregnancy	Human	Cervical, uterine fundus and lower segment biopsy	Functional study (RNA expression)	Genome wide (array)	Differential expression in cervix across different study groups	1	Yes
AMFR			15625148	Physiological ripening of the uterine cervix, physiological pregnancy	Human	Cervical biopsy	Functional study (RNA expression)	Genome wide (array)	Differential expression during cervical ripening	1	No
AMH			16768543	Physiological ripening of the uterine cervix, physiological pregnancy	Human	Cervical, uterine fundus and lower segment biopsy	Functional study (RNA expression)	Genome wide (array)	Differential expression in cervix across different study groups	1	Yes
AMHR2			16768543	Physiological ripening of the uterine cervix, physiological pregnancy	Human	Cervical, uterine fundus and lower segment biopsy	Functional study (RNA expression)	Genome wide (array)	Differential expression in cervix across different study groups	1	Yes
AMY1A			20817141	Physiological ripening of the uterine cervix, physiological pregnancy	Human	Cervical biopsy	Functional study (RNA expression)	Genome wide (array)	Differential expression across different study groups	1	No
ANAPC4			27163930	Preterm delivery in three generations	Human	DNA	Association study	NGS of 329 genes and 132 haplotype blocks that we had previously shown were highly associated with preterm birth	Association found	1	No
ANGPTL1			19121663	Physiological ripening of the uterine cervix, physiological pregnancy	Human	Cervical biopsy	Functional study (RNA expression)	Genome wide (array)	Genes down-regulated in myometrium and cervix with labor	1	No
ANGPTL2			19883264	Physiological ripening of the uterine cervix, physiological pregnancy	Human	Cervical biopsy	Functional study (RNA expression)	Genome wide (array)	Differentially expressed in the cervical tissue of patients not in labor with a ripe cervix when compared to those not in labor with an unripe cervix	1	No
ANXA2			27163930	Preterm delivery in three generations	Human	DNA	Association study	NGS of 329 genes and 132 haplotype blocks that we had previously shown were highly associated with preterm birth	Association found	1	No
ANXA5			17267840	Preterm delivery	Human	DNA	Association study	Selected gene approach	Placental function	1	Yes
ANXA7			16768543	Physiological ripening of the uterine cervix, physiological pregnancy	Human	Cervical, uterine fundus and lower segment biopsy	Functional study (RNA expression)	Genome wide (array)	Differential expression in cervix across different study groups	1	No
AOAH			27163930	Preterm delivery in three generations	Human	DNA	Association study	NGS of 329 genes and 132 haplotype blocks that we had previously shown were highly associated with preterm birth	Association found	1	Yes
AP1G1			16768543	Physiological ripening of the uterine cervix, physiological pregnancy	Human	Cervical, uterine fundus and lower segment biopsy	Functional study (RNA expression)	Genome wide (array)	Differential expression in cervix across different study groups	1	No
AP4B1-AS1			27163930	Preterm delivery in three generations	Human	DNA	Association study	NGS of 329 genes and 132 haplotype blocks that we had previously shown were highly associated with preterm birth	Association found	1	No
APOBEC3A			19121663	Physiological ripening of the uterine cervix, physiological pregnancy	Human	Cervical biopsy	Functional study (RNA expression)	Genome wide (array)	Genes up-regulated in myometrium and cervix with labor	1	No
APOBEC3F			27163930	Preterm delivery in three generations	Human	DNA	Association study	NGS of 329 genes and 132 haplotype blocks that we had previously shown were highly associated with preterm birth	Association found	1	No
APOBEC3G			16768543	Physiological ripening of the uterine cervix, physiological pregnancy	Human	Cervical, uterine fundus and lower segment biopsy	Functional study (RNA expression)	Genome wide (array)	Differential expression in cervix across different study groups	1	Yes
APOE			19883264	Physiological ripening of the uterine cervix, physiological pregnancy	Human	Cervical biopsy	Functional study (RNA expression)	Genome wide (array)	Differentially expressed in the cervical tissue of patients not in labor with a ripe cervix when compared to those not in labor with an unripe cervix	1	Yes
APP			27163930	Preterm delivery in three generations	Human	DNA	Association study	NGS of 329 genes and 132 haplotype blocks that we had previously shown were highly associated with preterm birth	Association found	1	Yes
SORBS2			16768543	Physiological ripening of the uterine cervix, physiological pregnancy	Human	Cervical, uterine fundus and lower segment biopsy	Functional study (RNA expression)	Genome wide (array)	Differential expression in cervix across different study groups	1	No
ARHGAP31	Premature birth HP:0001622	Adams-oliver Syndrome	hpo.jax.org	Preterm delivery						1	Yes
ARHGAP9			28209491	Preterm delivery, PPROM	Human	Cervical biopsy	Functional study (RNA expression)	Genome wide (array)	Differential expression between PPROM and preterm delivery groups	1	Yes
ARHGEF10L			27163930	Preterm delivery in three generations	Human	DNA	Association study	NGS of 329 genes and 132 haplotype blocks that we had previously shown were highly associated with preterm birth	Association found	1	No
ARHGEF6			16768543	Physiological ripening of the uterine cervix, physiological pregnancy	Human	Cervical, uterine fundus and lower segment biopsy	Functional study (RNA expression)	Genome wide (array)	Differential expression in cervix across different study groups	1	Yes
ARHGEF9			16768543	Physiological ripening of the uterine cervix, physiological pregnancy	Human	Cervical, uterine fundus and lower segment biopsy	Functional study (RNA expression)	Genome wide (array)	Differential expression in cervix across different study groups	1	Yes
ARID3A			16768543	Physiological ripening of the uterine cervix, physiological pregnancy	Human	Cervical, uterine fundus and lower segment biopsy	Functional study (RNA expression)	Genome wide (array)	Differential expression in cervix across different study groups	1	No
ARMCX6			16768543	Physiological ripening of the uterine cervix, physiological pregnancy	Human	Cervical, uterine fundus and lower segment biopsy	Functional study (RNA expression)	Genome wide (array)	Differential expression in cervix across different study groups	1	No
ARNTL			16768543	Physiological ripening of the uterine cervix, physiological pregnancy	Human	Cervical, uterine fundus and lower segment biopsy	Functional study (RNA expression)	Genome wide (array)	Differential expression in cervix across different study groups	1	No
ARRB1			27163930	Preterm delivery in three generations	Human	DNA	Association study	NGS of 329 genes and 132 haplotype blocks that we had previously shown were highly associated with preterm birth	Association found	1	No
NAAA			16768543	Physiological ripening of the uterine cervix, physiological pregnancy	Human	Cervical, uterine fundus and lower segment biopsy	Functional study (RNA expression)	Genome wide (array)	Differential expression in cervix across different study groups	1	No
ASCC2			30001343	Preterm delivery (<37 weeks)	Human	DNA	Causative mutation analysis/Association study	Genome wide (exome sequencing)	Rare variant enrichment in families with repeated preterm deliveries	1	No
ASCC3			28388617	Preterm delivery (<37 weeks)	Human	DNA	Genomic study	Genome wide (whole genome sequencing)	A highly deleterious (CADD >20) de novo variant found in the fetal genome in PTB event	1	Yes
ASGR1			28209491	Preterm delivery, PPROM	Human	Cervical biopsy	Functional study (RNA expression)	Genome wide (array)	Differential expression between PPROM and preterm delivery groups	1	No
ATF6			27163930	Preterm delivery in three generations	Human	DNA	Association study	NGS of 329 genes and 132 haplotype blocks that we had previously shown were highly associated with preterm birth	Association found	1	Yes
ATG16L1			23633462	Pregnant women with an unfavorable cervix	Human	DNA	Association study	Selected gene approach	Different AF identified across different study groups	1	Yes
ATM			27163930	Preterm delivery in three generations	Human	DNA	Association study	NGS of 329 genes and 132 haplotype blocks that we had previously shown were highly associated with preterm birth	Association found	1	Yes
ATP11A			16768543	Physiological ripening of the uterine cervix, physiological pregnancy	Human	Cervical, uterine fundus and lower segment biopsy	Functional study (RNA expression)	Genome wide (array)	Differential expression in cervix across different study groups	1	No
ATP2A1			16768543	Physiological ripening of the uterine cervix, physiological pregnancy	Human	Cervical, uterine fundus and lower segment biopsy	Functional study (RNA expression)	Genome wide (array)	Differential expression in cervix across different study groups	1	Yes
ATP2C1			27163930	Preterm delivery in three generations	Human	DNA	Association study	NGS of 329 genes and 132 haplotype blocks that we had previously shown were highly associated with preterm birth	Association found	1	Yes
ATP5MC2			16768543	Physiological ripening of the uterine cervix, physiological pregnancy	Human	Cervical, uterine fundus and lower segment biopsy	Functional study (RNA expression)	Genome wide (array)	Differential expression in cervix across different study groups	1	No
ATP5PO			16768543	Physiological ripening of the uterine cervix, physiological pregnancy	Human	Cervical, uterine fundus and lower segment biopsy	Functional study (RNA expression)	Genome wide (array)	Differential expression in cervix across different study groups	1	No
ATP6V0A2	Premature rupture of membranes HP:0001788	Wrinkly Skin Syndrome OMIM:278250	hpo.jax.org	PPROM						1	Yes
ATP7B			27163930	Preterm delivery in three generations	Human	DNA	Association study	NGS of 329 genes and 132 haplotype blocks that we had previously shown were highly associated with preterm birth	Association found	1	Yes
ATR			16768543	Physiological ripening of the uterine cervix, physiological pregnancy	Human	Cervical, uterine fundus and lower segment biopsy	Functional study (RNA expression)	Genome wide (array)	Differential expression in cervix across different study groups	1	Yes
ATXN3			16768543	Physiological ripening of the uterine cervix, physiological pregnancy	Human	Cervical, uterine fundus and lower segment biopsy	Functional study (RNA expression)	Genome wide (array)	Differential expression in cervix across different study groups	1	Yes
AZU1			27163930	Preterm delivery in three generations	Human	DNA	Association study	NGS of 329 genes and 132 haplotype blocks that we had previously shown were highly associated with preterm birth	Association found	1	No
B4GALT7		Ehlers-Danlos syndrome, spondylodysplastic type, 1	OMIM	Ehlers Danlos syndrome						1	Yes
BAZ1B			16768543	Physiological ripening of the uterine cervix, physiological pregnancy	Human	Cervical, uterine fundus and lower segment biopsy	Functional study (RNA expression)	Genome wide (array)	Differential expression in cervix across different study groups	1	No
BBOX1			20817141	Physiological ripening of the uterine cervix, physiological pregnancy	Human	Cervical biopsy	Functional study (RNA expression)	Genome wide (array)	Differential expression across different study groups	1	No
BCAT1			27163930	Preterm delivery in three generations	Human	DNA	Association study	NGS of 329 genes and 132 haplotype blocks that we had previously shown were highly associated with preterm birth	Association found	1	Yes
BCL11A			16949412	Physiological ripening of the uterine cervix, physiological pregnancy	Human	Cervical biopsy	Functional study (RNA expression)	Genome wide (array)	Significant expression changes in different study groups	1	Yes
BCL2L1			27163930	Preterm delivery in three generations	Human	DNA	Association study	NGS of 329 genes and 132 haplotype blocks that we had previously shown were highly associated with preterm birth	Association found	1	No
BET1			16768543	Physiological ripening of the uterine cervix, physiological pregnancy	Human	Cervical, uterine fundus and lower segment biopsy	Functional study (RNA expression)	Genome wide (array)	Differential expression in cervix across different study groups	1	No
BICD2			20817141	Physiological ripening of the uterine cervix, physiological pregnancy	Human	Cervical biopsy	Functional study (RNA expression)	Genome wide (array)	Differential expression across different study groups	1	No
BIN1			19883264	Physiological ripening of the uterine cervix, physiological pregnancy	Human	Cervical biopsy	Functional study (RNA expression)	Genome wide (array)	Differentially expressed in the cervical tissue of patients not in labor with a ripe cervix when compared to those not in labor with an unripe cervix	1	Yes
BIRC3			16949412	Physiological ripening of the uterine cervix, physiological pregnancy	Human	Cervical biopsy	Functional study (RNA expression)	Genome wide (array)	Significant expression changes in different study groups	1	No
BLNK			19121663	Physiological ripening of the uterine cervix, physiological pregnancy	Human	Cervical biopsy	Functional study (RNA expression)	Genome wide (array)	Genes down-regulated in myometrium and cervix with labor	1	Yes
BMP10			16768543	Physiological ripening of the uterine cervix, physiological pregnancy	Human	Cervical, uterine fundus and lower segment biopsy	Functional study (RNA expression)	Genome wide (array)	Differential expression in cervix across different study groups	1	Yes
BMP2			19121663	Physiological ripening of the uterine cervix, physiological pregnancy	Human	Cervical biopsy	Functional study (RNA expression)	Genome wide (array)	Genes up-regulated in myometrium and cervix with labor	1	Yes
BMP7			20817141	Physiological ripening of the uterine cervix, physiological pregnancy	Human	Cervical biopsy	Functional study (RNA expression)	Genome wide (array)	Differential expression across different study groups	1	Yes
BNC2			19883264	Physiological ripening of the uterine cervix, physiological pregnancy	Human	Cervical biopsy	Functional study (RNA expression)	Genome wide (array)	Differentially expressed in the cervical tissue of patients not in labor with a ripe cervix when compared to those not in labor with an unripe cervix	1	Yes
BNIP2			16768543	Physiological ripening of the uterine cervix, physiological pregnancy	Human	Cervical, uterine fundus and lower segment biopsy	Functional study (RNA expression)	Genome wide (array)	Differential expression in cervix across different study groups	1	No
BRAF	Premature birth HP:0001622	Cardiofaciocutaneous Syndrome	hpo.jax.org	Preterm delivery						1	Yes
BRD1			16768543	Physiological ripening of the uterine cervix, physiological pregnancy	Human	Cervical, uterine fundus and lower segment biopsy	Functional study (RNA expression)	Genome wide (array)	Differential expression in cervix across different study groups	1	Yes
BRD3			16768543	Physiological ripening of the uterine cervix, physiological pregnancy	Human	Cervical, uterine fundus and lower segment biopsy	Functional study (RNA expression)	Genome wide (array)	Differential expression in cervix across different study groups	1	No
BRD8			16768543	Physiological ripening of the uterine cervix, physiological pregnancy	Human	Cervical, uterine fundus and lower segment biopsy	Functional study (RNA expression)	Genome wide (array)	Differential expression in cervix across different study groups	1	No
BABAM2			19121663	Physiological ripening of the uterine cervix, physiological pregnancy	Human	Cervical biopsy	Functional study (RNA expression)	Genome wide (array)	Genes up-regulated in myometrium and cervix with labor	1	No
BRF1			15625148	Physiological ripening of the uterine cervix, physiological pregnancy	Human	Cervical biopsy	Functional study (RNA expression)	Genome wide (array)	Differential expression during cervical ripening	1	No
BRICD5			30001343	Preterm delivery (<37 weeks)	Human	DNA	Causative mutation analysis/Association study	Genome wide (exome sequencing)	Rare variant enrichment in families with repeated preterm deliveries	1	No
BSND	Premature birth HP:0001622	Bartter Syndrome, Type 4a, Neonatal, With Sensorineural Deafness	hpo.jax.org	Preterm delivery						1	Yes
BST2			16768543	Physiological ripening of the uterine cervix, physiological pregnancy	Human	Cervical, uterine fundus and lower segment biopsy	Functional study (RNA expression)	Genome wide (array)	Differential expression in cervix across different study groups	1	No
PLEKHS1			20817141	Physiological ripening of the uterine cervix, physiological pregnancy	Human	Cervical biopsy	Functional study (RNA expression)	Genome wide (array)	Differential expression across different study groups	1	No
RASSF7			16768543	Physiological ripening of the uterine cervix, physiological pregnancy	Human	Cervical, uterine fundus and lower segment biopsy	Functional study (RNA expression)	Genome wide (array)	Differential expression in cervix across different study groups	1	No
ERP29			16768543	Physiological ripening of the uterine cervix, physiological pregnancy	Human	Cervical, uterine fundus and lower segment biopsy	Functional study (RNA expression)	Genome wide (array)	Differential expression in cervix across different study groups	1	No
TMEM260			20817141	Physiological ripening of the uterine cervix, physiological pregnancy	Human	Cervical biopsy	Functional study (RNA expression)	Genome wide (array)	Differential expression across different study groups	1	No
EAPP			16768543	Physiological ripening of the uterine cervix, physiological pregnancy	Human	Cervical, uterine fundus and lower segment biopsy	Functional study (RNA expression)	Genome wide (array)	Differential expression in cervix across different study groups	1	No
C14orf132			16768543	Physiological ripening of the uterine cervix, physiological pregnancy	Human	Cervical, uterine fundus and lower segment biopsy	Functional study (RNA expression)	Genome wide (array)	Differential expression in cervix across different study groups	1	No
C16orf62			28388617	Preterm delivery (<37 weeks)	Human	DNA	Genomic study	Genome wide (whole genome sequencing)	A highly deleterious (CADD >20) de novo variant found in the fetal genome in PTB event	1	No
ZC3H4			16768543	Physiological ripening of the uterine cervix, physiological pregnancy	Human	Cervical, uterine fundus and lower segment biopsy	Functional study (RNA expression)	Genome wide (array)	Differential expression in cervix across different study groups	1	No
FYB2			20817141	Physiological ripening of the uterine cervix, physiological pregnancy	Human	Cervical biopsy	Functional study (RNA expression)	Genome wide (array)	Differential expression across different study groups	1	No
HSPB11			16768543	Physiological ripening of the uterine cervix, physiological pregnancy	Human	Cervical, uterine fundus and lower segment biopsy	Functional study (RNA expression)	Genome wide (array)	Differential expression in cervix across different study groups	1	No
EVA1B			19883264	Physiological ripening of the uterine cervix, physiological pregnancy	Human	Cervical biopsy	Functional study (RNA expression)	Genome wide (array)	Differentially expressed in the cervical tissue of patients not in labor with a ripe cervix when compared to those not in labor with an unripe cervix	1	No
TMEM59			16768543	Physiological ripening of the uterine cervix, physiological pregnancy	Human	Cervical, uterine fundus and lower segment biopsy	Functional study (RNA expression)	Genome wide (array)	Differential expression in cervix across different study groups	1	No
C1orf94			30001343	Preterm delivery (<37 weeks)	Human	DNA	Causative mutation analysis/Association study	Genome wide (exome sequencing)	Rare variant enrichment in families with repeated preterm deliveries	1	No
C1R		Ehlers-Danlos syndrome, periodontal type, 1	OMIM	Ehlers Danlos syndrome						1	Yes
C1S		Ehlers-Danlos syndrome, periodontal type, 2	OMIM	Ehlers Danlos syndrome						1	Yes
C2orf69			28388617	Preterm delivery (<37 weeks)	Human	DNA	Genomic study	Genome wide (whole genome sequencing)	A highly deleterious (CADD >20) de novo variant found in the fetal genome in PTB event	1	No
C4BPA			23591632	Preterm delivery	Human	DNA	Causative mutation analysis	Genome wide (exome sequencing)	Novel missense variants found in individuals with family anamnesis of preterm delivery	1	Yes
NREP			16768543	Physiological ripening of the uterine cervix, physiological pregnancy	Human	Cervical, uterine fundus and lower segment biopsy	Functional study (RNA expression)	Genome wide (array)	Differential expression in cervix across different study groups	1	No
C5orf15			16768543	Physiological ripening of the uterine cervix, physiological pregnancy	Human	Cervical, uterine fundus and lower segment biopsy	Functional study (RNA expression)	Genome wide (array)	Differential expression in cervix across different study groups	1	No
TMEM243			16768543	Physiological ripening of the uterine cervix, physiological pregnancy	Human	Cervical, uterine fundus and lower segment biopsy	Functional study (RNA expression)	Genome wide (array)	Differential expression in cervix across different study groups	1	No
TCIM			16949412	Physiological ripening of the uterine cervix, physiological pregnancy	Human	Cervical biopsy	Functional study (RNA expression)	Genome wide (array)	Significant expression changes in different study groups	1	No
AOPEP			16768543	Physiological ripening of the uterine cervix, physiological pregnancy	Human	Cervical, uterine fundus and lower segment biopsy	Functional study (RNA expression)	Genome wide (array)	Differential expression in cervix across different study groups	1	No
CA12			20817141	Physiological ripening of the uterine cervix, physiological pregnancy	Human	Cervical biopsy	Functional study (RNA expression)	Genome wide (array)	Differential expression across different study groups	1	Yes
CACNA2D2			28388617	Preterm delivery (<37 weeks)	Human	DNA	Genomic study	Genome wide (whole genome sequencing)	A highly deleterious (CADD >20) de novo variant found in the fetal genome in PTB event	1	No
CACNB1			16768543	Physiological ripening of the uterine cervix, physiological pregnancy	Human	Cervical, uterine fundus and lower segment biopsy	Functional study (RNA expression)	Genome wide (array)	Differential expression in cervix across different study groups	1	No
CADM1			20817141	Physiological ripening of the uterine cervix, physiological pregnancy	Human	Cervical biopsy	Functional study (RNA expression)	Genome wide (array)	Differential expression across different study groups	1	Yes
CADPS2			30001343	Preterm delivery (<37 weeks)	Human	DNA	Causative mutation analysis/Association study	Genome wide (exome sequencing)	Rare variant enrichment in families with repeated preterm deliveries	1	No
CALCA			16768543	Physiological ripening of the uterine cervix, physiological pregnancy	Human	Cervical, uterine fundus and lower segment biopsy	Functional study (RNA expression)	Genome wide (array)	Differential expression in cervix across different study groups	1	Yes
CALCOCO2			30001343	Preterm delivery (<37 weeks)	Human	DNA	Causative mutation analysis/Association study	Genome wide (exome sequencing)	Rare variant enrichment in families with repeated preterm deliveries	1	No
CALD1			19883264	Physiological ripening of the uterine cervix, physiological pregnancy	Human	Cervical biopsy	Functional study (RNA expression)	Genome wide (array)	Differentially expressed in the cervical tissue of patients not in labor with a ripe cervix when compared to those not in labor with an unripe cervix	1	No
CALM1			16768543	Physiological ripening of the uterine cervix, physiological pregnancy	Human	Cervical, uterine fundus and lower segment biopsy	Functional study (RNA expression)	Genome wide (array)	Differential expression in cervix across different study groups	1	Yes
CAMK2B			16768543	Physiological ripening of the uterine cervix, physiological pregnancy	Human	Cervical, uterine fundus and lower segment biopsy	Functional study (RNA expression)	Genome wide (array)	Differential expression in cervix across different study groups	1	No
CAMK4			16768543	Physiological ripening of the uterine cervix, physiological pregnancy	Human	Cervical, uterine fundus and lower segment biopsy	Functional study (RNA expression)	Genome wide (array)	Differential expression in cervix across different study groups	1	Yes
CAPN2			16768543	Physiological ripening of the uterine cervix, physiological pregnancy	Human	Cervical, uterine fundus and lower segment biopsy	Functional study (RNA expression)	Genome wide (array)	Differential expression in cervix across different study groups	1	No
CASK			16768543	Physiological ripening of the uterine cervix, physiological pregnancy	Human	Cervical, uterine fundus and lower segment biopsy	Functional study (RNA expression)	Genome wide (array)	Differential expression in cervix across different study groups	1	Yes
CASP4			15625148	Physiological ripening of the uterine cervix, physiological pregnancy	Human	Cervical biopsy	Functional study (RNA expression)	Genome wide (array)	Differential expression during cervical ripening	1	No
CASP9			15625148	Physiological ripening of the uterine cervix, physiological pregnancy	Human	Cervical biopsy	Functional study (RNA expression)	Genome wide (array)	Differential expression during cervical ripening	1	Yes
MICU1			16768543	Physiological ripening of the uterine cervix, physiological pregnancy	Human	Cervical, uterine fundus and lower segment biopsy	Functional study (RNA expression)	Genome wide (array)	Differential expression in cervix across different study groups	1	No
CBR4			16768543	Physiological ripening of the uterine cervix, physiological pregnancy	Human	Cervical, uterine fundus and lower segment biopsy	Functional study (RNA expression)	Genome wide (array)	Differential expression in cervix across different study groups	1	No
CBX1			16768543	Physiological ripening of the uterine cervix, physiological pregnancy	Human	Cervical, uterine fundus and lower segment biopsy	Functional study (RNA expression)	Genome wide (array)	Differential expression in cervix across different study groups	1	No
CBX5			16768543	Physiological ripening of the uterine cervix, physiological pregnancy	Human	Cervical, uterine fundus and lower segment biopsy	Functional study (RNA expression)	Genome wide (array)	Differential expression in cervix across different study groups	1	No
CBX7			16768543	Physiological ripening of the uterine cervix, physiological pregnancy	Human	Cervical, uterine fundus and lower segment biopsy	Functional study (RNA expression)	Genome wide (array)	Differential expression in cervix across different study groups	1	No
CCDC25			25599974	Preterm delivery (<34 weeks)	Human	DNA	Association study/GWAS	Genome wide (array)	Association found in maternal genome	1	No
CCDC50			19883264	Physiological ripening of the uterine cervix, physiological pregnancy	Human	Cervical biopsy	Functional study (RNA expression)	Genome wide (array)	Differentially expressed in the cervical tissue of patients not in labor with a ripe cervix when compared to those not in labor with an unripe cervix	1	Yes
CCL18			16768543	Physiological ripening of the uterine cervix, physiological pregnancy	Human	Cervical, uterine fundus and lower segment biopsy	Functional study (RNA expression)	Genome wide (array)	Differential expression in cervix across different study groups	1	No
CCL22			16768543	Physiological ripening of the uterine cervix, physiological pregnancy	Human	Cervical, uterine fundus and lower segment biopsy	Functional study (RNA expression)	Genome wide (array)	Differential expression in cervix across different study groups	1	Yes
CCL23			19121663	Physiological ripening of the uterine cervix, physiological pregnancy	Human	Cervical biopsy	Functional study (RNA expression)	Genome wide (array)	Genes up-regulated in myometrium and cervix with labor	1	No
CCL27			16768543	Physiological ripening of the uterine cervix, physiological pregnancy	Human	Cervical, uterine fundus and lower segment biopsy	Functional study (RNA expression)	Genome wide (array)	Differential expression in cervix across different study groups	1	No
CCL7			16768543	Physiological ripening of the uterine cervix, physiological pregnancy	Human	Cervical, uterine fundus and lower segment biopsy	Functional study (RNA expression)	Genome wide (array)	Differential expression in cervix across different study groups	1	Yes
CCN2			15625148	Physiological ripening of the uterine cervix, physiological pregnancy	Human	Cervical biopsy	Functional study (RNA expression)	Genome wide (array)	Differential expression during cervical ripening	2	Yes
CCNA1			16949412	Physiological ripening of the uterine cervix, physiological pregnancy	Human	Cervical biopsy	Functional study (RNA expression)	Genome wide (array)	Significant expression changes in different study groups	1	No
CCNG2			27163930	Preterm delivery in three generations	Human	DNA	Association study	NGS of 329 genes and 132 haplotype blocks that we had previously shown were highly associated with preterm birth	Association found	1	No
CCPG1			16768543	Physiological ripening of the uterine cervix, physiological pregnancy	Human	Cervical, uterine fundus and lower segment biopsy	Functional study (RNA expression)	Genome wide (array)	Differential expression in cervix across different study groups	1	No
CCR2			16768543	Physiological ripening of the uterine cervix, physiological pregnancy	Human	Cervical, uterine fundus and lower segment biopsy	Functional study (RNA expression)	Genome wide (array)	Differential expression in cervix across different study groups	1	Yes
CD300LF			28209491	Preterm delivery, PPROM	Human	Cervical biopsy	Functional study (RNA expression)	Genome wide (array)	Expression pattern specific to PPROM phenotype	1	No
CDC16			27163930	Preterm delivery in three generations	Human	DNA	Association study	NGS of 329 genes and 132 haplotype blocks that we had previously shown were highly associated with preterm birth	Association found	1	No
CDC23			16768543	Physiological ripening of the uterine cervix, physiological pregnancy	Human	Cervical, uterine fundus and lower segment biopsy	Functional study (RNA expression)	Genome wide (array)	Differential expression in cervix across different study groups	1	No
CDC25B			15625148	Physiological ripening of the uterine cervix, physiological pregnancy	Human	Cervical biopsy	Functional study (RNA expression)	Genome wide (array)	Differential expression during cervical ripening	1	No
CDC34			16768543	Physiological ripening of the uterine cervix, physiological pregnancy	Human	Cervical, uterine fundus and lower segment biopsy	Functional study (RNA expression)	Genome wide (array)	Differential expression in cervix across different study groups	1	No
CDC42EP4			16768543	Physiological ripening of the uterine cervix, physiological pregnancy	Human	Cervical, uterine fundus and lower segment biopsy	Functional study (RNA expression)	Genome wide (array)	Differential expression in cervix across different study groups	1	No
CDC6			27163930	Preterm delivery in three generations	Human	DNA	Association study	NGS of 329 genes and 132 haplotype blocks that we had previously shown were highly associated with preterm birth	Association found	1	Yes
CDH1			19883264	Physiological ripening of the uterine cervix, physiological pregnancy	Human	Cervical biopsy	Functional study (RNA expression)	Genome wide (array)	Differential mRNA expression	1	Yes
CDH12			20817141	Physiological ripening of the uterine cervix, physiological pregnancy	Human	Cervical biopsy	Functional study (RNA expression)	Genome wide (array)	Differential expression across different study groups	1	Yes
CDH16			16768543	Physiological ripening of the uterine cervix, physiological pregnancy	Human	Cervical, uterine fundus and lower segment biopsy	Functional study (RNA expression)	Genome wide (array)	Differential expression in cervix across different study groups	1	No
CDK5R1			16768543	Physiological ripening of the uterine cervix, physiological pregnancy	Human	Cervical, uterine fundus and lower segment biopsy	Functional study (RNA expression)	Genome wide (array)	Differential expression in cervix across different study groups	1	Yes
CEACAM3			28209491	Preterm delivery, PPROM	Human	Cervical biopsy	Functional study (RNA expression)	Genome wide (array)	Expression pattern specific to PPROM phenotype	1	No
CEBPD			19121663	Physiological ripening of the uterine cervix, physiological pregnancy	Human	Cervical biopsy	Functional study (RNA expression)	Genome wide (array)	Genes up-regulated in myometrium and cervix with labor	1	No
CEL			20817141	Physiological ripening of the uterine cervix, physiological pregnancy	Human	Cervical biopsy	Functional study (RNA expression)	Genome wide (array)	Differential expression across different study groups	1	Yes
CEMIP			19121663	Physiological ripening of the uterine cervix, physiological pregnancy	Human	Cervical biopsy	Functional study (RNA expression)	Genome wide (array)	Genes up-regulated in myometrium and cervix with labor	1	Yes
CETN2			16768543	Physiological ripening of the uterine cervix, physiological pregnancy	Human	Cervical, uterine fundus and lower segment biopsy	Functional study (RNA expression)	Genome wide (array)	Differential expression in cervix across different study groups	1	No
CETN3			16768543	Physiological ripening of the uterine cervix, physiological pregnancy	Human	Cervical, uterine fundus and lower segment biopsy	Functional study (RNA expression)	Genome wide (array)	Differential expression in cervix across different study groups	1	No
CETP			16768543	Physiological ripening of the uterine cervix, physiological pregnancy	Human	Cervical, uterine fundus and lower segment biopsy	Functional study (RNA expression)	Genome wide (array)	Differential expression in cervix across different study groups	1	Yes
CFDP1			16768543	Physiological ripening of the uterine cervix, physiological pregnancy	Human	Cervical, uterine fundus and lower segment biopsy	Functional study (RNA expression)	Genome wide (array)	Differential expression in cervix across different study groups	1	No
CFH			23591632	Preterm delivery	Human	DNA	Causative mutation analysis	Genome wide (exome sequencing)	Novel missense variants found in individuals with family anamnesis of preterm delivery	1	Yes
CFLAR			16768543	Physiological ripening of the uterine cervix, physiological pregnancy	Human	Cervical, uterine fundus and lower segment biopsy	Functional study (RNA expression)	Genome wide (array)	Differential expression in cervix across different study groups	1	Yes
CFTR			20817141	Physiological ripening of the uterine cervix, physiological pregnancy	Human	Cervical biopsy	Functional study (RNA expression)	Genome wide (array)	Differential expression across different study groups	1	Yes
CHAT			30001343	Preterm delivery (<37 weeks)	Human	DNA	Causative mutation analysis/Association study	Genome wide (exome sequencing)	Rare variant enrichment in families with repeated preterm deliveries	1	Yes
CHD2			16768543	Physiological ripening of the uterine cervix, physiological pregnancy	Human	Cervical, uterine fundus and lower segment biopsy	Functional study (RNA expression)	Genome wide (array)	Differential expression in cervix across different study groups	1	Yes
CHD5			16768543	Physiological ripening of the uterine cervix, physiological pregnancy	Human	Cervical, uterine fundus and lower segment biopsy	Functional study (RNA expression)	Genome wide (array)	Differential expression in cervix across different study groups	1	No
CHI3L1			19121663	Physiological ripening of the uterine cervix, physiological pregnancy	Human	Cervical biopsy	Functional study (RNA expression)	Genome wide (array)	Genes up-regulated in myometrium and cervix with labor	1	Yes
CHL1			16949412	Physiological ripening of the uterine cervix, physiological pregnancy	Human	Cervical biopsy	Functional study (RNA expression)	Genome wide (array)	Significant expression changes in different study groups	1	Yes
CHRNA4			16768543	Physiological ripening of the uterine cervix, physiological pregnancy	Human	Cervical, uterine fundus and lower segment biopsy	Functional study (RNA expression)	Genome wide (array)	Differential expression in cervix across different study groups	1	Yes
CHST14		Ehlers-Danlos syndrome, musculocontractural type 1	OMIM	Ehlers Danlos syndrome						1	Yes
CHST2			27163930	Preterm delivery in three generations	Human	DNA	Association study	NGS of 329 genes and 132 haplotype blocks that we had previously shown were highly associated with preterm birth	Association found	1	No
CHUK			27163930	Preterm delivery in three generations	Human	DNA	Association study	NGS of 329 genes and 132 haplotype blocks that we had previously shown were highly associated with preterm birth	Association found	1	Yes
CIITA			27163930	Preterm delivery in three generations	Human	DNA	Association study	NGS of 329 genes and 132 haplotype blocks that we had previously shown were highly associated with preterm birth	Association found	1	Yes
CIRBP			16768543	Physiological ripening of the uterine cervix, physiological pregnancy	Human	Cervical, uterine fundus and lower segment biopsy	Functional study (RNA expression)	Genome wide (array)	Differential expression in cervix across different study groups	1	No
CITED2			16768543	Physiological ripening of the uterine cervix, physiological pregnancy	Human	Cervical, uterine fundus and lower segment biopsy	Functional study (RNA expression)	Genome wide (array)	Differential expression in cervix across different study groups	1	Yes
CMTM2			19121663	Physiological ripening of the uterine cervix, physiological pregnancy	Human	Cervical biopsy	Functional study (RNA expression)	Genome wide (array)	Genes up-regulated in myometrium and cervix with labor	1	No
CLC			16949412	Physiological ripening of the uterine cervix, physiological pregnancy	Human	Cervical biopsy	Functional study (RNA expression)	Genome wide (array)	Significant expression changes in different study groups	1	No
CLCA2			28388617	Preterm delivery (<37 weeks)	Human	DNA	Genomic study	Genome wide (whole genome sequencing)	A highly deleterious (CADD >20) de novo variant found in the fetal genome in PTB event	1	Yes
CLCN4			16768543	Physiological ripening of the uterine cervix, physiological pregnancy	Human	Cervical, uterine fundus and lower segment biopsy	Functional study (RNA expression)	Genome wide (array)	Differential expression in cervix across different study groups	1	No
CLCNKA	Premature birth HP:0001622	Bartter Syndrome, Type 4b, Neonatal, With Sensorineural Deafness	hpo.jax.org	Preterm delivery						1	Yes
CLCNKB	Premature birth HP:0001622	Bartter Syndrome, Type 4b, Neonatal, With Sensorineural Deafness	hpo.jax.org	Preterm delivery						1	Yes
CLDN3			20817141	Physiological ripening of the uterine cervix, physiological pregnancy	Human	Cervical biopsy	Functional study (RNA expression)	Genome wide (array)	Differential expression across different study groups	1	No
CLNS1A			16768543	Physiological ripening of the uterine cervix, physiological pregnancy	Human	Cervical, uterine fundus and lower segment biopsy	Functional study (RNA expression)	Genome wide (array)	Differential expression in cervix across different study groups	1	No
CLUAP1			16768543	Physiological ripening of the uterine cervix, physiological pregnancy	Human	Cervical, uterine fundus and lower segment biopsy	Functional study (RNA expression)	Genome wide (array)	Differential expression in cervix across different study groups	1	No
CMA1			16768543	Physiological ripening of the uterine cervix, physiological pregnancy	Human	Cervical, uterine fundus and lower segment biopsy	Functional study (RNA expression)	Genome wide (array)	Differential expression in cervix across different study groups	1	Yes
CNTN5			25599974	Preterm delivery (<34 weeks)	Human	DNA	Association study/GWAS	Genome wide (array)	Association found in maternal genome	1	No
COBLL1			19121663	Physiological ripening of the uterine cervix, physiological pregnancy	Human	Cervical biopsy	Functional study (RNA expression)	Genome wide (array)	Genes down-regulated in myometrium and cervix with labor	1	No
COL11A1	Premature birth HP:0001622	Autosomal Dominant Myopia-midfacial Retrusion-sensorineural Hearing Loss-rhizomelic Dysplasia Syndrome	hpo.jax.org	Preterm delivery						1	Yes
COL12A1		Bethlem myopathy 2/ Ehlers-Danlos associated gene	OMIM/ Genetics Home reference	Ehlers Danlos syndrome						1	Yes
COL13A1			30001343	Preterm delivery (<37 weeks)	Human	DNA	Causative mutation analysis/Association study	Genome wide (exome sequencing)	Rare variant enrichment in families with repeated preterm deliveries	1	No
COL15A1			19883264	Physiological ripening of the uterine cervix, physiological pregnancy	Human	Cervical biopsy	Functional study (RNA expression)	Genome wide (array)	Differential mRNA expression	1	No
COL16A1			27163930	Preterm delivery in three generations	Human	DNA	Association study	NGS of 329 genes and 132 haplotype blocks that we had previously shown were highly associated with preterm birth	Association found	1	No
COL2A1			28346524	Preterm delivery, PPROM	Human	DNA	Causative mutation analysis/ Other	Genome wide (WGS, subjected to 16 gene set filter)	Variant found in a fetus	1	Yes
COL4A1			20452482	Preterm delivery	Human	DNA	Association study	190 candidate genes and 775 SNPs	Association found	1	Yes
COL4A3			20673868	PPROM	Human	DNA	Association study	775 SNPs in 190 candidate genes	Associated with PPROM	1	Yes
COL4A5			16768543	Physiological ripening of the uterine cervix, physiological pregnancy	Human	Cervical, uterine fundus and lower segment biopsy	Functional study (RNA expression)	Genome wide (array)	Differential expression in cervix across different study groups	1	Yes
COL6A1			19883264	Physiological ripening of the uterine cervix, physiological pregnancy	Human	Cervical biopsy	Functional study (RNA expression)	Genome wide (array)	Differential mRNA expression	1	Yes
COL8A1			19883264	Physiological ripening of the uterine cervix, physiological pregnancy	Human	Cervical biopsy	Functional study (RNA expression)	Genome wide (array)	Differential mRNA expression	1	No
COLQ			16768543	Physiological ripening of the uterine cervix, physiological pregnancy	Human	Cervical, uterine fundus and lower segment biopsy	Functional study (RNA expression)	Genome wide (array)	Differential expression in cervix across different study groups	1	Yes
COX11			27163930	Preterm delivery in three generations	Human	DNA	Association study	NGS of 329 genes and 132 haplotype blocks that we had previously shown were highly associated with preterm birth	Association found	1	No
COX7A2			16768543	Physiological ripening of the uterine cervix, physiological pregnancy	Human	Cervical, uterine fundus and lower segment biopsy	Functional study (RNA expression)	Genome wide (array)	Differential expression in cervix across different study groups	1	Yes
CR1			23591632	Preterm delivery	Human	DNA	Causative mutation analysis	Genome wide (exome sequencing)	Novel missense variants found in individuals with family anamnesis of preterm delivery	1	Yes
CR2			23591632	Preterm delivery	Human	DNA	Causative mutation analysis	Genome wide (exome sequencing)	Novel missense variants found in individuals with family anamnesis of preterm delivery	1	Yes
CRADD			19121663	Physiological ripening of the uterine cervix, physiological pregnancy	Human	Cervical biopsy	Functional study (RNA expression)	Genome wide (array)	Genes down-regulated in myometrium and cervix with labor	1	Yes
CREB1			15625148	Physiological ripening of the uterine cervix, physiological pregnancy	Human	Cervical biopsy	Functional study (RNA expression)	Genome wide (array)	Differential expression during cervical ripening	1	Yes
CREB3L1			16768543	Physiological ripening of the uterine cervix, physiological pregnancy	Human	Cervical, uterine fundus and lower segment biopsy	Functional study (RNA expression)	Genome wide (array)	Differential expression in cervix across different study groups	1	No
CREM			16949412	Physiological ripening of the uterine cervix, physiological pregnancy	Human	Cervical biopsy	Functional study (RNA expression)	Genome wide (array)	Significant expression changes in different study groups	1	No
CRX			16768543	Physiological ripening of the uterine cervix, physiological pregnancy	Human	Cervical, uterine fundus and lower segment biopsy	Functional study (RNA expression)	Genome wide (array)	Differential expression in cervix across different study groups	1	Yes
CSAD			27163930	Preterm delivery in three generations	Human	DNA	Association study	NGS of 329 genes and 132 haplotype blocks that we had previously shown were highly associated with preterm birth	Association found	1	No
CSNK1A1			16768543	Physiological ripening of the uterine cervix, physiological pregnancy	Human	Cervical, uterine fundus and lower segment biopsy	Functional study (RNA expression)	Genome wide (array)	Differential expression in cervix across different study groups	1	No
VCAN			16949412	Physiological ripening of the uterine cervix, physiological pregnancy	Human	Cervical biopsy	Functional study (RNA expression)	Genome wide (array)	Significant expression changes in different study groups	5	Yes
CTAG2			16768543	Physiological ripening of the uterine cervix, physiological pregnancy	Human	Cervical, uterine fundus and lower segment biopsy	Functional study (RNA expression)	Genome wide (array)	Differential expression in cervix across different study groups	1	No
CTBP2			30001343	Preterm delivery (<37 weeks)	Human	DNA	Causative mutation analysis/Association study	Genome wide (exome sequencing)	Rare variant enrichment in families with repeated preterm deliveries	1	No
CTCF			16768543	Physiological ripening of the uterine cervix, physiological pregnancy	Human	Cervical, uterine fundus and lower segment biopsy	Functional study (RNA expression)	Genome wide (array)	Differential expression in cervix across different study groups	1	No
CCN2			19883264	Physiological ripening of the uterine cervix, physiological pregnancy	Human	Cervical biopsy	Functional study (RNA expression)	Genome wide (array)	Differential mRNA expression	2	Yes
CTNNA2			16768543	Physiological ripening of the uterine cervix, physiological pregnancy	Human	Cervical, uterine fundus and lower segment biopsy	Functional study (RNA expression)	Genome wide (array)	Differential expression in cervix across different study groups	1	No
CTNND2			19883264	Physiological ripening of the uterine cervix, physiological pregnancy	Human	Cervical biopsy	Functional study (RNA expression)	Genome wide (array)	Differential mRNA expression	1	No
CTSD			28209491	Preterm delivery, PPROM	Human	Cervical biopsy	Functional study (RNA expression)	Genome wide (array)	Differential expression between PPROM and preterm delivery groups	1	Yes
CELF1			16768543	Physiological ripening of the uterine cervix, physiological pregnancy	Human	Cervical, uterine fundus and lower segment biopsy	Functional study (RNA expression)	Genome wide (array)	Differential expression in cervix across different study groups	1	No
CWC22			28388617	Preterm delivery (<37 weeks)	Human	DNA	Genomic study	Genome wide (whole genome sequencing)	A highly deleterious (CADD >20) de novo variant found in the fetal genome in PTB event	1	No
CXADR			16768543	Physiological ripening of the uterine cervix, physiological pregnancy	Human	Cervical, uterine fundus and lower segment biopsy	Functional study (RNA expression)	Genome wide (array)	Differential expression in cervix across different study groups	1	No
CXCL10			28762599	Preterm delivery	Human	Cell culture (human uterine cervical fibroblasts)	Functional study (RNA expression)	Selected gene approach	Target of progesterone action to reduce preterm delivery. Expression of gene was restricted by P4 (progesterone)	1	Yes
CCDC22			16768543	Physiological ripening of the uterine cervix, physiological pregnancy	Human	Cervical, uterine fundus and lower segment biopsy	Functional study (RNA expression)	Genome wide (array)	Differential expression in cervix across different study groups	1	Yes
CXorf45			16768543	Physiological ripening of the uterine cervix, physiological pregnancy	Human	Cervical, uterine fundus and lower segment biopsy	Functional study (RNA expression)	Genome wide (array)	Differential expression in cervix across different study groups	1	No
RTL8C			16768543	Physiological ripening of the uterine cervix, physiological pregnancy	Human	Cervical, uterine fundus and lower segment biopsy	Functional study (RNA expression)	Genome wide (array)	Differential expression in cervix across different study groups	1	No
CYP11A1	Premature birth HP:0001622	46,XY Disorder Of Sex Development-adrenal Insufficiency Due To Cyp11a1 Deficiency	hpo.jax.org	Preterm delivery						1	Yes
CYP17A1			16768543	Physiological ripening of the uterine cervix, physiological pregnancy	Human	Cervical, uterine fundus and lower segment biopsy	Functional study (RNA expression)	Genome wide (array)	Differential expression in cervix across different study groups	1	Yes
CYP19A1			27163930	Preterm delivery in three generations	Human	DNA	Association study	NGS of 329 genes and 132 haplotype blocks that we had previously shown were highly associated with preterm birth	Association found	1	Yes
CYP1A1			18320229	Preterm delivery	Human	DNA	Association study	Selected gene approach	Association found	1	Yes
CYP2C9			28388617	Preterm delivery (<37 weeks)	Human	DNA	Genomic study	Genome wide (whole genome sequencing)	A highly deleterious (CADD >20) de novo variant found in the fetal genome in PTB event	1	Yes
CYP2E1			23168575	Preterm delivery	Human	DNA	Association study/ Segregation analysis	99 SNPs in 33 genes	Association with preterm birth found in fetal genome	1	Yes
CYP3A4			16768543	Physiological ripening of the uterine cervix, physiological pregnancy	Human	Cervical, uterine fundus and lower segment biopsy	Functional study (RNA expression)	Genome wide (array)	Differential expression in cervix across different study groups	1	Yes
CYP3A5			16768543	Physiological ripening of the uterine cervix, physiological pregnancy	Human	Cervical, uterine fundus and lower segment biopsy	Functional study (RNA expression)	Genome wide (array)	Differential expression in cervix across different study groups	1	Yes
CYP4A11			16768543	Physiological ripening of the uterine cervix, physiological pregnancy	Human	Cervical, uterine fundus and lower segment biopsy	Functional study (RNA expression)	Genome wide (array)	Differential expression in cervix across different study groups	1	Yes
CYP4B1			19121663	Physiological ripening of the uterine cervix, physiological pregnancy	Human	Cervical biopsy	Functional study (RNA expression)	Genome wide (array)	Genes down-regulated in myometrium and cervix with labor	1	Yes
CCN1			16949412	Physiological ripening of the uterine cervix, physiological pregnancy	Human	Cervical biopsy	Functional study (RNA expression)	Genome wide (array)	Significant expression changes in different study groups	1	No
CYTH4			28209491	Preterm delivery, PPROM	Human	Cervical biopsy	Functional study (RNA expression)	Genome wide (array)	Differential expression between PPROM and preterm delivery groups	1	No
CYYR1			19883264	Physiological ripening of the uterine cervix, physiological pregnancy	Human	Cervical biopsy	Functional study (RNA expression)	Genome wide (array)	Differentially expressed in the cervical tissue of patients not in labor with a ripe cervix when compared to those not in labor with an unripe cervix	1	No
DAAM1			16768543	Physiological ripening of the uterine cervix, physiological pregnancy	Human	Cervical, uterine fundus and lower segment biopsy	Functional study (RNA expression)	Genome wide (array)	Differential expression in cervix across different study groups	1	No
DAPL1			20817141	Physiological ripening of the uterine cervix, physiological pregnancy	Human	Cervical biopsy	Functional study (RNA expression)	Genome wide (array)	Differential expression across different study groups	1	No
DCP1A			25599974	Preterm delivery (<34 weeks)	Human	DNA	Association study/GWAS	Genome wide (array)	Association found in maternal genome	1	No
DCP2			16768543	Physiological ripening of the uterine cervix, physiological pregnancy	Human	Cervical, uterine fundus and lower segment biopsy	Functional study (RNA expression)	Genome wide (array)	Differential expression in cervix across different study groups	1	No
DDHD2			16768543	Physiological ripening of the uterine cervix, physiological pregnancy	Human	Cervical, uterine fundus and lower segment biopsy	Functional study (RNA expression)	Genome wide (array)	Differential expression in cervix across different study groups	1	No
DEPDC5			16768543	Physiological ripening of the uterine cervix, physiological pregnancy	Human	Cervical, uterine fundus and lower segment biopsy	Functional study (RNA expression)	Genome wide (array)	Differential expression in cervix across different study groups	1	No
DHCR7			23168575	Preterm delivery	Human	DNA	Association study/ Segregation analysis	99 SNPs in 33 genes	Association found	1	Yes
DHPS			16768543	Physiological ripening of the uterine cervix, physiological pregnancy	Human	Cervical, uterine fundus and lower segment biopsy	Functional study (RNA expression)	Genome wide (array)	Differential expression in cervix across different study groups	1	No
DHRS7			16768543	Physiological ripening of the uterine cervix, physiological pregnancy	Human	Cervical, uterine fundus and lower segment biopsy	Functional study (RNA expression)	Genome wide (array)	Differential expression in cervix across different study groups	1	No
DHTKD1			30001343	Preterm delivery (<37 weeks)	Human	DNA	Causative mutation analysis/Association study	Genome wide (exome sequencing)	Rare variant enrichment in families with repeated preterm deliveries	1	No
DIO3			19121663	Physiological ripening of the uterine cervix, physiological pregnancy	Human	Cervical biopsy	Functional study (RNA expression)	Genome wide (array)	Genes up-regulated in myometrium and cervix with labor	1	No
DIP2A			28388617	Preterm delivery (<37 weeks)	Human	DNA	Genomic study	Genome wide (whole genome sequencing)	A highly deleterious (CADD >20) de novo variant found in the fetal genome in PTB event	1	Yes
DLG1			27163930	Preterm delivery in three generations	Human	DNA	Association study	NGS of 329 genes and 132 haplotype blocks that we had previously shown were highly associated with preterm birth	Association found	1	No
DLG3			16768543	Physiological ripening of the uterine cervix, physiological pregnancy	Human	Cervical, uterine fundus and lower segment biopsy	Functional study (RNA expression)	Genome wide (array)	Differential expression in cervix across different study groups	1	Yes
DNAH17			28388617	Preterm delivery (<37 weeks)	Human	DNA	Genomic study	Genome wide (whole genome sequencing)	A highly deleterious (CADD >20) de novo variant found in the fetal genome in PTB event	1	No
DNAJB6			28388617	Preterm delivery (<37 weeks)	Human	DNA	Genomic study	Genome wide (whole genome sequencing)	A highly deleterious (CADD >20) de novo variant found in the fetal genome in PTB event	1	Yes
DNAJC18			19883264	Physiological ripening of the uterine cervix, physiological pregnancy	Human	Cervical biopsy	Functional study (RNA expression)	Genome wide (array)	Differentially expressed in the cervical tissue of patients not in labor with a ripe cervix when compared to those not in labor with an unripe cervix	1	No
DOCK6	Premature birth HP:0001622	Adams-oliver Syndrome	hpo.jax.org	Preterm delivery						1	Yes
DPYSL3			19883264	Physiological ripening of the uterine cervix, physiological pregnancy	Human	Cervical biopsy	Functional study (RNA expression)	Genome wide (array)	Differentially expressed in the cervical tissue of patients not in labor with a ripe cervix when compared to those not in labor with an unripe cervix	1	No
DRD2			17267840	Preterm delivery, premature uterine contraction	Human	DNA	Association study	Selected gene approach	Dopamine receptor	1	Yes
DSE		Ehlers-Danlos syndrome, musculocontractural type 2	OMIM	Ehlers Danlos syndrome						1	No
DSG1			20817141	Physiological ripening of the uterine cervix, physiological pregnancy	Human	Cervical biopsy	Functional study (RNA expression)	Genome wide (array)	Differential expression across different study groups	1	Yes
DSG2			30001343	Preterm delivery (<37 weeks)	Human	DNA	Causative mutation analysis/Association study	Genome wide (exome sequencing)	Rare variant enrichment in families with repeated preterm deliveries	1	Yes
DUSP4			19121663	Physiological ripening of the uterine cervix, physiological pregnancy	Human	Cervical biopsy	Functional study (RNA expression)	Genome wide (array)	Genes up-regulated in myometrium and cervix with labor	1	No
DYRK2			16768543	Physiological ripening of the uterine cervix, physiological pregnancy	Human	Cervical, uterine fundus and lower segment biopsy	Functional study (RNA expression)	Genome wide (array)	Differential expression in cervix across different study groups	1	No
DYRK4			16768543	Physiological ripening of the uterine cervix, physiological pregnancy	Human	Cervical, uterine fundus and lower segment biopsy	Functional study (RNA expression)	Genome wide (array)	Differential expression in cervix across different study groups	1	No
DZIP3			27163930	Preterm delivery in three generations	Human	DNA	Association study	NGS of 329 genes and 132 haplotype blocks that we had previously shown were highly associated with preterm birth	Association found	1	No
ECH1			16768543	Physiological ripening of the uterine cervix, physiological pregnancy	Human	Cervical, uterine fundus and lower segment biopsy	Functional study (RNA expression)	Genome wide (array)	Differential expression in cervix across different study groups	1	No
ECSCR			19883264	Physiological ripening of the uterine cervix, physiological pregnancy	Human	Cervical biopsy	Functional study (RNA expression)	Genome wide (array)	Differentially expressed in the cervical tissue of patients not in labor with a ripe cervix when compared to those not in labor with an unripe cervix	1	No
S1PR2			16768543	Physiological ripening of the uterine cervix, physiological pregnancy	Human	Cervical, uterine fundus and lower segment biopsy	Functional study (RNA expression)	Genome wide (array)	Differential expression in cervix across different study groups	1	No
EDN2			15625148	Physiological ripening of the uterine cervix, physiological pregnancy	Human	Cervical biopsy	Functional study (RNA expression)	Genome wide (array)	Differential expression during cervical ripening	1	Yes
EDNRA			27163930	Preterm delivery in three generations	Human	DNA	Association study	NGS of 329 genes and 132 haplotype blocks that we had previously shown were highly associated with preterm birth	Association found	1	Yes
EFEMP2			19883264	Physiological ripening of the uterine cervix, physiological pregnancy	Human	Cervical biopsy	Functional study (RNA expression)	Genome wide (array)	Differentially expressed in the cervical tissue of patients not in labor with a ripe cervix when compared to those not in labor with an unripe cervix	1	Yes
EGR1			19121663	Physiological ripening of the uterine cervix, physiological pregnancy	Human	Cervical biopsy	Functional study (RNA expression)	Genome wide (array)	Genes up-regulated in myometrium and cervix with labor	1	No
EHBP1			16768543	Physiological ripening of the uterine cervix, physiological pregnancy	Human	Cervical, uterine fundus and lower segment biopsy	Functional study (RNA expression)	Genome wide (array)	Differential expression in cervix across different study groups	1	No
EIF2S3			16768543	Physiological ripening of the uterine cervix, physiological pregnancy	Human	Cervical, uterine fundus and lower segment biopsy	Functional study (RNA expression)	Genome wide (array)	Differential expression in cervix across different study groups	1	No
EIF3J			16768543	Physiological ripening of the uterine cervix, physiological pregnancy	Human	Cervical, uterine fundus and lower segment biopsy	Functional study (RNA expression)	Genome wide (array)	Differential expression in cervix across different study groups	1	No
EIF3K			16768543	Physiological ripening of the uterine cervix, physiological pregnancy	Human	Cervical, uterine fundus and lower segment biopsy	Functional study (RNA expression)	Genome wide (array)	Differential expression in cervix across different study groups	1	No
EIF3H			16768543	Physiological ripening of the uterine cervix, physiological pregnancy	Human	Cervical, uterine fundus and lower segment biopsy	Functional study (RNA expression)	Genome wide (array)	Differential expression in cervix across different study groups	1	Yes
EIF4EBP2			16768543	Physiological ripening of the uterine cervix, physiological pregnancy	Human	Cervical, uterine fundus and lower segment biopsy	Functional study (RNA expression)	Genome wide (array)	Differential expression in cervix across different study groups	1	No
EIF5A			20817141	Physiological ripening of the uterine cervix, physiological pregnancy	Human	Cervical biopsy	Functional study (RNA expression)	Genome wide (array)	Differential expression across different study groups	1	No
EIF5A2			19883264	Physiological ripening of the uterine cervix, physiological pregnancy	Human	Cervical biopsy	Functional study (RNA expression)	Genome wide (array)	Differentially expressed in the cervical tissue of patients not in labor with a ripe cervix when compared to those not in labor with an unripe cervix	1	No
ELANE			22510698	Uterine prolapse	Human	Cervical and uterosacral ligaments biopsy	Functional study	Selected gene approach	Differential expression across different study groups	1	Yes
ELK1			16768543	Physiological ripening of the uterine cervix, physiological pregnancy	Human	Cervical, uterine fundus and lower segment biopsy	Functional study (RNA expression)	Genome wide (array)	Differential expression in cervix across different study groups	1	Yes
ELN			28346524	Preterm delivery, PPROM	Human	DNA	Causative mutation analysis/ Other	Genome wide (WGS, subjected to 16 gene set filter)	No variants found in fetal DNA, maternal DNA was not tested	1	Yes
ADGRE2			19121663	Physiological ripening of the uterine cervix, physiological pregnancy	Human	Cervical biopsy	Functional study (RNA expression)	Genome wide (array)	Genes up-regulated in myometrium and cervix with labor	1	No
ENPP1			23168575	Preterm delivery	Human	DNA	Association study/ Segregation analysis	99 SNPs in 33 genes	Association found	1	Yes
ENPP2			30001343	Preterm delivery (<37 weeks)	Human	DNA	Causative mutation analysis/Association study	Genome wide (exome sequencing)	Rare variant enrichment in families with repeated preterm deliveries	1	No
ENPP3			20817141	Physiological ripening of the uterine cervix, physiological pregnancy	Human	Cervical biopsy	Functional study (RNA expression)	Genome wide (array)	Differential expression across different study groups	1	No
ENTPD2			16768543	Physiological ripening of the uterine cervix, physiological pregnancy	Human	Cervical, uterine fundus and lower segment biopsy	Functional study (RNA expression)	Genome wide (array)	Differential expression in cervix across different study groups	1	No
ENTPD5			16768543	Physiological ripening of the uterine cervix, physiological pregnancy	Human	Cervical, uterine fundus and lower segment biopsy	Functional study (RNA expression)	Genome wide (array)	Differential expression in cervix across different study groups	1	No
EOGT	Premature birth HP:0001622	Adams-oliver Syndrome	hpo.jax.org	Preterm delivery						1	No
EPHX1			16768543	Physiological ripening of the uterine cervix, physiological pregnancy	Human	Cervical, uterine fundus and lower segment biopsy	Functional study (RNA expression)	Genome wide (array)	Differential expression in cervix across different study groups	1	Yes
PSAT1			20817141	Physiological ripening of the uterine cervix, physiological pregnancy	Human	Cervical biopsy	Functional study (RNA expression)	Genome wide (array)	Differential expression across different study groups	1	Yes
EPM2AIP1			16768543	Physiological ripening of the uterine cervix, physiological pregnancy	Human	Cervical, uterine fundus and lower segment biopsy	Functional study (RNA expression)	Genome wide (array)	Differential expression in cervix across different study groups	1	No
EPS8			16768543	Physiological ripening of the uterine cervix, physiological pregnancy	Human	Cervical, uterine fundus and lower segment biopsy	Functional study (RNA expression)	Genome wide (array)	Differential expression in cervix across different study groups	1	No
ERBB4			27163930	Preterm delivery in three generations	Human	DNA	Association study	NGS of 329 genes and 132 haplotype blocks that we had previously shown were highly associated with preterm birth	Association found	1	Yes
ERCC2		Trichothiodystrophy	21800331	Preterm delivery	Human	DNA	Causative mutation analysis	Selected gene approach	56% of pregnancies carrying fetuses affected with trichothiodystrophy are preterm	1	Yes
EREG			19121663	Physiological ripening of the uterine cervix, physiological pregnancy	Human	Cervical biopsy	Functional study (RNA expression)	Genome wide (array)	Genes up-regulated in myometrium and cervix with labor	1	No
ERVK-6			16768543	Physiological ripening of the uterine cervix, physiological pregnancy	Human	Cervical, uterine fundus and lower segment biopsy	Functional study (RNA expression)	Genome wide (array)	Differential expression in cervix across different study groups	1	No
ESD			16768543	Physiological ripening of the uterine cervix, physiological pregnancy	Human	Cervical, uterine fundus and lower segment biopsy	Functional study (RNA expression)	Genome wide (array)	Differential expression in cervix across different study groups	1	No
ESR2			11228250	Physiological ripening of the uterine cervix, physiological pregnancy	Human	Cervical biopsy	Functional syudy (Gene expression)	Selected gene approach	Differential expression in cervix across different study groups	1	Yes
EDN1			20673868	PPROM	Human	DNA	Association study	775 SNPs in 190 candidate genes	Associated with PPROM	1	Yes
ETS1			27163930	Preterm delivery in three generations	Human	DNA	Association study	NGS of 329 genes and 132 haplotype blocks that we had previously shown were highly associated with preterm birth	Association found	1	Yes
TMC6			16768543	Physiological ripening of the uterine cervix, physiological pregnancy	Human	Cervical, uterine fundus and lower segment biopsy	Functional study (RNA expression)	Genome wide (array)	Differential expression in cervix across different study groups	1	Yes
EXTL3			28388617	Preterm delivery (<37 weeks)	Human	DNA	Genomic study	Genome wide (whole genome sequencing)	A highly deleterious (CADD >20) de novo variant found in the fetal genome in PTB event	1	Yes
F11R			20817141	Physiological ripening of the uterine cervix, physiological pregnancy	Human	Cervical biopsy	Functional study (RNA expression)	Genome wide (array)	Differential expression across different study groups	1	No
F13A1			15516360	Preterm delivery	Human	DNA	Association study	Selected gene approach	Association found	1	Yes
F13B			23591632	Preterm delivery	Human	DNA	Causative mutation analysis	Genome wide (exome sequencing)	Novel missense variants found in individuals with family anamnesis of preterm delivery	1	Yes
F2R			17935246	Preterm delivery	Human	DNA	Association study	Selected gene approach	Association found	1	Yes
F2RL2			27163930	Preterm delivery in three generations	Human	DNA	Association study	NGS of 329 genes and 132 haplotype blocks that we had previously shown were highly associated with preterm birth	Association found	1	No
FABP2			16768543	Physiological ripening of the uterine cervix, physiological pregnancy	Human	Cervical, uterine fundus and lower segment biopsy	Functional study (RNA expression)	Genome wide (array)	Differential expression in cervix across different study groups	1	Yes
FADD			16768543	Physiological ripening of the uterine cervix, physiological pregnancy	Human	Cervical, uterine fundus and lower segment biopsy	Functional study (RNA expression)	Genome wide (array)	Differential expression in cervix across different study groups	1	Yes
FADS2			16768543	Physiological ripening of the uterine cervix, physiological pregnancy	Human	Cervical, uterine fundus and lower segment biopsy	Functional study (RNA expression)	Genome wide (array)	Differential expression in cervix across different study groups	1	Yes
FAF1			27163930	Preterm delivery in three generations	Human	DNA	Association study	NGS of 329 genes and 132 haplotype blocks that we had previously shown were highly associated with preterm birth	Association found	1	No
FAM126A			20817141	Physiological ripening of the uterine cervix, physiological pregnancy	Human	Cervical biopsy	Functional study (RNA expression)	Genome wide (array)	Differential expression across different study groups	1	Yes
FAM155A			19883264	Physiological ripening of the uterine cervix, physiological pregnancy	Human	Cervical biopsy	Functional study (RNA expression)	Genome wide (array)	Differentially expressed in the cervical tissue of patients not in labor with a ripe cervix when compared to those not in labor with an unripe cervix	1	No
FAM173B			30001343	Preterm delivery (<37 weeks)	Human	DNA	Causative mutation analysis/Association study	Genome wide (exome sequencing)	Rare variant enrichment in families with repeated preterm deliveries	1	No
FAM20B			16768543	Physiological ripening of the uterine cervix, physiological pregnancy	Human	Cervical, uterine fundus and lower segment biopsy	Functional study (RNA expression)	Genome wide (array)	Differential expression in cervix across different study groups	1	No
TENT5B			19121663	Physiological ripening of the uterine cervix, physiological pregnancy	Human	Cervical biopsy	Functional study (RNA expression)	Genome wide (array)	Genes down-regulated in myometrium and cervix with labor	1	No
LSM14A			16768543	Physiological ripening of the uterine cervix, physiological pregnancy	Human	Cervical, uterine fundus and lower segment biopsy	Functional study (RNA expression)	Genome wide (array)	Differential expression in cervix across different study groups	1	No
FAXC			28388617	Preterm delivery (<37 weeks)	Human	DNA	Genomic study	Genome wide (whole genome sequencing)	A highly deleterious (CADD >20) de novo variant found in the fetal genome in PTB event	1	No
FAXDC2			19121663	Physiological ripening of the uterine cervix, physiological pregnancy	Human	Cervical biopsy	Functional study (RNA expression)	Genome wide (array)	Genes down-regulated in myometrium and cervix with labor	1	No
FBLN1			16768543	Physiological ripening of the uterine cervix, physiological pregnancy	Human	Cervical, uterine fundus and lower segment biopsy	Functional study (RNA expression)	Genome wide (array)	Differential expression in cervix across different study groups	1	Yes
FBXO21			16768543	Physiological ripening of the uterine cervix, physiological pregnancy	Human	Cervical, uterine fundus and lower segment biopsy	Functional study (RNA expression)	Genome wide (array)	Differential expression in cervix across different study groups	1	No
FCAR			19121663	Physiological ripening of the uterine cervix, physiological pregnancy	Human	Cervical biopsy	Functional study (RNA expression)	Genome wide (array)	Genes up-regulated in myometrium and cervix with labor	1	Yes
FCN1			19121663	Physiological ripening of the uterine cervix, physiological pregnancy	Human	Cervical biopsy	Functional study (RNA expression)	Genome wide (array)	Genes up-regulated in myometrium and cervix with labor	1	No
FCRL5			19883264	Physiological ripening of the uterine cervix, physiological pregnancy	Human	Cervical biopsy	Functional study (RNA expression)	Genome wide (array)	Differentially expressed in the cervical tissue of patients not in labor with a ripe cervix when compared to those not in labor with an unripe cervix	1	No
FDCSP			19121663	Physiological ripening of the uterine cervix, physiological pregnancy	Human	Cervical biopsy	Functional study (RNA expression)	Genome wide (array)	Genes up-regulated in myometrium and cervix with labor	1	No
FDPS			16768543	Physiological ripening of the uterine cervix, physiological pregnancy	Human	Cervical, uterine fundus and lower segment biopsy	Functional study (RNA expression)	Genome wide (array)	Differential expression in cervix across different study groups	1	No
FERMT2			19883264	Physiological ripening of the uterine cervix, physiological pregnancy	Human	Cervical biopsy	Functional study (RNA expression)	Genome wide (array)	Differentially expressed in the cervical tissue of patients not in labor with a ripe cervix when compared to those not in labor with an unripe cervix	1	No
FGB			17267840	Preterm delivery	Human	DNA	Association study	Selected gene approach	Placental function	1	Yes
FGD3			28209491	Preterm delivery, PPROM	Human	Cervical biopsy	Functional study (RNA expression)	Genome wide (array)	Expression pattern specific to PPROM phenotype	1	Yes
FKBP10			28346524	Preterm delivery, PPROM	Human	DNA	Causative mutation analysis/ Other	Genome wide (WGS, subjected to 16 gene set filter)	Variant found in a fetus	1	Yes
FKBP14		Ehlers-Danlos syndrome, kyphoscoliotic type, 2	OMIM	Ehlers Danlos syndrome						1	Yes
FKBP1A			28209491	Preterm delivery, PPROM	Human	Cervical biopsy	Functional study (RNA expression)	Genome wide (array)	Differential expression between PPROM and preterm delivery groups	1	No
MEDAG			16949412	Physiological ripening of the uterine cervix, physiological pregnancy	Human	Cervical biopsy	Functional study (RNA expression)	Genome wide (array)	Significant expression changes in different study groups	1	No
OCEL1			16768543	Physiological ripening of the uterine cervix, physiological pregnancy	Human	Cervical, uterine fundus and lower segment biopsy	Functional study (RNA expression)	Genome wide (array)	Differential expression in cervix across different study groups	1	No
FLJ38379 (LOC285097; RNA gene)			19121663	Physiological ripening of the uterine cervix, physiological pregnancy	Human	Cervical biopsy	Functional study (RNA expression)	Genome wide (array)	Genes down-regulated in myometrium and cervix with labor	1	No
FLNA			19883264	Physiological ripening of the uterine cervix, physiological pregnancy	Human	Cervical biopsy	Functional study (RNA expression)	Genome wide (array)	Differentially expressed in the cervical tissue of patients not in labor with a ripe cervix when compared to those not in labor with an unripe cervix	1	Yes
FLNB	Premature birth HP:0001622	Atelosteogenesis, Type I	hpo.jax.org	Preterm delivery						1	Yes
FOS			16949412	Physiological ripening of the uterine cervix, physiological pregnancy	Human	Cervical biopsy	Functional study (RNA expression)	Genome wide (array)	Significant expression changes in different study groups	1	No
FOSB			19121663	Physiological ripening of the uterine cervix, physiological pregnancy	Human	Cervical biopsy	Functional study (RNA expression)	Genome wide (array)	Genes up-regulated in myometrium and cervix with labor	1	No
FOSL1			19121663	Physiological ripening of the uterine cervix, physiological pregnancy	Human	Cervical biopsy	Functional study (RNA expression)	Genome wide (array)	Genes up-regulated in myometrium and cervix with labor	1	No
FOXA2			20817141	Physiological ripening of the uterine cervix, physiological pregnancy	Human	Cervical biopsy	Functional study (RNA expression)	Genome wide (array)	Differential expression across different study groups	1	Yes
FOXO3			30001343	Preterm delivery (<37 weeks)	Human	DNA	Causative mutation analysis/Association study	Genome wide (exome sequencing)	Rare variant enrichment in families with repeated preterm deliveries	1	No
FPR1			19121663	Physiological ripening of the uterine cervix, physiological pregnancy	Human	Cervical biopsy	Functional study (RNA expression)	Genome wide (array)	Genes up-regulated in myometrium and cervix with labor	1	Yes
FPR2			19121663	Physiological ripening of the uterine cervix, physiological pregnancy	Human	Cervical biopsy	Functional study (RNA expression)	Genome wide (array)	Genes up-regulated in myometrium and cervix with labor	1	Yes
FSD2			28388617	Preterm delivery (<37 weeks)	Human	DNA	Genomic study	Genome wide (whole genome sequencing)	A highly deleterious (CADD >20) de novo variant found in the fetal genome in PTB event	1	No
FSHR			21533219	Preterm delivery	Human	DNA	Association study/ Linkage analysis	>8,400 SNPs in 150 genes	Association found	1	Yes
FST			16768543	Physiological ripening of the uterine cervix, physiological pregnancy	Human	Cervical, uterine fundus and lower segment biopsy	Functional study (RNA expression)	Genome wide (array)	Differential expression in cervix across different study groups	1	No
FTO			16768543	Physiological ripening of the uterine cervix, physiological pregnancy	Human	Cervical, uterine fundus and lower segment biopsy	Functional study (RNA expression)	Genome wide (array)	Differential expression in cervix across different study groups	1	Yes
FUT10			28388617	Preterm delivery (<37 weeks)	Human	DNA	Genomic study	Genome wide (whole genome sequencing)	A highly deleterious (CADD >20) de novo variant found in the fetal genome in PTB event	1	No
FYN			19883264	Physiological ripening of the uterine cervix, physiological pregnancy	Human	Cervical biopsy	Functional study (RNA expression)	Genome wide (array)	Differentially expressed in the cervical tissue of patients not in labor with a ripe cervix when compared to those not in labor with an unripe cervix	1	No
FZD8			25599974	Preterm delivery (<34 weeks)	Human	DNA	Association study/GWAS	Genome wide (array)	Association found in maternal genome	1	No
EIF3M			16768543	Physiological ripening of the uterine cervix, physiological pregnancy	Human	Cervical, uterine fundus and lower segment biopsy	Functional study (RNA expression)	Genome wide (array)	Differential expression in cervix across different study groups	1	No
GABARAPL2			16768543	Physiological ripening of the uterine cervix, physiological pregnancy	Human	Cervical, uterine fundus and lower segment biopsy	Functional study (RNA expression)	Genome wide (array)	Differential expression in cervix across different study groups	1	No
GAD1			27163930	Preterm delivery in three generations	Human	DNA	Association study	NGS of 329 genes and 132 haplotype blocks that we had previously shown were highly associated with preterm birth	Association found	1	Yes
GAD2			16768543	Physiological ripening of the uterine cervix, physiological pregnancy	Human	Cervical, uterine fundus and lower segment biopsy	Functional study (RNA expression)	Genome wide (array)	Differential expression in cervix across different study groups	1	Yes
GADD45GIP1			30001343	Preterm delivery (<37 weeks)	Human	DNA	Causative mutation analysis/Association study	Genome wide (exome sequencing)	Rare variant enrichment in families with repeated preterm deliveries	1	No
GALE			16768543	Physiological ripening of the uterine cervix, physiological pregnancy	Human	Cervical, uterine fundus and lower segment biopsy	Functional study (RNA expression)	Genome wide (array)	Differential expression in cervix across different study groups	1	Yes
GAPDH			15625148	Physiological ripening of the uterine cervix, physiological pregnancy	Human	Cervical biopsy	Functional study (RNA expression)	Genome wide (array)	Differential expression during cervical ripening	1	No
GCOM1			19121663	Physiological ripening of the uterine cervix, physiological pregnancy	Human	Cervical biopsy	Functional study (RNA expression)	Genome wide (array)	Genes down-regulated in myometrium and cervix with labor	1	No
GCSH			16768543	Physiological ripening of the uterine cervix, physiological pregnancy	Human	Cervical, uterine fundus and lower segment biopsy	Functional study (RNA expression)	Genome wide (array)	Differential expression in cervix across different study groups	1	Yes
GDA			19121663	Physiological ripening of the uterine cervix, physiological pregnancy	Human	Cervical biopsy	Functional study (RNA expression)	Genome wide (array)	Genes up-regulated in myometrium and cervix with labor	1	No
GFRA3			16768543	Physiological ripening of the uterine cervix, physiological pregnancy	Human	Cervical, uterine fundus and lower segment biopsy	Functional study (RNA expression)	Genome wide (array)	Differential expression in cervix across different study groups	1	No
GGTA1P			19121663	Physiological ripening of the uterine cervix, physiological pregnancy	Human	Cervical biopsy	Functional study (RNA expression)	Genome wide (array)	Genes down-regulated in myometrium and cervix with labor	1	No
CBLIF			16768543	Physiological ripening of the uterine cervix, physiological pregnancy	Human	Cervical, uterine fundus and lower segment biopsy	Functional study (RNA expression)	Genome wide (array)	Differential expression in cervix across different study groups	1	Yes
GLB1			16768543	Physiological ripening of the uterine cervix, physiological pregnancy	Human	Cervical, uterine fundus and lower segment biopsy	Functional study (RNA expression)	Genome wide (array)	Differential expression in cervix across different study groups	1	Yes
GLIPR1			19883264	Physiological ripening of the uterine cervix, physiological pregnancy	Human	Cervical biopsy	Functional study (RNA expression)	Genome wide (array)	Differentially expressed in the cervical tissue of patients not in labor with a ripe cervix when compared to those not in labor with an unripe cervix	1	No
GLIS3			25599974	Preterm delivery (<34 weeks)	Human	DNA	Association study/GWAS	Genome wide (array)	Association found in maternal genome	1	Yes
GLS			16768543	Physiological ripening of the uterine cervix, physiological pregnancy	Human	Cervical, uterine fundus and lower segment biopsy	Functional study (RNA expression)	Genome wide (array)	Differential expression in cervix across different study groups	1	Yes
GNGT1			16768543	Physiological ripening of the uterine cervix, physiological pregnancy	Human	Cervical, uterine fundus and lower segment biopsy	Functional study (RNA expression)	Genome wide (array)	Differential expression in cervix across different study groups	1	No
GNPAT			16768543	Physiological ripening of the uterine cervix, physiological pregnancy	Human	Cervical, uterine fundus and lower segment biopsy	Functional study (RNA expression)	Genome wide (array)	Differential expression in cervix across different study groups	1	Yes
GNPDA1			16768543	Physiological ripening of the uterine cervix, physiological pregnancy	Human	Cervical, uterine fundus and lower segment biopsy	Functional study (RNA expression)	Genome wide (array)	Differential expression in cervix across different study groups	1	No
GOLGA3			16768543	Physiological ripening of the uterine cervix, physiological pregnancy	Human	Cervical, uterine fundus and lower segment biopsy	Functional study (RNA expression)	Genome wide (array)	Differential expression in cervix across different study groups	1	Yes
GOLGA4			27163930	Preterm delivery in three generations	Human	DNA	Association study	NGS of 329 genes and 132 haplotype blocks that we had previously shown were highly associated with preterm birth	Association found	1	No
GORASP1			16768543	Physiological ripening of the uterine cervix, physiological pregnancy	Human	Cervical, uterine fundus and lower segment biopsy	Functional study (RNA expression)	Genome wide (array)	Differential expression in cervix across different study groups	1	No
GPM6B			16768543	Physiological ripening of the uterine cervix, physiological pregnancy	Human	Cervical, uterine fundus and lower segment biopsy	Functional study (RNA expression)	Genome wide (array)	Differential expression in cervix across different study groups	1	No
GPR135			16768543	Physiological ripening of the uterine cervix, physiological pregnancy	Human	Cervical, uterine fundus and lower segment biopsy	Functional study (RNA expression)	Genome wide (array)	Differential expression in cervix across different study groups	1	No
GPR19			16768543	Physiological ripening of the uterine cervix, physiological pregnancy	Human	Cervical, uterine fundus and lower segment biopsy	Functional study (RNA expression)	Genome wide (array)	Differential expression in cervix across different study groups	1	No
GPT2			28388617	Preterm delivery (<37 weeks)	Human	DNA	Genomic study	Genome wide (whole genome sequencing)	A highly deleterious (CADD >20) de novo variant found in the fetal genome in PTB event	1	No
GPX4			16768543	Physiological ripening of the uterine cervix, physiological pregnancy	Human	Cervical, uterine fundus and lower segment biopsy	Functional study (RNA expression)	Genome wide (array)	Differential expression in cervix across different study groups	1	Yes
GRHPR			16768543	Physiological ripening of the uterine cervix, physiological pregnancy	Human	Cervical, uterine fundus and lower segment biopsy	Functional study (RNA expression)	Genome wide (array)	Differential expression in cervix across different study groups	1	Yes
GRIA1			15625148	Physiological ripening of the uterine cervix, physiological pregnancy	Human	Cervical biopsy	Functional study (RNA expression)	Genome wide (array)	Differential expression during cervical ripening	1	No
GRIK5			19883264	Physiological ripening of the uterine cervix, physiological pregnancy	Human	Cervical biopsy	Functional study (RNA expression)	Genome wide (array)	Differentially expressed in the cervical tissue of patients not in labor with a ripe cervix when compared to those not in labor with an unripe cervix	1	No
GSK3B			27163930	Preterm delivery in three generations	Human	DNA	Association study	NGS of 329 genes and 132 haplotype blocks that we had previously shown were highly associated with preterm birth	Association found	1	Yes
GSTA1			16768543	Physiological ripening of the uterine cervix, physiological pregnancy	Human	Cervical, uterine fundus and lower segment biopsy	Functional study (RNA expression)	Genome wide (array)	Differential expression in cervix across different study groups	1	Yes
GSTM5			16768543	Physiological ripening of the uterine cervix, physiological pregnancy	Human	Cervical, uterine fundus and lower segment biopsy	Functional study (RNA expression)	Genome wide (array)	Differential expression in cervix across different study groups	1	No
GTF2B			15625148	Physiological ripening of the uterine cervix, physiological pregnancy	Human	Cervical biopsy	Functional study (RNA expression)	Genome wide (array)	Differential expression during cervical ripening	1	No
GTF2H5		Trichothiodystrophy	21800331	Preterm delivery	Human	DNA	Causative mutation analysis	Selected gene approach	56% of pregnancies carrying fetuses affected with trichothiodystrophy are preterm	1	Yes
GTF3C2			16768543	Physiological ripening of the uterine cervix, physiological pregnancy	Human	Cervical, uterine fundus and lower segment biopsy	Functional study (RNA expression)	Genome wide (array)	Differential expression in cervix across different study groups	1	No
GTPBP10			30001343	Preterm delivery (<37 weeks)	Human	DNA	Causative mutation analysis/Association study	Genome wide (exome sequencing)	Rare variant enrichment in families with repeated preterm deliveries	1	No
H1-10			16768543	Physiological ripening of the uterine cervix, physiological pregnancy	Human	Cervical, uterine fundus and lower segment biopsy	Functional study (RNA expression)	Genome wide (array)	Differential expression in cervix across different study groups	1	No
HADHA			16768543	Physiological ripening of the uterine cervix, physiological pregnancy	Human	Cervical, uterine fundus and lower segment biopsy	Functional study (RNA expression)	Genome wide (array)	Differential expression in cervix across different study groups	1	Yes
HAGH			16768543	Physiological ripening of the uterine cervix, physiological pregnancy	Human	Cervical, uterine fundus and lower segment biopsy	Functional study (RNA expression)	Genome wide (array)	Differential expression in cervix across different study groups	1	No
HARS1			16768543	Physiological ripening of the uterine cervix, physiological pregnancy	Human	Cervical, uterine fundus and lower segment biopsy	Functional study (RNA expression)	Genome wide (array)	Differential expression in cervix across different study groups	1	Yes
HAVCR1			16768543	Physiological ripening of the uterine cervix, physiological pregnancy	Human	Cervical, uterine fundus and lower segment biopsy	Functional study (RNA expression)	Genome wide (array)	Differential expression in cervix across different study groups	1	Yes
HBE1			16768543	Physiological ripening of the uterine cervix, physiological pregnancy	Human	Cervical, uterine fundus and lower segment biopsy	Functional study (RNA expression)	Genome wide (array)	Differential expression in cervix across different study groups	1	Yes
HGS			28388617	Preterm delivery (<37 weeks)	Human	DNA	Genomic study	Genome wide (whole genome sequencing)	A highly deleterious (CADD >20) de novo variant found in the fetal genome in PTB event	1	No
HIPK2			16768543	Physiological ripening of the uterine cervix, physiological pregnancy	Human	Cervical, uterine fundus and lower segment biopsy	Functional study (RNA expression)	Genome wide (array)	Differential expression in cervix across different study groups	1	No
HIRIP3			16768543	Physiological ripening of the uterine cervix, physiological pregnancy	Human	Cervical, uterine fundus and lower segment biopsy	Functional study (RNA expression)	Genome wide (array)	Differential expression in cervix across different study groups	1	No
HKDC1			28388617	Preterm delivery (<37 weeks)	Human	DNA	Genomic study	Genome wide (whole genome sequencing)	A highly deleterious (CADD >20) de novo variant found in the fetal genome in PTB event	1	No
HLA-C			19883264	Physiological ripening of the uterine cervix, physiological pregnancy	Human	Cervical biopsy	Functional study (RNA expression)	Genome wide (array)	Differentially expressed in the cervical tissue of patients not in labor with a ripe cervix when compared to those not in labor with an unripe cervix	1	Yes
HLA-DQB1			16768543	Physiological ripening of the uterine cervix, physiological pregnancy	Human	Cervical, uterine fundus and lower segment biopsy	Functional study (RNA expression)	Genome wide (array)	Differential expression in cervix across different study groups	1	Yes
HLF			19121663	Physiological ripening of the uterine cervix, physiological pregnancy	Human	Cervical biopsy	Functional study (RNA expression)	Genome wide (array)	Genes down-regulated in myometrium and cervix with labor	1	No
HMBOX1			28388617	Preterm delivery (<37 weeks)	Human	DNA	Genomic study	Genome wide (whole genome sequencing)	A highly deleterious (CADD >20) de novo variant found in the fetal genome in PTB event	1	No
HMGN1			16768543	Physiological ripening of the uterine cervix, physiological pregnancy	Human	Cervical, uterine fundus and lower segment biopsy	Functional study (RNA expression)	Genome wide (array)	Differential expression in cervix across different study groups	1	No
HMGN3			16768543	Physiological ripening of the uterine cervix, physiological pregnancy	Human	Cervical, uterine fundus and lower segment biopsy	Functional study (RNA expression)	Genome wide (array)	Differential expression in cervix across different study groups	1	No
HNRNPA2B1			27163930	Preterm delivery in three generations	Human	DNA	Association study	NGS of 329 genes and 132 haplotype blocks that we had previously shown were highly associated with preterm birth	Association found	1	No
RBMXL2			16768543	Physiological ripening of the uterine cervix, physiological pregnancy	Human	Cervical, uterine fundus and lower segment biopsy	Functional study (RNA expression)	Genome wide (array)	Differential expression in cervix across different study groups	1	Yes
HOXA9			16768543	Physiological ripening of the uterine cervix, physiological pregnancy	Human	Cervical, uterine fundus and lower segment biopsy	Functional study (RNA expression)	Genome wide (array)	Differential expression in cervix across different study groups	1	No
HP			20817141	Physiological ripening of the uterine cervix, physiological pregnancy	Human	Cervical biopsy	Functional study (RNA expression)	Genome wide (array)	Differential expression across different study groups	1	Yes
HPGD			15181076	Preterm delivery	Human	Cervical biopsy	Functional study (RNA expression)	Selected gene approach	Significantly higher expression level in unripe cervix	1	Yes
HPS1			16768543	Physiological ripening of the uterine cervix, physiological pregnancy	Human	Cervical, uterine fundus and lower segment biopsy	Functional study (RNA expression)	Genome wide (array)	Differential expression in cervix across different study groups	1	Yes
HPX			16768543	Physiological ripening of the uterine cervix, physiological pregnancy	Human	Cervical, uterine fundus and lower segment biopsy	Functional study (RNA expression)	Genome wide (array)	Differential expression in cervix across different study groups	1	No
HRASLS2			28388617	Preterm delivery (<37 weeks)	Human	DNA	Genomic study	Genome wide (whole genome sequencing)	A highly deleterious (CADD >20) de novo variant found in the fetal genome in PTB event	1	No
KRR1			16768543	Physiological ripening of the uterine cervix, physiological pregnancy	Human	Cervical, uterine fundus and lower segment biopsy	Functional study (RNA expression)	Genome wide (array)	Differential expression in cervix across different study groups	1	No
AGFG2			16768543	Physiological ripening of the uterine cervix, physiological pregnancy	Human	Cervical, uterine fundus and lower segment biopsy	Functional study (RNA expression)	Genome wide (array)	Differential expression in cervix across different study groups	1	No
HSD17B4			16768543	Physiological ripening of the uterine cervix, physiological pregnancy	Human	Cervical, uterine fundus and lower segment biopsy	Functional study (RNA expression)	Genome wide (array)	Differential expression in cervix across different study groups	1	Yes
HSPA1L			30001343	Preterm delivery (<37 weeks)	Human	DNA	Causative mutation analysis/Association study	Genome wide (exome sequencing)	Rare variant enrichment in families with repeated preterm deliveries. No association found	1	Yes
HTR1A			15625148	Physiological ripening of the uterine cervix, physiological pregnancy	Human	Cervical biopsy	Functional study (RNA expression)	Genome wide (array)	Differential expression during cervical ripening	1	Yes
HTR1E			16768543	Physiological ripening of the uterine cervix, physiological pregnancy	Human	Cervical, uterine fundus and lower segment biopsy	Functional study (RNA expression)	Genome wide (array)	Differential expression in cervix across different study groups	1	No
HTR3A			15625148	Physiological ripening of the uterine cervix, physiological pregnancy	Human	Cervical biopsy	Functional study (RNA expression)	Genome wide (array)	Differential expression during cervical ripening	1	Yes
HUS1			27163930	Preterm delivery in three generations	Human	DNA	Association study	NGS of 329 genes and 132 haplotype blocks that we had previously shown were highly associated with preterm birth	Association found	1	No
HYAL1			22529214	Preterm delivery	Mice/ Human	Cervical biopsy	Functional study (RNA expression)	Selected gene approach	HYAL1 in human cervical tissue with no change in expression from women at term but not in labor compared with cervices from term pregnancies in labor	1	Yes
HYAL2			22529214	Preterm delivery	Mice/ Human	Cervical biopsy	Functional study (RNA expression)	Selected gene approach	Increased HYAL2 mRNA expression in term pregnant vs. nonpregnant cervical tissue	1	No
ICA1			16768543	Physiological ripening of the uterine cervix, physiological pregnancy	Human	Cervical, uterine fundus and lower segment biopsy	Functional study (RNA expression)	Genome wide (array)	Differential expression in cervix across different study groups	1	No
ICAM2			19883264	Physiological ripening of the uterine cervix, physiological pregnancy	Human	Cervical biopsy	Functional study (RNA expression)	Genome wide (array)	Differentially expressed in the cervical tissue of patients not in labor with a ripe cervix when compared to those not in labor with an unripe cervix	1	No
ID2			19883264	Physiological ripening of the uterine cervix, physiological pregnancy	Human	Cervical biopsy	Functional study (RNA expression)	Genome wide (array)	Differentially expressed in the cervical tissue of patients not in labor with a ripe cervix when compared to those not in labor with an unripe cervix	1	No
IER2			15625148	Physiological ripening of the uterine cervix, physiological pregnancy	Human	Cervical biopsy	Functional study (RNA expression)	Genome wide (array)	Differential expression during cervical ripening	1	No
IFI44L			19121663	Physiological ripening of the uterine cervix, physiological pregnancy	Human	Cervical biopsy	Functional study (RNA expression)	Genome wide (array)	Genes down-regulated in myometrium and cervix with labor	1	Yes
IFIT1			19121663	Physiological ripening of the uterine cervix, physiological pregnancy	Human	Cervical biopsy	Functional study (RNA expression)	Genome wide (array)	Genes down-regulated in myometrium and cervix with labor	1	No
IFNA4			27163930	Preterm delivery in three generations	Human	DNA	Association study	NGS of 329 genes and 132 haplotype blocks that we had previously shown were highly associated with preterm birth	Association found	1	No
IFNG			17145371	Preterm delivery	Human	DNA	Association study	Selected gene approach	Association found	1	Yes
IFNGR1			17267840	Preterm delivery	Human	DNA	Association study	Selected gene approach	Association found. Implicated in infection/inflammation pathway of preterm delivery	1	Yes
IFNWP9			27163930	Preterm delivery in three generations	Human	DNA	Association study	NGS of 329 genes and 132 haplotype blocks that we had previously shown were highly associated with preterm birth	Association found	1	No
IGF1			27163930	Preterm delivery in three generations	Human	DNA	Association study	NGS of 329 genes and 132 haplotype blocks that we had previously shown were highly associated with preterm birth	Association found	1	Yes
IGF1R			21304894	Preterm delivery	Human	DNA	Association study/ Linkage analysis	Selected gene approach	Association found	1	Yes
IGF2			20452482	Preterm delivery	Human	DNA	Association study	190 candidate genes and 775 SNPs	Association found	1	Yes
IGFBP3			23168575	Preterm delivery	Human	DNA	Association study/ Segregation analysis	99 SNPs in 33 genes	Association found	1	Yes
IGFBP4			19883264	Physiological ripening of the uterine cervix, physiological pregnancy	Human	Cervical biopsy	Functional study (RNA expression)	Genome wide (array)	Differentially expressed in the cervical tissue of patients not in labor with a ripe cervix when compared to those not in labor with an unripe cervix	1	No
IGFBP5			16768543	Physiological ripening of the uterine cervix, physiological pregnancy	Human	Cervical, uterine fundus and lower segment biopsy	Functional study (RNA expression)	Genome wide (array)	Differential expression in cervix across different study groups	1	Yes
IGHG1			20817141	Physiological ripening of the uterine cervix, physiological pregnancy	Human	Cervical biopsy	Functional study (RNA expression)	Genome wide (array)	Differential expression across different study groups	1	No
IGLV1-44			20817141	Physiological ripening of the uterine cervix, physiological pregnancy	Human	Cervical biopsy	Functional study (RNA expression)	Genome wide (array)	Differential expression across different study groups	1	No
IGSF1			30001343	Preterm delivery (<37 weeks)	Human	DNA	Causative mutation analysis/Association study	Genome wide (exome sequencing)	Rare variant enrichment in families with repeated preterm deliveries	1	No
IL1			21627550	Preterm delivery	Human	DNA	Association study	Selected gene approach	Association found	1	No
IL10RA			17267840	Preterm delivery	Human	DNA	Association study	Selected gene approach	Association found. Implicated in infection/inflammation pathway of preterm delivery	1	Yes
IL12A			17267840	Preterm delivery	Human	DNA	Association study	Selected gene approach	Association found. Implicated in infection/inflammation pathway of preterm delivery	1	Yes
IL12B			20096464	Preterm Delivery	Human	Cervical biopsy	Functional study (RNA expression)	Selected gene approach	Differential expression between different study groups	1	Yes
IL13RA2			19121663	Physiological ripening of the uterine cervix, physiological pregnancy	Human	Cervical biopsy	Functional study (RNA expression)	Genome wide (array)	Genes up-regulated in myometrium and cervix with labor	1	No
IL16			26979631	Preterm delivery	Human	DNA	Association study	1536 SNP array (genes involved in inflammation)	Association with preterm delivery (<37 weeks)	1	Yes
IL1R1			15592292	Preterm delivery	Human	DNA	Association study	Selected gene approach	Association found. Implicated in infection/inflammation pathway of preterm delivery	1	Yes
IL2			15951664	Preterm delivery	Human	DNA	Association study	Selected gene approach	Association found. Implicated in infection/inflammation pathway of preterm delivery	1	Yes
IL24			19121663	Physiological ripening of the uterine cervix, physiological pregnancy	Human	Cervical biopsy	Functional study (RNA expression)	Genome wide (array)	Genes up-regulated in myometrium and cervix with labor	1	No
IL2RB			19019335	Preterm delivery	Human	DNA	Association study	1432 SNPs in 130 candidate genes	Association found	1	No
IL31RA			27163930	Preterm delivery in three generations	Human	DNA	Association study	NGS of 329 genes and 132 haplotype blocks that we had previously shown were highly associated with preterm birth	Association found	1	Yes
IL7R			16768543	Physiological ripening of the uterine cervix, physiological pregnancy	Human	Cervical, uterine fundus and lower segment biopsy	Functional study (RNA expression)	Genome wide (array)	Differential expression in cervix across different study groups	1	Yes
ILK			15625148	Physiological ripening of the uterine cervix, physiological pregnancy	Human	Cervical biopsy	Functional study (RNA expression)	Genome wide (array)	Differential expression during cervical ripening	1	Yes
INSM1			16768543	Physiological ripening of the uterine cervix, physiological pregnancy	Human	Cervical, uterine fundus and lower segment biopsy	Functional study (RNA expression)	Genome wide (array)	Differential expression in cervix across different study groups	1	No
IQGAP1			27163930	Preterm delivery in three generations	Human	DNA	Association study	NGS of 329 genes and 132 haplotype blocks that we had previously shown were highly associated with preterm birth	Association found	1	Yes
IRF3			16768543	Physiological ripening of the uterine cervix, physiological pregnancy	Human	Cervical, uterine fundus and lower segment biopsy	Functional study (RNA expression)	Genome wide (array)	Differential expression in cervix across different study groups	1	No
IRS2			27163930	Preterm delivery in three generations	Human	DNA	Association study	NGS of 329 genes and 132 haplotype blocks that we had previously shown were highly associated with preterm birth	Association found	1	Yes
IRX1			25599974	Preterm delivery (<34 weeks)	Human	DNA	Association study/GWAS	Genome wide (array)	Association found in maternal genome	1	No
ISG20			27163930	Preterm delivery in three generations	Human	DNA	Association study	NGS of 329 genes and 132 haplotype blocks that we had previously shown were highly associated with preterm birth	Association found	1	No
ITGA6			15625148	Physiological ripening of the uterine cervix, physiological pregnancy	Human	Cervical biopsy	Functional study (RNA expression)	Genome wide (array)	Differential expression during cervical ripening	1	Yes
ITGAX			19121663	Physiological ripening of the uterine cervix, physiological pregnancy	Human	Cervical biopsy	Functional study (RNA expression)	Genome wide (array)	Genes up-regulated in myometrium and cervix with labor	1	No
ITGB1			19883264	Physiological ripening of the uterine cervix, physiological pregnancy	Human	Cervical biopsy	Functional study (RNA expression)	Genome wide (array)	Differential mRNA expression	1	No
ITGB3			19883264	Physiological ripening of the uterine cervix, physiological pregnancy	Human	Cervical biopsy	Functional study (RNA expression)	Genome wide (array)	Differential mRNA expression	1	Yes
JUN			21963187	Physiological ripening of the uterine cervix, physiological pregnancy	Human	Supracervical fetal membranes	Functional study	Selected gene approach	Role in tissue degradation	1	Yes
ANOS1			19883264	Physiological ripening of the uterine cervix, physiological pregnancy	Human	Cervical biopsy	Functional study (RNA expression)	Genome wide (array)	Differential mRNA expression	1	Yes
KAT2B			30001343	Preterm delivery (<37 weeks)	Human	DNA	Causative mutation analysis/Association study	Genome wide (exome sequencing)	Rare variant enrichment in families with repeated preterm deliveries	1	No
KATNAL1			30001343	Preterm delivery (<37 weeks)	Human	DNA	Causative mutation analysis/Association study	Genome wide (exome sequencing)	Rare variant enrichment in families with repeated preterm deliveries	1	No
KCNAB1			19121663	Physiological ripening of the uterine cervix, physiological pregnancy	Human	Cervical biopsy	Functional study (RNA expression)	Genome wide (array)	Genes down-regulated in myometrium and cervix with labor	1	No
KCNE1			16768543	Physiological ripening of the uterine cervix, physiological pregnancy	Human	Cervical, uterine fundus and lower segment biopsy	Functional study (RNA expression)	Genome wide (array)	Differential expression in cervix across different study groups	1	Yes
KCNJ1	Premature birth HP:0001622	Bartter Syndrome, Antenatal, Type 2	hpo.jax.org	Preterm delivery						1	Yes
KCNK3			19121663	Physiological ripening of the uterine cervix, physiological pregnancy	Human	Cervical biopsy	Functional study (RNA expression)	Genome wide (array)	Genes up-regulated in myometrium and cervix with labor	1	No
KCNN3			23018797	Preterm delivery	Human	DNA	Association study	Selected gene approach	Association found	1	Yes
KIAA0100			16768543	Physiological ripening of the uterine cervix, physiological pregnancy	Human	Cervical, uterine fundus and lower segment biopsy	Functional study (RNA expression)	Genome wide (array)	Differential expression in cervix across different study groups	1	Yes
RUBCN			16768543	Physiological ripening of the uterine cervix, physiological pregnancy	Human	Cervical, uterine fundus and lower segment biopsy	Functional study (RNA expression)	Genome wide (array)	Differential expression in cervix across different study groups	1	Yes
FAM168A			16768543	Physiological ripening of the uterine cervix, physiological pregnancy	Human	Cervical, uterine fundus and lower segment biopsy	Functional study (RNA expression)	Genome wide (array)	Differential expression in cervix across different study groups	1	No
PRORP			16768543	Physiological ripening of the uterine cervix, physiological pregnancy	Human	Cervical, uterine fundus and lower segment biopsy	Functional study (RNA expression)	Genome wide (array)	Differential expression in cervix across different study groups	1	No
JAKMIP2			16768543	Physiological ripening of the uterine cervix, physiological pregnancy	Human	Cervical, uterine fundus and lower segment biopsy	Functional study (RNA expression)	Genome wide (array)	Differential expression in cervix across different study groups	1	No
CEP68			16768543	Physiological ripening of the uterine cervix, physiological pregnancy	Human	Cervical, uterine fundus and lower segment biopsy	Functional study (RNA expression)	Genome wide (array)	Differential expression in cervix across different study groups	1	Yes
SEL1L3			20817141	Physiological ripening of the uterine cervix, physiological pregnancy	Human	Cervical biopsy	Functional study (RNA expression)	Genome wide (array)	Differential expression across different study groups	1	No
MTUS2			16768543	Physiological ripening of the uterine cervix, physiological pregnancy	Human	Cervical, uterine fundus and lower segment biopsy	Functional study (RNA expression)	Genome wide (array)	Differential expression in cervix across different study groups	1	No
EEF1AKNMT			16768543	Physiological ripening of the uterine cervix, physiological pregnancy	Human	Cervical, uterine fundus and lower segment biopsy	Functional study (RNA expression)	Genome wide (array)	Differential expression in cervix across different study groups	1	No
DENND3			16768543	Physiological ripening of the uterine cervix, physiological pregnancy	Human	Cervical, uterine fundus and lower segment biopsy	Functional study (RNA expression)	Genome wide (array)	Differential expression in cervix across different study groups	1	No
WWC1			16768543	Physiological ripening of the uterine cervix, physiological pregnancy	Human	Cervical, uterine fundus and lower segment biopsy	Functional study (RNA expression)	Genome wide (array)	Differential expression in cervix across different study groups	1	Yes
KIF13A			30001343	Preterm delivery (<37 weeks)	Human	DNA	Causative mutation analysis/Association study	Genome wide (exome sequencing)	Rare variant enrichment in families with repeated preterm deliveries	1	No
KIF26A			30001343	Preterm delivery (<37 weeks)	Human	DNA	Causative mutation analysis/Association study	Genome wide (exome sequencing)	Rare variant enrichment in families with repeated preterm deliveries	1	No
KIF3B			16768543	Physiological ripening of the uterine cervix, physiological pregnancy	Human	Cervical, uterine fundus and lower segment biopsy	Functional study (RNA expression)	Genome wide (array)	Differential expression in cervix across different study groups	1	No
KIFC1			16768543	Physiological ripening of the uterine cervix, physiological pregnancy	Human	Cervical, uterine fundus and lower segment biopsy	Functional study (RNA expression)	Genome wide (array)	Differential expression in cervix across different study groups	1	No
KIRREL3			28388617	Preterm delivery (<37 weeks)	Human	DNA	Genomic study	Genome wide (whole genome sequencing)	A highly deleterious (CADD >20) de novo variant found in the fetal genome in PTB event	1	Yes
KITLG			27163930	Preterm delivery in three generations	Human	DNA	Association study	NGS of 329 genes and 132 haplotype blocks that we had previously shown were highly associated with preterm birth	Association found	1	Yes
KLF5			15625148	Physiological ripening of the uterine cervix, physiological pregnancy	Human	Cervical biopsy	Functional study (RNA expression)	Genome wide (array)	Differential expression during cervical ripening	1	Yes
KLHL17			28388617	Preterm delivery (<37 weeks)	Human	DNA	Genomic study	Genome wide (whole genome sequencing)	A highly deleterious (CADD >20) de novo variant found in the fetal genome in PTB event	1	No
KLHL7			28388617	Preterm delivery (<37 weeks)	Human	DNA	Genomic study	Genome wide (whole genome sequencing)	A highly deleterious (CADD >20) de novo variant found in the fetal genome in PTB event	1	Yes
KPNA2			30001343	Preterm delivery (<37 weeks)	Human	DNA	Causative mutation analysis/Association study	Genome wide (exome sequencing)	Rare variant enrichment in families with repeated preterm deliveries	1	No
KPNA6			16768543	Physiological ripening of the uterine cervix, physiological pregnancy	Human	Cervical, uterine fundus and lower segment biopsy	Functional study (RNA expression)	Genome wide (array)	Differential expression in cervix across different study groups	1	No
KRAS	Premature birth HP:0001622	Cardiofaciocutaneous Syndrome	hpo.jax.org	Preterm delivery						1	Yes
KRT4			20817141	Physiological ripening of the uterine cervix, physiological pregnancy	Human	Cervical biopsy	Functional study (RNA expression)	Genome wide (array)	Differential expression across different study groups	1	Yes
KRT7			19121663	Physiological ripening of the uterine cervix, physiological pregnancy	Human	Cervical biopsy	Functional study (RNA expression)	Genome wide (array)	Genes up-regulated in myometrium and cervix with labor	1	No
LAMB1			19883264	Physiological ripening of the uterine cervix, physiological pregnancy	Human	Cervical biopsy	Functional study (RNA expression)	Genome wide (array)	Differential mRNA expression	1	Yes
LBP			16768543	Physiological ripening of the uterine cervix, physiological pregnancy	Human	Cervical, uterine fundus and lower segment biopsy	Functional study (RNA expression)	Genome wide (array)	Differential expression in cervix across different study groups	1	Yes
LBR			16768543	Physiological ripening of the uterine cervix, physiological pregnancy	Human	Cervical, uterine fundus and lower segment biopsy	Functional study (RNA expression)	Genome wide (array)	Differential expression in cervix across different study groups	1	Yes
LDOC1			16768543	Physiological ripening of the uterine cervix, physiological pregnancy	Human	Cervical, uterine fundus and lower segment biopsy	Functional study (RNA expression)	Genome wide (array)	Differential expression in cervix across different study groups	1	No
LEPR			16768543	Physiological ripening of the uterine cervix, physiological pregnancy	Human	Cervical, uterine fundus and lower segment biopsy	Functional study (RNA expression)	Genome wide (array)	Differential expression in cervix across different study groups	1	Yes
LEPROT			16768543	Physiological ripening of the uterine cervix, physiological pregnancy	Human	Cervical, uterine fundus and lower segment biopsy	Functional study (RNA expression)	Genome wide (array)	Differential expression in cervix across different study groups	1	No
LGMN			16768543	Physiological ripening of the uterine cervix, physiological pregnancy	Human	Cervical, uterine fundus and lower segment biopsy	Functional study (RNA expression)	Genome wide (array)	Differential expression in cervix across different study groups	1	No
LHB,RUVBL2			27163930	Preterm delivery in three generations	Human	DNA	Association study	NGS of 329 genes and 132 haplotype blocks that we had previously shown were highly associated with preterm birth	Association found	1	No
LHFPL6			19883264	Physiological ripening of the uterine cervix, physiological pregnancy	Human	Cervical biopsy	Functional study (RNA expression)	Genome wide (array)	Differentially expressed in the cervical tissue of patients not in labor with a ripe cervix when compared to those not in labor with an unripe cervix	1	No
LIFR-AS1			26979631	Preterm delivery	Human	DNA	Association study	1536 SNP array (genes involved in inflammation)	Association with preterm delivery (<34 weeks)	1	No
LILRA2			28209491	Preterm delivery, PPROM	Human	Cervical biopsy	Functional study (RNA expression)	Genome wide (array)	Differential expression between PPROM and preterm delivery groups	1	No
LILRA6			28209491	Preterm delivery, PPROM	Human	Cervical biopsy	Functional study (RNA expression)	Genome wide (array)	Differential expression between PPROM and preterm delivery groups	1	No
LILRB5			16768543	Physiological ripening of the uterine cervix, physiological pregnancy	Human	Cervical, uterine fundus and lower segment biopsy	Functional study (RNA expression)	Genome wide (array)	Differential expression in cervix across different study groups	1	No
LIMK1			27163930	Preterm delivery in three generations	Human	DNA	Association study	NGS of 329 genes and 132 haplotype blocks that we had previously shown were highly associated with preterm birth	Association found	1	Yes
LIPA			16768543	Physiological ripening of the uterine cervix, physiological pregnancy	Human	Cervical, uterine fundus and lower segment biopsy	Functional study (RNA expression)	Genome wide (array)	Differential expression in cervix across different study groups	1	Yes
LMNA	Premature delivery because of cervical insufficiency or membrane fragility HP:0005267/ Premature rupture of membranes HP:0001788	Restrictive Dermopathy	hpo.jax.org	Cervical insufficiency, PPROM, preterm delivery						1	Yes
LNPEP			23889750	Preterm delivery	Human	DNA	Association study/ Linkage analysis	Selected gene approach	Significant association with prematurity	1	No
LOC100128865			25599974	Preterm delivery (<34 weeks)	Human	DNA	Association study/GWAS	Genome wide (array)	Association found in maternal genome	1	No
LOC100507053			27163930	Preterm delivery in three generations	Human	DNA	Association study	NGS of 329 genes and 132 haplotype blocks that we had previously shown were highly associated with preterm birth	Association found	1	No
UBXN1			16768543	Physiological ripening of the uterine cervix, physiological pregnancy	Human	Cervical, uterine fundus and lower segment biopsy	Functional study (RNA expression)	Genome wide (array)	Differential expression in cervix across different study groups	1	No
LOX			28346524	Preterm delivery, PPROM	Human	DNA	Causative mutation analysis/ Other	Genome wide (WGS, subjected to 16 gene set filter)	No variants found in fetal DNA, maternal DNA was not tested	1	Yes
LOXL1			28346524	Preterm delivery, PPROM	Human	DNA	Causative mutation analysis/ Other	Genome wide (WGS, subjected to 16 gene set filter)	No variants found in fetal DNA, maternal DNA was not tested	1	Yes
LRP10			19883264	Physiological ripening of the uterine cervix, physiological pregnancy	Human	Cervical biopsy	Functional study (RNA expression)	Genome wide (array)	Differentially expressed in the cervical tissue of patients not in labor with a ripe cervix when compared to those not in labor with an unripe cervix	1	No
LRP1B			28388617	Preterm delivery (<37 weeks)	Human	DNA	Genomic study	Genome wide (whole genome sequencing)	A highly deleterious (CADD >20) de novo variant found in the fetal genome in PTB event	1	No
LYST			30001343	Preterm delivery (<37 weeks)	Human	DNA	Causative mutation analysis/Association study	Genome wide (exome sequencing)	Rare variant enrichment in families with repeated preterm deliveries	1	Yes
MAGED2	Premature birth HP:0001622	Bartter Syndrome, Type 5, Antenatal, Transient	hpo.jax.org	Preterm delivery						1	No
MAMDC2			19121663	Physiological ripening of the uterine cervix, physiological pregnancy	Human	Cervical biopsy	Functional study (RNA expression)	Genome wide (array)	Genes down-regulated in myometrium and cervix with labor	1	No
MAMLD1			28209491	Preterm delivery, PPROM	Human	Cervical biopsy	Functional study (RNA expression)	Genome wide (array)	Differential expression between PPROM and preterm delivery groups	1	Yes
MAOA			16768543	Physiological ripening of the uterine cervix, physiological pregnancy	Human	Cervical, uterine fundus and lower segment biopsy	Functional study (RNA expression)	Genome wide (array)	Differential expression in cervix across different study groups	1	Yes
MAP2K1	Premature birth HP:0001622	Cardiofaciocutaneous Syndrome	hpo.jax.org	Preterm delivery						1	Yes
MAP2K2	Premature birth HP:0001622	Cardiofaciocutaneous Syndrome	hpo.jax.org	Preterm delivery						1	Yes
MAP3K1			30001343	Preterm delivery (<37 weeks)	Human	DNA	Causative mutation analysis/Association study	Genome wide (exome sequencing)	Rare variant enrichment in families with repeated preterm deliveries	1	Yes
MAP3K11			16768543	Physiological ripening of the uterine cervix, physiological pregnancy	Human	Cervical, uterine fundus and lower segment biopsy	Functional study (RNA expression)	Genome wide (array)	Differential expression in cervix across different study groups	1	No
MAP3K4			19121663	Physiological ripening of the uterine cervix, physiological pregnancy	Human	Cervical biopsy	Functional study (RNA expression)	Genome wide (array)	Genes up-regulated in myometrium and cervix with labor	1	No
MAP4K1			27163930	Preterm delivery in three generations	Human	DNA	Association study	NGS of 329 genes and 132 haplotype blocks that we had previously shown were highly associated with preterm birth	Association found	1	No
MAP4K5			28388617	Preterm delivery (<37 weeks)	Human	DNA	Genomic study	Genome wide (whole genome sequencing)	A highly deleterious (CADD >20) de novo variant found in the fetal genome in PTB event	1	Yes
MAPK1			21963187	Physiological ripening of the uterine cervix, physiological pregnancy	Human	Supracervical fetal membranes	Functional study	Selected gene approach	Role in tissue degradation	1	No
MAPK10			16768543	Physiological ripening of the uterine cervix, physiological pregnancy	Human	Cervical, uterine fundus and lower segment biopsy	Functional study (RNA expression)	Genome wide (array)	Differential expression in cervix across different study groups	1	Yes
MAPK14			27163930	Preterm delivery in three generations	Human	DNA	Association study	NGS of 329 genes and 132 haplotype blocks that we had previously shown were highly associated with preterm birth	Association found	1	No
MAPK3			15625148	Physiological ripening of the uterine cervix, physiological pregnancy	Human	Cervical biopsy	Functional study (RNA expression)	Genome wide (array)	Differential expression during cervical ripening	1	No
MAPKAPK3			16768543	Physiological ripening of the uterine cervix, physiological pregnancy	Human	Cervical, uterine fundus and lower segment biopsy	Functional study (RNA expression)	Genome wide (array)	Differential expression in cervix across different study groups	1	No
MATR3		Myopathy due to MATR3 mutations	28649522	Cervical insufficiency	Human	DNA	Causative mutation analysis	Selected gene approach	Preterm dilatation of the cervical os in a female with with myopathy due to MATR3 mutations	1	Yes
MBIP			27163930	Preterm delivery in three generations	Human	DNA	Association study	NGS of 329 genes and 132 haplotype blocks that we had previously shown were highly associated with preterm birth	Association found	1	No
MBNL1			16768543	Physiological ripening of the uterine cervix, physiological pregnancy	Human	Cervical, uterine fundus and lower segment biopsy	Functional study (RNA expression)	Genome wide (array)	Differential expression in cervix across different study groups	1	No
MBNL2			19883264	Physiological ripening of the uterine cervix, physiological pregnancy	Human	Cervical biopsy	Functional study (RNA expression)	Genome wide (array)	Differentially expressed in the cervical tissue of patients not in labor with a ripe cervix when compared to those not in labor with an unripe cervix	1	No
MCAM			19883264	Physiological ripening of the uterine cervix, physiological pregnancy	Human	Cervical biopsy	Functional study (RNA expression)	Genome wide (array)	Differentially expressed in the cervical tissue of patients not in labor with a ripe cervix when compared to those not in labor with an unripe cervix	1	No
MCEMP1			19121663	Physiological ripening of the uterine cervix, physiological pregnancy	Human	Cervical biopsy	Functional study (RNA expression)	Genome wide (array)	Genes up-regulated in myometrium and cervix with labor	1	No
MDH2			16768543	Physiological ripening of the uterine cervix, physiological pregnancy	Human	Cervical, uterine fundus and lower segment biopsy	Functional study (RNA expression)	Genome wide (array)	Differential expression in cervix across different study groups	1	No
MED15			30001343	Preterm delivery (<37 weeks)	Human	DNA	Causative mutation analysis/Association study	Genome wide (exome sequencing)	Rare variant enrichment in families with repeated preterm deliveries	1	No
MEF2C			19883264	Physiological ripening of the uterine cervix, physiological pregnancy	Human	Cervical biopsy	Functional study (RNA expression)	Genome wide (array)	Differentially expressed in the cervical tissue of patients not in labor with a ripe cervix when compared to those not in labor with an unripe cervix	1	Yes
METRN			19883264	Physiological ripening of the uterine cervix, physiological pregnancy	Human	Cervical biopsy	Functional study (RNA expression)	Genome wide (array)	Differentially expressed in the cervical tissue of patients not in labor with a ripe cervix when compared to those not in labor with an unripe cervix	1	No
MFAP1			16768543	Physiological ripening of the uterine cervix, physiological pregnancy	Human	Cervical, uterine fundus and lower segment biopsy	Functional study (RNA expression)	Genome wide (array)	Differential expression in cervix across different study groups	1	No
MFN1			16768543	Physiological ripening of the uterine cervix, physiological pregnancy	Human	Cervical, uterine fundus and lower segment biopsy	Functional study (RNA expression)	Genome wide (array)	Differential expression in cervix across different study groups	1	No
MFSD4A			20817141	Physiological ripening of the uterine cervix, physiological pregnancy	Human	Cervical biopsy	Functional study (RNA expression)	Genome wide (array)	Differential expression across different study groups	1	No
MGAM			19121663	Physiological ripening of the uterine cervix, physiological pregnancy	Human	Cervical biopsy	Functional study (RNA expression)	Genome wide (array)	Genes up-regulated in myometrium and cervix with labor	1	No
TMEM109			16768543	Physiological ripening of the uterine cervix, physiological pregnancy	Human	Cervical, uterine fundus and lower segment biopsy	Functional study (RNA expression)	Genome wide (array)	Differential expression in cervix across different study groups	1	No
OGA			16768543	Physiological ripening of the uterine cervix, physiological pregnancy	Human	Cervical, uterine fundus and lower segment biopsy	Functional study (RNA expression)	Genome wide (array)	Differential expression in cervix across different study groups	1	Yes
MGLL			27163930	Preterm delivery in three generations	Human	DNA	Association study	NGS of 329 genes and 132 haplotype blocks that we had previously shown were highly associated with preterm birth	Association found	1	Yes
MGP			19883264	Physiological ripening of the uterine cervix, physiological pregnancy	Human	Cervical biopsy	Functional study (RNA expression)	Genome wide (array)	Differentially expressed in the cervical tissue of patients not in labor with a ripe cervix when compared to those not in labor with an unripe cervix	1	Yes
MICA			28864994	Preterm delivery (<37 weeks)	Human	DNA	Association study/ Linkage analysis	Selected gene approach	Association found	1	Yes
MLH1			16768543	Physiological ripening of the uterine cervix, physiological pregnancy	Human	Cervical, uterine fundus and lower segment biopsy	Functional study (RNA expression)	Genome wide (array)	Differential expression in cervix across different study groups	1	Yes
MLH3			16768543	Physiological ripening of the uterine cervix, physiological pregnancy	Human	Cervical, uterine fundus and lower segment biopsy	Functional study (RNA expression)	Genome wide (array)	Differential expression in cervix across different study groups	1	Yes
AFDN			16768543	Physiological ripening of the uterine cervix, physiological pregnancy	Human	Cervical, uterine fundus and lower segment biopsy	Functional study (RNA expression)	Genome wide (array)	Differential expression in cervix across different study groups	1	No
MLST8			30001343	Preterm delivery (<37 weeks)	Human	DNA	Causative mutation analysis/Association study	Genome wide (exome sequencing)	Rare variant enrichment in families with repeated preterm deliveries	1	No
MMP10			19121663	Physiological ripening of the uterine cervix, physiological pregnancy	Human	Cervical biopsy	Functional study (RNA expression)	Genome wide (array)	Genes up-regulated in myometrium and cervix with labor	1	Yes
MMP19			16949412	Physiological ripening of the uterine cervix, physiological pregnancy	Human	Cervical biopsy	Functional study (RNA expression)	Genome wide (array)	Significant expression changes in different study groups	1	No
MMP25			28209491	Preterm delivery, PPROM	Human	Cervical biopsy	Functional study (RNA expression)	Genome wide (array)	Differential expression between PPROM and preterm delivery groups	1	No
MMP9			15951664	Preterm delivery	Human	DNA	Association study	Selected gene approach	Remodeling of connective tissues	1	Yes
MNAT1			16768543	Physiological ripening of the uterine cervix, physiological pregnancy	Human	Cervical, uterine fundus and lower segment biopsy	Functional study (RNA expression)	Genome wide (array)	Differential expression in cervix across different study groups	1	No
MPP7			20817141	Physiological ripening of the uterine cervix, physiological pregnancy	Human	Cervical biopsy	Functional study (RNA expression)	Genome wide (array)	Differential expression across different study groups	1	Yes
MPPE1			16768543	Physiological ripening of the uterine cervix, physiological pregnancy	Human	Cervical, uterine fundus and lower segment biopsy	Functional study (RNA expression)	Genome wide (array)	Differential expression in cervix across different study groups	1	No
MPZL2			19883264	Physiological ripening of the uterine cervix, physiological pregnancy	Human	Cervical biopsy	Functional study (RNA expression)	Genome wide (array)	Differentially expressed in the cervical tissue of patients not in labor with a ripe cervix when compared to those not in labor with an unripe cervix	1	No
MRPL12			16768543	Physiological ripening of the uterine cervix, physiological pregnancy	Human	Cervical, uterine fundus and lower segment biopsy	Functional study (RNA expression)	Genome wide (array)	Differential expression in cervix across different study groups	1	No
MRPL33			16768543	Physiological ripening of the uterine cervix, physiological pregnancy	Human	Cervical, uterine fundus and lower segment biopsy	Functional study (RNA expression)	Genome wide (array)	Differential expression in cervix across different study groups	1	No
MRPL40			16768543	Physiological ripening of the uterine cervix, physiological pregnancy	Human	Cervical, uterine fundus and lower segment biopsy	Functional study (RNA expression)	Genome wide (array)	Differential expression in cervix across different study groups	1	No
MRPS18B			16768543	Physiological ripening of the uterine cervix, physiological pregnancy	Human	Cervical, uterine fundus and lower segment biopsy	Functional study (RNA expression)	Genome wide (array)	Differential expression in cervix across different study groups	1	No
MSRB3			19883264	Physiological ripening of the uterine cervix, physiological pregnancy	Human	Cervical biopsy	Functional study (RNA expression)	Genome wide (array)	Differentially expressed in the cervical tissue of patients not in labor with a ripe cervix when compared to those not in labor with an unripe cervix	1	Yes
MT1F			19121663	Physiological ripening of the uterine cervix, physiological pregnancy	Human	Cervical biopsy	Functional study (RNA expression)	Genome wide (array)	Genes up-regulated in myometrium and cervix with labor	1	No
MTCP1			16768543	Physiological ripening of the uterine cervix, physiological pregnancy	Human	Cervical, uterine fundus and lower segment biopsy	Functional study (RNA expression)	Genome wide (array)	Differential expression in cervix across different study groups	1	No
MTHFD1L			16949412	Physiological ripening of the uterine cervix, physiological pregnancy	Human	Cervical biopsy	Functional study (RNA expression)	Genome wide (array)	Significant expression changes in different study groups	1	Yes
MTHFR			15951664	Preterm delivery, PPROM	Human	DNA	Association study	Selected gene approach	Association found	1	Yes
MTR			15951664	Preterm delivery, PPROM	Human	DNA	Association study	Selected gene approach	Association found	1	Yes
MUC16			19121663	Physiological ripening of the uterine cervix, physiological pregnancy	Human	Cervical biopsy	Functional study (RNA expression)	Genome wide (array)	Genes up-regulated in myometrium and cervix with labor	1	No
MYBPC1			20817141	Physiological ripening of the uterine cervix, physiological pregnancy	Human	Cervical biopsy	Functional study (RNA expression)	Genome wide (array)	Differential expression across different study groups	1	Yes
MYH14			27163930	Preterm delivery in three generations	Human	DNA	Association study	NGS of 329 genes and 132 haplotype blocks that we had previously shown were highly associated with preterm birth	Association found	1	Yes
MYH15			16768543	Physiological ripening of the uterine cervix, physiological pregnancy	Human	Cervical, uterine fundus and lower segment biopsy	Functional study (RNA expression)	Genome wide (array)	Differential expression in cervix across different study groups	1	Yes
MYLK			27163930	Preterm delivery in three generations	Human	DNA	Association study	NGS of 329 genes and 132 haplotype blocks that we had previously shown were highly associated with preterm birth	Association found	1	Yes
MYLK-AS1			27163930	Preterm delivery in three generations	Human	DNA	Association study	NGS of 329 genes and 132 haplotype blocks that we had previously shown were highly associated with preterm birth	Association found	1	No
MYO1F			28209491	Preterm delivery, PPROM	Human	Cervical biopsy	Functional study (RNA expression)	Genome wide (array)	Differential expression between PPROM and preterm delivery groups	1	Yes
MYPN			25599974	Preterm delivery (<34 weeks)	Human	DNA	Association study/GWAS	Genome wide (array)	Association found in maternal genome	1	Yes
N4BP3			16768543	Physiological ripening of the uterine cervix, physiological pregnancy	Human	Cervical, uterine fundus and lower segment biopsy	Functional study (RNA expression)	Genome wide (array)	Differential expression in cervix across different study groups	1	No
NACAD			28388617	Preterm delivery (<37 weeks)	Human	DNA	Genomic study	Genome wide (whole genome sequencing)	A highly deleterious (CADD >20) de novo variant found in the fetal genome in PTB event	1	No
NAT1			16768543	Physiological ripening of the uterine cervix, physiological pregnancy	Human	Cervical, uterine fundus and lower segment biopsy	Functional study (RNA expression)	Genome wide (array)	Differential expression in cervix across different study groups	1	Yes
NBEA			27163930	Preterm delivery in three generations	Human	DNA	Association study	NGS of 329 genes and 132 haplotype blocks that we had previously shown were highly associated with preterm birth	Association found	1	Yes
NBEAL2			16768543	Physiological ripening of the uterine cervix, physiological pregnancy	Human	Cervical, uterine fundus and lower segment biopsy	Functional study (RNA expression)	Genome wide (array)	Differential expression in cervix across different study groups	1	Yes
NCKAP1			27163930	Preterm delivery in three generations	Human	DNA	Association study	NGS of 329 genes and 132 haplotype blocks that we had previously shown were highly associated with preterm birth	Association found	1	Yes
NCOA3			30001343	Preterm delivery (<37 weeks)	Human	DNA	Causative mutation analysis/Association study	Genome wide (exome sequencing)	Rare variant enrichment in families with repeated preterm deliveries	1	Yes
NCOR1			30001343	Preterm delivery (<37 weeks)	Human	DNA	Causative mutation analysis/Association study	Genome wide (exome sequencing)	Rare variant enrichment in families with repeated preterm deliveries	1	No
NCOR2			30001343	Preterm delivery (<37 weeks)	Human	DNA	Causative mutation analysis/Association study	Genome wide (exome sequencing)	Rare variant enrichment in families with repeated preterm deliveries	1	No
NCSTN			16768543	Physiological ripening of the uterine cervix, physiological pregnancy	Human	Cervical, uterine fundus and lower segment biopsy	Functional study (RNA expression)	Genome wide (array)	Differential expression in cervix across different study groups	1	Yes
NDN			16768543	Physiological ripening of the uterine cervix, physiological pregnancy	Human	Cervical, uterine fundus and lower segment biopsy	Functional study (RNA expression)	Genome wide (array)	Differential expression in cervix across different study groups	1	Yes
NDP	Uterine rupture HP:0100718	Norrie Disease	hpo.jax.org	Uterine rupture						1	Yes
NDRG2			28209491	Preterm delivery, PPROM	Human	Cervical biopsy	Functional study (RNA expression)	Genome wide (array)	Expression pattern specific to PPROM phenotype	1	No
NDUFAF1			16768543	Physiological ripening of the uterine cervix, physiological pregnancy	Human	Cervical, uterine fundus and lower segment biopsy	Functional study (RNA expression)	Genome wide (array)	Differential expression in cervix across different study groups	1	Yes
NDUFC1			16768543	Physiological ripening of the uterine cervix, physiological pregnancy	Human	Cervical, uterine fundus and lower segment biopsy	Functional study (RNA expression)	Genome wide (array)	Differential expression in cervix across different study groups	1	No
NDUFS3			16768543	Physiological ripening of the uterine cervix, physiological pregnancy	Human	Cervical, uterine fundus and lower segment biopsy	Functional study (RNA expression)	Genome wide (array)	Differential expression in cervix across different study groups	1	Yes
NDUFS4			16768543	Physiological ripening of the uterine cervix, physiological pregnancy	Human	Cervical, uterine fundus and lower segment biopsy	Functional study (RNA expression)	Genome wide (array)	Differential expression in cervix across different study groups	1	Yes
NDUFV1			16768543	Physiological ripening of the uterine cervix, physiological pregnancy	Human	Cervical, uterine fundus and lower segment biopsy	Functional study (RNA expression)	Genome wide (array)	Differential expression in cervix across different study groups	1	Yes
NEDD4			16768543	Physiological ripening of the uterine cervix, physiological pregnancy	Human	Cervical, uterine fundus and lower segment biopsy	Functional study (RNA expression)	Genome wide (array)	Differential expression in cervix across different study groups	1	No
NEFL			16768543	Physiological ripening of the uterine cervix, physiological pregnancy	Human	Cervical, uterine fundus and lower segment biopsy	Functional study (RNA expression)	Genome wide (array)	Differential expression in cervix across different study groups	1	Yes
NEK7			16768543	Physiological ripening of the uterine cervix, physiological pregnancy	Human	Cervical, uterine fundus and lower segment biopsy	Functional study (RNA expression)	Genome wide (array)	Differential expression in cervix across different study groups	1	No
NEXN			19883264	Physiological ripening of the uterine cervix, physiological pregnancy	Human	Cervical biopsy	Functional study (RNA expression)	Genome wide (array)	Differentially expressed in the cervical tissue of patients not in labor with a ripe cervix when compared to those not in labor with an unripe cervix	1	Yes
NF2			27163930	Preterm delivery in three generations	Human	DNA	Association study	NGS of 329 genes and 132 haplotype blocks that we had previously shown were highly associated with preterm birth	Association found	1	Yes
NFATC2IP			16768543	Physiological ripening of the uterine cervix, physiological pregnancy	Human	Cervical, uterine fundus and lower segment biopsy	Functional study (RNA expression)	Genome wide (array)	Differential expression in cervix across different study groups	1	No
NFATC3			16768543	Physiological ripening of the uterine cervix, physiological pregnancy	Human	Cervical, uterine fundus and lower segment biopsy	Functional study (RNA expression)	Genome wide (array)	Differential expression in cervix across different study groups	1	No
NFATC4			16768543	Physiological ripening of the uterine cervix, physiological pregnancy	Human	Cervical, uterine fundus and lower segment biopsy	Functional study (RNA expression)	Genome wide (array)	Differential expression in cervix across different study groups	1	Yes
NFIB			16768543	Physiological ripening of the uterine cervix, physiological pregnancy	Human	Cervical, uterine fundus and lower segment biopsy	Functional study (RNA expression)	Genome wide (array)	Differential expression in cervix across different study groups	1	No
NFKB1			15500686	Physiological ripening of the uterine cervix, physiological pregnancy	Human	Cervical biopsy	Functional study	Selected gene approach	Iincreased levels in human cervix at parturition	1	Yes
ISCU			16768543	Physiological ripening of the uterine cervix, physiological pregnancy	Human	Cervical, uterine fundus and lower segment biopsy	Functional study (RNA expression)	Genome wide (array)	Differential expression in cervix across different study groups	1	Yes
NIPBL			28388617	Preterm delivery (<37 weeks)	Human	DNA	Genomic study	Genome wide (whole genome sequencing)	A highly deleterious (CADD >20) de novo variant found in the fetal genome in PTB event	1	Yes
NLGN1			27163930	Preterm delivery in three generations	Human	DNA	Association study	NGS of 329 genes and 132 haplotype blocks that we had previously shown were highly associated with preterm birth	Association found	1	Yes
NLRP12			28209491	Preterm delivery, PPROM	Human	Cervical biopsy	Functional study (RNA expression)	Genome wide (array)	Differential expression between PPROM and preterm delivery groups	1	Yes
NNMT			16949412	Physiological ripening of the uterine cervix, physiological pregnancy	Human	Cervical biopsy	Functional study (RNA expression)	Genome wide (array)	Significant expression changes in different study groups	1	No
NOTCH1	Premature birth HP:0001622	Adams-oliver Syndrome	hpo.jax.org	Preterm delivery						1	Yes
NPAS3			20817141	Physiological ripening of the uterine cervix, physiological pregnancy	Human	Cervical biopsy	Functional study (RNA expression)	Genome wide (array)	Differential expression across different study groups	1	Yes
NPC1			28388617	Preterm delivery (<37 weeks)	Human	DNA	Genomic study	Genome wide (whole genome sequencing)	A highly deleterious (CADD >20) de novo variant found in the fetal genome in PTB event	1	Yes
NPIPA1			16768543	Physiological ripening of the uterine cervix, physiological pregnancy	Human	Cervical, uterine fundus and lower segment biopsy	Functional study (RNA expression)	Genome wide (array)	Differential expression in cervix across different study groups	1	No
NPTX2			19121663	Physiological ripening of the uterine cervix, physiological pregnancy	Human	Cervical biopsy	Functional study (RNA expression)	Genome wide (array)	Genes up-regulated in myometrium and cervix with labor	1	No
NR0B1			16768543	Physiological ripening of the uterine cervix, physiological pregnancy	Human	Cervical, uterine fundus and lower segment biopsy	Functional study (RNA expression)	Genome wide (array)	Differential expression in cervix across different study groups	1	Yes
NR1H2			16768543	Physiological ripening of the uterine cervix, physiological pregnancy	Human	Cervical, uterine fundus and lower segment biopsy	Functional study (RNA expression)	Genome wide (array)	Differential expression in cervix across different study groups	1	Yes
NR3C1			15500686	Physiological ripening of the uterine cervix, physiological pregnancy	Human	Cervical biopsy	Functional study	Selected gene approach	Iincreased levels in human cervix at parturition	1	Yes
NRG1			16768543	Physiological ripening of the uterine cervix, physiological pregnancy	Human	Cervical, uterine fundus and lower segment biopsy	Functional study (RNA expression)	Genome wide (array)	Differential expression in cervix across different study groups	1	Yes
NTRK2			16949412	Physiological ripening of the uterine cervix, physiological pregnancy	Human	Cervical biopsy	Functional study (RNA expression)	Genome wide (array)	Significant expression changes in different study groups	1	Yes
NUCB1			15625148	Physiological ripening of the uterine cervix, physiological pregnancy	Human	Cervical biopsy	Functional study (RNA expression)	Genome wide (array)	Differential expression during cervical ripening	1	No
NUDT11			28209491	Preterm delivery, PPROM	Human	Cervical biopsy	Functional study (RNA expression)	Genome wide (array)	Differential expression between PPROM and preterm delivery groups	1	No
NUMA1			16768543	Physiological ripening of the uterine cervix, physiological pregnancy	Human	Cervical, uterine fundus and lower segment biopsy	Functional study (RNA expression)	Genome wide (array)	Differential expression in cervix across different study groups	1	No
NWD1			30001343	Preterm delivery (<37 weeks)	Human	DNA	Causative mutation analysis/Association study	Genome wide (exome sequencing)	Rare variant enrichment in families with repeated preterm deliveries	1	No
OASL			16768543	Physiological ripening of the uterine cervix, physiological pregnancy	Human	Cervical, uterine fundus and lower segment biopsy	Functional study (RNA expression)	Genome wide (array)	Differential expression in cervix across different study groups	1	No
OGG1			16768543	Physiological ripening of the uterine cervix, physiological pregnancy	Human	Cervical, uterine fundus and lower segment biopsy	Functional study (RNA expression)	Genome wide (array)	Differential expression in cervix across different study groups	1	Yes
OLFML1			16768543	Physiological ripening of the uterine cervix, physiological pregnancy	Human	Cervical, uterine fundus and lower segment biopsy	Functional study (RNA expression)	Genome wide (array)	Differential expression in cervix across different study groups	1	No
OMD			19121663	Physiological ripening of the uterine cervix, physiological pregnancy	Human	Cervical biopsy	Functional study (RNA expression)	Genome wide (array)	Genes down-regulated in myometrium and cervix with labor	1	No
OPLAH			16768543	Physiological ripening of the uterine cervix, physiological pregnancy	Human	Cervical, uterine fundus and lower segment biopsy	Functional study (RNA expression)	Genome wide (array)	Differential expression in cervix across different study groups	1	No
OR2F1			30001343	Preterm delivery (<37 weeks)	Human	DNA	Causative mutation analysis/Association study	Genome wide (exome sequencing)	Rare variant enrichment in families with repeated preterm deliveries	1	No
ORC4			27163930	Preterm delivery in three generations	Human	DNA	Association study	NGS of 329 genes and 132 haplotype blocks that we had previously shown were highly associated with preterm birth	Association found	1	Yes
OSCAR			28209491	Preterm delivery, PPROM	Human	Cervical biopsy	Functional study (RNA expression)	Genome wide (array)	Differential expression between PPROM and preterm delivery groups	1	No
OSM			19121663	Physiological ripening of the uterine cervix, physiological pregnancy	Human	Cervical biopsy	Functional study (RNA expression)	Genome wide (array)	Genes up-regulated in myometrium and cervix with labor	1	No
OXT			16768543	Physiological ripening of the uterine cervix, physiological pregnancy	Human	Cervical, uterine fundus and lower segment biopsy	Functional study (RNA expression)	Genome wide (array)	Differential expression in cervix across different study groups	1	No
P2RY14			19121663	Physiological ripening of the uterine cervix, physiological pregnancy	Human	Cervical biopsy	Functional study (RNA expression)	Genome wide (array)	Genes down-regulated in myometrium and cervix with labor	1	No
PAEP			19121663	Physiological ripening of the uterine cervix, physiological pregnancy	Human	Cervical biopsy	Functional study (RNA expression)	Genome wide (array)	Genes up-regulated in myometrium and cervix with labor	1	No
PAK1			27163930	Preterm delivery in three generations	Human	DNA	Association study	NGS of 329 genes and 132 haplotype blocks that we had previously shown were highly associated with preterm birth	Association found	1	No
PAPPA			19883264	Physiological ripening of the uterine cervix, physiological pregnancy	Human	Cervical biopsy	Functional study (RNA expression)	Genome wide (array)	Differentially expressed in the cervical tissue of patients not in labor with a ripe cervix when compared to those not in labor with an unripe cervix	1	No
PARD3			27163930	Preterm delivery in three generations	Human	DNA	Association study	NGS of 329 genes and 132 haplotype blocks that we had previously shown were highly associated with preterm birth	Association found	1	No
PAX7			25599974	Preterm delivery (<34 weeks)	Human	DNA	Association study/GWAS	Genome wide (array)	Association found in maternal genome	1	Yes
PBK			25599974	Preterm delivery (<34 weeks)	Human	DNA	Association study/GWAS	Genome wide (array)	Association found in maternal genome	1	No
PEBP1			16768543	Physiological ripening of the uterine cervix, physiological pregnancy	Human	Cervical, uterine fundus and lower segment biopsy	Functional study (RNA expression)	Genome wide (array)	Differential expression in cervix across different study groups	1	No
PBRM1			19883264	Physiological ripening of the uterine cervix, physiological pregnancy	Human	Cervical biopsy	Functional study (RNA expression)	Genome wide (array)	Differentially expressed in the cervical tissue of patients not in labor with a ripe cervix when compared to those not in labor with an unripe cervix	1	No
PCDHB11			16768543	Physiological ripening of the uterine cervix, physiological pregnancy	Human	Cervical, uterine fundus and lower segment biopsy	Functional study (RNA expression)	Genome wide (array)	Differential expression in cervix across different study groups	1	No
PCSK1			19121663	Physiological ripening of the uterine cervix, physiological pregnancy	Human	Cervical biopsy	Functional study (RNA expression)	Genome wide (array)	Genes up-regulated in myometrium and cervix with labor	1	Yes
PCSK5			19883264	Physiological ripening of the uterine cervix, physiological pregnancy	Human	Cervical biopsy	Functional study (RNA expression)	Genome wide (array)	Differentially expressed in the cervical tissue of patients not in labor with a ripe cervix when compared to those not in labor with an unripe cervix	1	No
PCYOX1			19121663	Physiological ripening of the uterine cervix, physiological pregnancy	Human	Cervical biopsy	Functional study (RNA expression)	Genome wide (array)	Genes down-regulated in myometrium and cervix with labor	1	No
PDE1A			19883264	Physiological ripening of the uterine cervix, physiological pregnancy	Human	Cervical biopsy	Functional study (RNA expression)	Genome wide (array)	Differentially expressed in the cervical tissue of patients not in labor with a ripe cervix when compared to those not in labor with an unripe cervix	1	No
PDE2A			16768543	Physiological ripening of the uterine cervix, physiological pregnancy	Human	Cervical, uterine fundus and lower segment biopsy	Functional study (RNA expression)	Genome wide (array)	Differential expression in cervix across different study groups	1	No
PDE4B			19121663	Physiological ripening of the uterine cervix, physiological pregnancy	Human	Cervical biopsy	Functional study (RNA expression)	Genome wide (array)	Genes up-regulated in myometrium and cervix with labor	1	Yes
PDE4D			17267840	Preterm delivery, premature uterine contraction	Human	DNA	Association study	Selected gene approach	Association found	1	Yes
PDGFRB			28388617	Preterm delivery (<37 weeks)	Human	DNA	Genomic study	Genome wide (whole genome sequencing)	A highly deleterious (CADD >20) de novo variant found in the fetal genome in PTB event	1	No
PDIA4			16768543	Physiological ripening of the uterine cervix, physiological pregnancy	Human	Cervical, uterine fundus and lower segment biopsy	Functional study (RNA expression)	Genome wide (array)	Differential expression in cervix across different study groups	1	No
PDIA6			16768543	Physiological ripening of the uterine cervix, physiological pregnancy	Human	Cervical, uterine fundus and lower segment biopsy	Functional study (RNA expression)	Genome wide (array)	Differential expression in cervix across different study groups	1	No
PDLIM5			16768543	Physiological ripening of the uterine cervix, physiological pregnancy	Human	Cervical, uterine fundus and lower segment biopsy	Functional study (RNA expression)	Genome wide (array)	Differential expression in cervix across different study groups	1	Yes
PDZRN3			16768543	Physiological ripening of the uterine cervix, physiological pregnancy	Human	Cervical, uterine fundus and lower segment biopsy	Functional study (RNA expression)	Genome wide (array)	Differential expression in cervix across different study groups	1	No
PDZRN4			19121663	Physiological ripening of the uterine cervix, physiological pregnancy	Human	Cervical biopsy	Functional study (RNA expression)	Genome wide (array)	Genes down-regulated in myometrium and cervix with labor	1	No
PECAM1			19883264	Physiological ripening of the uterine cervix, physiological pregnancy	Human	Cervical biopsy	Functional study (RNA expression)	Genome wide (array)	Differentially expressed in the cervical tissue of patients not in labor with a ripe cervix when compared to those not in labor with an unripe cervix	1	Yes
PEX1			16768543	Physiological ripening of the uterine cervix, physiological pregnancy	Human	Cervical, uterine fundus and lower segment biopsy	Functional study (RNA expression)	Genome wide (array)	Differential expression in cervix across different study groups	1	Yes
PEX14			16768543	Physiological ripening of the uterine cervix, physiological pregnancy	Human	Cervical, uterine fundus and lower segment biopsy	Functional study (RNA expression)	Genome wide (array)	Differential expression in cervix across different study groups	1	Yes
PFAS			16768543	Physiological ripening of the uterine cervix, physiological pregnancy	Human	Cervical, uterine fundus and lower segment biopsy	Functional study (RNA expression)	Genome wide (array)	Differential expression in cervix across different study groups	1	Yes
PFKFB3			16768543	Physiological ripening of the uterine cervix, physiological pregnancy	Human	Cervical, uterine fundus and lower segment biopsy	Functional study (RNA expression)	Genome wide (array)	Differential expression in cervix across different study groups	1	No
PFKM			30001343	Preterm delivery (<37 weeks)	Human	DNA	Causative mutation analysis/Association study	Genome wide (exome sequencing)	Rare variant enrichment in families with repeated preterm deliveries	1	Yes
CBY1			16768543	Physiological ripening of the uterine cervix, physiological pregnancy	Human	Cervical, uterine fundus and lower segment biopsy	Functional study (RNA expression)	Genome wide (array)	Differential expression in cervix across different study groups	1	No
PGLYRP3			27163930	Preterm delivery in three generations	Human	DNA	Association study	NGS of 329 genes and 132 haplotype blocks that we had previously shown were highly associated with preterm birth	Association found	1	No
PHACTR2			19121663	Physiological ripening of the uterine cervix, physiological pregnancy	Human	Cervical biopsy	Functional study (RNA expression)	Genome wide (array)	Genes down-regulated in myometrium and cervix with labor	1	No
PHF21B			25599974	Preterm delivery (<34 weeks)	Human	DNA	Association study/GWAS	Genome wide (array)	Association found in maternal genome	1	No
PHKB			30001343	Preterm delivery (<37 weeks)	Human	DNA	Causative mutation analysis/Association study	Genome wide (exome sequencing)	Rare variant enrichment in families with repeated preterm deliveries	1	Yes
PIGC			16768543	Physiological ripening of the uterine cervix, physiological pregnancy	Human	Cervical, uterine fundus and lower segment biopsy	Functional study (RNA expression)	Genome wide (array)	Differential expression in cervix across different study groups	1	No
PIGH			16768543	Physiological ripening of the uterine cervix, physiological pregnancy	Human	Cervical, uterine fundus and lower segment biopsy	Functional study (RNA expression)	Genome wide (array)	Differential expression in cervix across different study groups	1	No
PIGW			30001343	Preterm delivery (<37 weeks)	Human	DNA	Causative mutation analysis/Association study	Genome wide (exome sequencing)	Rare variant enrichment in families with repeated preterm deliveries	1	No
PIK3CG			27163930	Preterm delivery in three generations	Human	DNA	Association study	NGS of 329 genes and 132 haplotype blocks that we had previously shown were highly associated with preterm birth	Association found	1	Yes
PIK3R1			30001343	Preterm delivery (<37 weeks)	Human	DNA	Causative mutation analysis/Association study	Genome wide (exome sequencing)	Rare variant enrichment in families with repeated preterm deliveries	1	Yes
PIP5K1A			16768543	Physiological ripening of the uterine cervix, physiological pregnancy	Human	Cervical, uterine fundus and lower segment biopsy	Functional study (RNA expression)	Genome wide (array)	Differential expression in cervix across different study groups	1	No
CSDC2			16768543	Physiological ripening of the uterine cervix, physiological pregnancy	Human	Cervical, uterine fundus and lower segment biopsy	Functional study (RNA expression)	Genome wide (array)	Differential expression in cervix across different study groups	1	No
PKM			28209491	Preterm delivery, PPROM	Human	Cervical biopsy	Functional study (RNA expression)	Genome wide (array)	Differential expression between PPROM and preterm delivery groups	1	Yes
PKN2			16768543	Physiological ripening of the uterine cervix, physiological pregnancy	Human	Cervical, uterine fundus and lower segment biopsy	Functional study (RNA expression)	Genome wide (array)	Differential expression in cervix across different study groups	1	No
PLA1A			27163930	Preterm delivery in three generations	Human	DNA	Association study	NGS of 329 genes and 132 haplotype blocks that we had previously shown were highly associated with preterm birth	Association found	1	No
PLA2G4A			27163930	Preterm delivery in three generations	Human	DNA	Association study	NGS of 329 genes and 132 haplotype blocks that we had previously shown were highly associated with preterm birth	Association found	1	Yes
PLA2G6			27163930	Preterm delivery in three generations	Human	DNA	Association study	NGS of 329 genes and 132 haplotype blocks that we had previously shown were highly associated with preterm birth	Association found	1	Yes
PLAT			17267840	Preterm delivery	Human	DNA	Association study	Selected gene approach	Remodeling of connective tissues	1	Yes
PLCB2			27163930	Preterm delivery in three generations	Human	DNA	Association study	NGS of 329 genes and 132 haplotype blocks that we had previously shown were highly associated with preterm birth	Association found	1	No
PLCL1			19121663	Physiological ripening of the uterine cervix, physiological pregnancy	Human	Cervical biopsy	Functional study (RNA expression)	Genome wide (array)	Genes down-regulated in myometrium and cervix with labor	1	No
PLD1			27163930	Preterm delivery in three generations	Human	DNA	Association study	NGS of 329 genes and 132 haplotype blocks that we had previously shown were highly associated with preterm birth	Association found	1	No
PLN			19883264	Physiological ripening of the uterine cervix, physiological pregnancy	Human	Cervical biopsy	Functional study (RNA expression)	Genome wide (array)	Differentially expressed in the cervical tissue of patients not in labor with a ripe cervix when compared to those not in labor with an unripe cervix	1	Yes
PLPP3			28388617	Preterm delivery (<37 weeks)	Human	DNA	Genomic study	Genome wide (whole genome sequencing)	A highly deleterious (CADD >20) de novo variant found in the fetal genome in PTB event	1	No
PMP2			16768543	Physiological ripening of the uterine cervix, physiological pregnancy	Human	Cervical, uterine fundus and lower segment biopsy	Functional study (RNA expression)	Genome wide (array)	Differential expression in cervix across different study groups	1	No
PMPCB			28388617	Preterm delivery (<37 weeks)	Human	DNA	Genomic study	Genome wide (whole genome sequencing)	A highly deleterious (CADD >20) de novo variant found in the fetal genome in PTB event	1	No
PMS2			16768543	Physiological ripening of the uterine cervix, physiological pregnancy	Human	Cervical, uterine fundus and lower segment biopsy	Functional study (RNA expression)	Genome wide (array)	Differential expression in cervix across different study groups	1	Yes
PMS2P1			16768543	Physiological ripening of the uterine cervix, physiological pregnancy	Human	Cervical, uterine fundus and lower segment biopsy	Functional study (RNA expression)	Genome wide (array)	Differential expression in cervix across different study groups	1	No
PNPLA3			27163930	Preterm delivery in three generations	Human	DNA	Association study	NGS of 329 genes and 132 haplotype blocks that we had previously shown were highly associated with preterm birth	Association found	1	Yes
PNPLA4			16768543	Physiological ripening of the uterine cervix, physiological pregnancy	Human	Cervical, uterine fundus and lower segment biopsy	Functional study (RNA expression)	Genome wide (array)	Differential expression in cervix across different study groups	1	No
POLR2J2/POLR2J3			30001343	Preterm delivery (<37 weeks)	Human	DNA	Causative mutation analysis/Association study	Genome wide (exome sequencing)	Rare variant enrichment in families with repeated preterm deliveries	1	No
PON2			15232408	Preterm delivery	Human	DNA	Association study	Selected gene approach	Response to environmental toxins	1	Yes
PON3			16768543	Physiological ripening of the uterine cervix, physiological pregnancy	Human	Cervical, uterine fundus and lower segment biopsy	Functional study (RNA expression)	Genome wide (array)	Differential expression in cervix across different study groups	1	Yes
POU2F2			16768543	Physiological ripening of the uterine cervix, physiological pregnancy	Human	Cervical, uterine fundus and lower segment biopsy	Functional study (RNA expression)	Genome wide (array)	Differential expression in cervix across different study groups	1	No
POU6F1			16768543	Physiological ripening of the uterine cervix, physiological pregnancy	Human	Cervical, uterine fundus and lower segment biopsy	Functional study (RNA expression)	Genome wide (array)	Differential expression in cervix across different study groups	1	No
PPDPF			28209491	Preterm delivery, PPROM	Human	Cervical biopsy	Functional study (RNA expression)	Genome wide (array)	Expression pattern specific to PPROM phenotype	1	No
PPFIBP2			16768543	Physiological ripening of the uterine cervix, physiological pregnancy	Human	Cervical, uterine fundus and lower segment biopsy	Functional study (RNA expression)	Genome wide (array)	Differential expression in cervix across different study groups	1	No
PPID			16768543	Physiological ripening of the uterine cervix, physiological pregnancy	Human	Cervical, uterine fundus and lower segment biopsy	Functional study (RNA expression)	Genome wide (array)	Differential expression in cervix across different study groups	1	No
PPP1R3C			19121663	Physiological ripening of the uterine cervix, physiological pregnancy	Human	Cervical biopsy	Functional study (RNA expression)	Genome wide (array)	Genes down-regulated in myometrium and cervix with labor	1	Yes
PPP1R7			16768543	Physiological ripening of the uterine cervix, physiological pregnancy	Human	Cervical, uterine fundus and lower segment biopsy	Functional study (RNA expression)	Genome wide (array)	Differential expression in cervix across different study groups	1	No
PPP2R2B			30001343	Preterm delivery (<37 weeks)	Human	DNA	Causative mutation analysis/Association study	Genome wide (exome sequencing)	Rare variant enrichment in families with repeated preterm deliveries	1	Yes
PPP3CB			16768543	Physiological ripening of the uterine cervix, physiological pregnancy	Human	Cervical, uterine fundus and lower segment biopsy	Functional study (RNA expression)	Genome wide (array)	Differential expression in cervix across different study groups	1	No
PPP4R1			28388617	Preterm delivery (<37 weeks)	Human	DNA	Genomic study	Genome wide (whole genome sequencing)	A highly deleterious (CADD >20) de novo variant found in the fetal genome in PTB event	1	No
PRAM1			28209491	Preterm delivery, PPROM	Human	Cervical biopsy	Functional study (RNA expression)	Genome wide (array)	Expression pattern specific to PPROM phenotype	1	No
PRDM5		Brittle cornea syndrome 2/ Ehlers-Danlos associated gene	OMIM/ Genetics Home reference	Ehlers Danlos syndrome						1	Yes
PRDM8			28209491	Preterm delivery, PPROM	Human	Cervical biopsy	Functional study (RNA expression)	Genome wide (array)	Differential expression between PPROM and preterm delivery groups	1	No
PRKAG1			16768543	Physiological ripening of the uterine cervix, physiological pregnancy	Human	Cervical, uterine fundus and lower segment biopsy	Functional study (RNA expression)	Genome wide (array)	Differential expression in cervix across different study groups	1	No
PRKCB			16768543	Physiological ripening of the uterine cervix, physiological pregnancy	Human	Cervical, uterine fundus and lower segment biopsy	Functional study (RNA expression)	Genome wide (array)	Differential expression in cervix across different study groups	1	Yes
PRKG2			16768543	Physiological ripening of the uterine cervix, physiological pregnancy	Human	Cervical, uterine fundus and lower segment biopsy	Functional study (RNA expression)	Genome wide (array)	Differential expression in cervix across different study groups	1	No
PROC			17267840	Preterm delivery	Human	DNA	Association study	Selected gene approach	Placental function. No association found in replication studies (17267840)	1	Yes
PROCR			17267840	Preterm delivery	Human	DNA	Association study	Selected gene approach	Placental function. No association found in replication studies (17267840)	1	Yes
PROK2			19121663	Physiological ripening of the uterine cervix, physiological pregnancy	Human	Cervical biopsy	Functional study (RNA expression)	Genome wide (array)	Genes up-regulated in myometrium and cervix with labor	1	Yes
PROP1			16768543	Physiological ripening of the uterine cervix, physiological pregnancy	Human	Cervical, uterine fundus and lower segment biopsy	Functional study (RNA expression)	Genome wide (array)	Differential expression in cervix across different study groups	1	Yes
LZTS3			16768543	Physiological ripening of the uterine cervix, physiological pregnancy	Human	Cervical, uterine fundus and lower segment biopsy	Functional study (RNA expression)	Genome wide (array)	Differential expression in cervix across different study groups	1	No
PRPSAP1			27163930	Preterm delivery in three generations	Human	DNA	Association study	NGS of 329 genes and 132 haplotype blocks that we had previously shown were highly associated with preterm birth	Association found	1	No
PRR5			28388617	Preterm delivery (<37 weeks)	Human	DNA	Genomic study	Genome wide (whole genome sequencing)	A highly deleterious (CADD >20) de novo variant found in the fetal genome in PTB event	1	No
PRRC2C			28388617	Preterm delivery (<37 weeks)	Human	DNA	Genomic study	Genome wide (whole genome sequencing)	A highly deleterious (CADD >20) de novo variant found in the fetal genome in PTB event	1	No
PRUNE1			16768543	Physiological ripening of the uterine cervix, physiological pregnancy	Human	Cervical, uterine fundus and lower segment biopsy	Functional study (RNA expression)	Genome wide (array)	Differential expression in cervix across different study groups	1	No
CYTH3			16768543	Physiological ripening of the uterine cervix, physiological pregnancy	Human	Cervical, uterine fundus and lower segment biopsy	Functional study (RNA expression)	Genome wide (array)	Differential expression in cervix across different study groups	1	No
PSG1			27163930	Preterm delivery in three generations	Human	DNA	Association study	NGS of 329 genes and 132 haplotype blocks that we had previously shown were highly associated with preterm birth	Association found	1	No
PSIP1			16768543	Physiological ripening of the uterine cervix, physiological pregnancy	Human	Cervical, uterine fundus and lower segment biopsy	Functional study (RNA expression)	Genome wide (array)	Differential expression in cervix across different study groups	1	No
PSMA4			16768543	Physiological ripening of the uterine cervix, physiological pregnancy	Human	Cervical, uterine fundus and lower segment biopsy	Functional study (RNA expression)	Genome wide (array)	Differential expression in cervix across different study groups	1	No
PSMB2			16768543	Physiological ripening of the uterine cervix, physiological pregnancy	Human	Cervical, uterine fundus and lower segment biopsy	Functional study (RNA expression)	Genome wide (array)	Differential expression in cervix across different study groups	1	No
PSMB8			16768543	Physiological ripening of the uterine cervix, physiological pregnancy	Human	Cervical, uterine fundus and lower segment biopsy	Functional study (RNA expression)	Genome wide (array)	Differential expression in cervix across different study groups	1	Yes
PSMD10			16768543	Physiological ripening of the uterine cervix, physiological pregnancy	Human	Cervical, uterine fundus and lower segment biopsy	Functional study (RNA expression)	Genome wide (array)	Differential expression in cervix across different study groups	1	No
PSMD9			16768543	Physiological ripening of the uterine cervix, physiological pregnancy	Human	Cervical, uterine fundus and lower segment biopsy	Functional study (RNA expression)	Genome wide (array)	Differential expression in cervix across different study groups	1	No
PTAFR			15500686	Physiological ripening of the uterine cervix, physiological pregnancy	Human	Cervical biopsy	Functional study	Selected gene approach	Iincreased levels in human cervix at parturition	1	Yes
PTGDR			16768543	Physiological ripening of the uterine cervix, physiological pregnancy	Human	Cervical, uterine fundus and lower segment biopsy	Functional study (RNA expression)	Genome wide (array)	Differential expression in cervix across different study groups	1	Yes
PTGER2			17267840	Preterm delivery, premature uterine contraction	Human	DNA	Association study	Selected gene approach	Association found	1	Yes
PTGER3			16768543	Physiological ripening of the uterine cervix, physiological pregnancy	Human	Cervical, uterine fundus and lower segment biopsy	Functional study (RNA expression)	Genome wide (array)	Differential expression in cervix across different study groups	1	No
PTGES2			21847588	Preterm delivery	Human	DNA	Association study	206 SNPs in 9 genes	Association found	1	Yes
PTGIS			27163930	Preterm delivery in three generations	Human	DNA	Association study	NGS of 329 genes and 132 haplotype blocks that we had previously shown were highly associated with preterm birth	Association found	1	Yes
PTGS1			15500686	Physiological ripening of the uterine cervix, physiological pregnancy	Human	Cervical biopsy	Functional study	Selected gene approach	Iincreased levels in human cervix at parturition	1	Yes
PTH1R	Premature birth HP:0001622	Blomstrand Lethal Chondrodysplasia	hpo.jax.org	Preterm delivery						1	Yes
PTPN1			16768543	Physiological ripening of the uterine cervix, physiological pregnancy	Human	Cervical, uterine fundus and lower segment biopsy	Functional study (RNA expression)	Genome wide (array)	Differential expression in cervix across different study groups	1	Yes
PTPN3			16768543	Physiological ripening of the uterine cervix, physiological pregnancy	Human	Cervical, uterine fundus and lower segment biopsy	Functional study (RNA expression)	Genome wide (array)	Differential expression in cervix across different study groups	1	No
PTPN7			16768543	Physiological ripening of the uterine cervix, physiological pregnancy	Human	Cervical, uterine fundus and lower segment biopsy	Functional study (RNA expression)	Genome wide (array)	Differential expression in cervix across different study groups	1	No
PTPRA			16768543	Physiological ripening of the uterine cervix, physiological pregnancy	Human	Cervical, uterine fundus and lower segment biopsy	Functional study (RNA expression)	Genome wide (array)	Differential expression in cervix across different study groups	1	No
PTPRB			16768543	Physiological ripening of the uterine cervix, physiological pregnancy	Human	Cervical, uterine fundus and lower segment biopsy	Functional study (RNA expression)	Genome wide (array)	Differential expression in cervix across different study groups	1	Yes
PTPRG			19883264	Physiological ripening of the uterine cervix, physiological pregnancy	Human	Cervical biopsy	Functional study (RNA expression)	Genome wide (array)	Differentially expressed in the cervical tissue of patients not in labor with a ripe cervix when compared to those not in labor with an unripe cervix	1	No
PTPRO			16768543	Physiological ripening of the uterine cervix, physiological pregnancy	Human	Cervical, uterine fundus and lower segment biopsy	Functional study (RNA expression)	Genome wide (array)	Differential expression in cervix across different study groups	1	Yes
PTPRZ1			20817141	Physiological ripening of the uterine cervix, physiological pregnancy	Human	Cervical biopsy	Functional study (RNA expression)	Genome wide (array)	Differential expression across different study groups	1	No
PTX3			19121663	Physiological ripening of the uterine cervix, physiological pregnancy	Human	Cervical biopsy	Functional study (RNA expression)	Genome wide (array)	Genes up-regulated in myometrium and cervix with labor	1	No
PURA			16768543	Physiological ripening of the uterine cervix, physiological pregnancy	Human	Cervical, uterine fundus and lower segment biopsy	Functional study (RNA expression)	Genome wide (array)	Differential expression in cervix across different study groups	1	No
PXDN			19883264	Physiological ripening of the uterine cervix, physiological pregnancy	Human	Cervical biopsy	Functional study (RNA expression)	Genome wide (array)	Differentially expressed in the cervical tissue of patients not in labor with a ripe cervix when compared to those not in labor with an unripe cervix	1	Yes
RAB11B			16768543	Physiological ripening of the uterine cervix, physiological pregnancy	Human	Cervical, uterine fundus and lower segment biopsy	Functional study (RNA expression)	Genome wide (array)	Differential expression in cervix across different study groups	1	No
RAB2A			16768543	Physiological ripening of the uterine cervix, physiological pregnancy	Human	Cervical, uterine fundus and lower segment biopsy	Functional study (RNA expression)	Genome wide (array)	Differential expression in cervix across different study groups	1	Yes
RAB7B			19121663	Physiological ripening of the uterine cervix, physiological pregnancy	Human	Cervical biopsy	Functional study (RNA expression)	Genome wide (array)	Genes down-regulated in myometrium and cervix with labor	1	No
RAB9A			16768543	Physiological ripening of the uterine cervix, physiological pregnancy	Human	Cervical, uterine fundus and lower segment biopsy	Functional study (RNA expression)	Genome wide (array)	Differential expression in cervix across different study groups	1	No
RABGAP1L			16768543	Physiological ripening of the uterine cervix, physiological pregnancy	Human	Cervical, uterine fundus and lower segment biopsy	Functional study (RNA expression)	Genome wide (array)	Differential expression in cervix across different study groups	1	No
RAC1			16768543	Physiological ripening of the uterine cervix, physiological pregnancy	Human	Cervical, uterine fundus and lower segment biopsy	Functional study (RNA expression)	Genome wide (array)	Differential expression in cervix across different study groups	1	Yes
RAD50			16768543	Physiological ripening of the uterine cervix, physiological pregnancy	Human	Cervical, uterine fundus and lower segment biopsy	Functional study (RNA expression)	Genome wide (array)	Differential expression in cervix across different study groups	1	Yes
RAF1			27163930	Preterm delivery in three generations	Human	DNA	Association study	NGS of 329 genes and 132 haplotype blocks that we had previously shown were highly associated with preterm birth	Association found	1	Yes
RALBP1			27163930	Preterm delivery in three generations	Human	DNA	Association study	NGS of 329 genes and 132 haplotype blocks that we had previously shown were highly associated with preterm birth	Association found	1	No
RARRES1			19121663	Physiological ripening of the uterine cervix, physiological pregnancy	Human	Cervical biopsy	Functional study (RNA expression)	Genome wide (array)	Genes up-regulated in myometrium and cervix with labor	1	No
RBP3			16768543	Physiological ripening of the uterine cervix, physiological pregnancy	Human	Cervical, uterine fundus and lower segment biopsy	Functional study (RNA expression)	Genome wide (array)	Differential expression in cervix across different study groups	1	Yes
RBPJ	Premature birth HP:0001622	Adams-oliver Syndrome	hpo.jax.org	Preterm delivery						1	No
RBPMS			16768543	Physiological ripening of the uterine cervix, physiological pregnancy	Human	Cervical, uterine fundus and lower segment biopsy	Functional study (RNA expression)	Genome wide (array)	Differential expression in cervix across different study groups	1	No
RDH12			27163930	Preterm delivery in three generations	Human	DNA	Association study	NGS of 329 genes and 132 haplotype blocks that we had previously shown were highly associated with preterm birth	Association found	1	Yes
REEP1			19121663	Physiological ripening of the uterine cervix, physiological pregnancy	Human	Cervical biopsy	Functional study (RNA expression)	Genome wide (array)	Genes down-regulated in myometrium and cervix with labor	1	Yes
REPS2			20817141	Physiological ripening of the uterine cervix, physiological pregnancy	Human	Cervical biopsy	Functional study (RNA expression)	Genome wide (array)	Differential expression across different study groups	1	Yes
RETSAT			28209491	Preterm delivery, PPROM	Human	Cervical biopsy	Functional study (RNA expression)	Genome wide (array)	Differential expression between PPROM and preterm delivery groups	1	No
TRIM13			16768543	Physiological ripening of the uterine cervix, physiological pregnancy	Human	Cervical, uterine fundus and lower segment biopsy	Functional study (RNA expression)	Genome wide (array)	Differential expression in cervix across different study groups	1	No
RFX4			28388617	Preterm delivery (<37 weeks)	Human	DNA	Genomic study	Genome wide (whole genome sequencing)	A highly deleterious (CADD >20) de novo variant found in the fetal genome in PTB event	1	No
RGCC			16949412	Physiological ripening of the uterine cervix, physiological pregnancy	Human	Cervical biopsy	Functional study (RNA expression)	Genome wide (array)	Significant expression changes in different study groups	1	No
RGS9			25599974	Preterm delivery (<34 weeks)	Human	DNA	Association study/GWAS	Genome wide (array)	Association found in maternal genome	1	Yes
RHAG			16768543	Physiological ripening of the uterine cervix, physiological pregnancy	Human	Cervical, uterine fundus and lower segment biopsy	Functional study (RNA expression)	Genome wide (array)	Differential expression in cervix across different study groups	1	Yes
RHOBTB1			16768543	Physiological ripening of the uterine cervix, physiological pregnancy	Human	Cervical, uterine fundus and lower segment biopsy	Functional study (RNA expression)	Genome wide (array)	Differential expression in cervix across different study groups	1	No
RHOJ			19883264	Physiological ripening of the uterine cervix, physiological pregnancy	Human	Cervical biopsy	Functional study (RNA expression)	Genome wide (array)	Differentially expressed in the cervical tissue of patients not in labor with a ripe cervix when compared to those not in labor with an unripe cervix	1	No
ARHGAP32			16768543	Physiological ripening of the uterine cervix, physiological pregnancy	Human	Cervical, uterine fundus and lower segment biopsy	Functional study (RNA expression)	Genome wide (array)	Differential expression in cervix across different study groups	1	No
RIN1			16768543	Physiological ripening of the uterine cervix, physiological pregnancy	Human	Cervical, uterine fundus and lower segment biopsy	Functional study (RNA expression)	Genome wide (array)	Differential expression in cervix across different study groups	1	No
RNA28S5			28209491	Preterm delivery, PPROM	Human	Cervical biopsy	Functional study (RNA expression)	Genome wide (array)	Differential expression between PPROM and preterm delivery groups	1	No
RNF133			30001343	Preterm delivery (<37 weeks)	Human	DNA	Causative mutation analysis/Association study	Genome wide (exome sequencing)	Rare variant enrichment in families with repeated preterm deliveries	1	No
RNF139			28388617	Preterm delivery (<37 weeks)	Human	DNA	Genomic study	Genome wide (whole genome sequencing)	A highly deleterious (CADD >20) de novo variant found in the fetal genome in PTB event	1	Yes
RNFT1			27163930	Preterm delivery in three generations	Human	DNA	Association study	NGS of 329 genes and 132 haplotype blocks that we had previously shown were highly associated with preterm birth	Association found	1	No
RNU4ATAC			28209491	Preterm delivery, PPROM	Human	Cervical biopsy	Functional study (RNA expression)	Genome wide (array)	Differential expression between PPROM and preterm delivery groups	1	Yes
SNUPN			16768543	Physiological ripening of the uterine cervix, physiological pregnancy	Human	Cervical, uterine fundus and lower segment biopsy	Functional study (RNA expression)	Genome wide (array)	Differential expression in cervix across different study groups	1	No
RORC			16768543	Physiological ripening of the uterine cervix, physiological pregnancy	Human	Cervical, uterine fundus and lower segment biopsy	Functional study (RNA expression)	Genome wide (array)	Differential expression in cervix across different study groups	1	No
RPS4Y1			16768543	Physiological ripening of the uterine cervix, physiological pregnancy	Human	Cervical, uterine fundus and lower segment biopsy	Functional study (RNA expression)	Genome wide (array)	Differential expression in cervix across different study groups	1	No
RPS6KA2			16768543	Physiological ripening of the uterine cervix, physiological pregnancy	Human	Cervical, uterine fundus and lower segment biopsy	Functional study (RNA expression)	Genome wide (array)	Differential expression in cervix across different study groups	1	No
RPS6KA3	Uterine prolapse/ Sagging uterus HP:0000139	Coffin-lowry Syndrome	hpo.jax.org	Uterine prolapse						1	Yes
RPS6KB1			27163930	Preterm delivery in three generations	Human	DNA	Association study	NGS of 329 genes and 132 haplotype blocks that we had previously shown were highly associated with preterm birth	Association found	1	Yes
RRAGA			16768543	Physiological ripening of the uterine cervix, physiological pregnancy	Human	Cervical, uterine fundus and lower segment biopsy	Functional study (RNA expression)	Genome wide (array)	Differential expression in cervix across different study groups	1	No
RUVBL2			27163930	Preterm delivery in three generations	Human	DNA	Association study	NGS of 329 genes and 132 haplotype blocks that we had previously shown were highly associated with preterm birth	Association found	1	No
SAG			27163930	Preterm delivery in three generations	Human	DNA	Association study	NGS of 329 genes and 132 haplotype blocks that we had previously shown were highly associated with preterm birth	Association found	1	Yes
SARS2			28388617	Preterm delivery (<37 weeks)	Human	DNA	Genomic study	Genome wide (whole genome sequencing)	A highly deleterious (CADD >20) de novo variant found in the fetal genome in PTB event	1	Yes
SATB1			16768543	Physiological ripening of the uterine cervix, physiological pregnancy	Human	Cervical, uterine fundus and lower segment biopsy	Functional study (RNA expression)	Genome wide (array)	Differential expression in cervix across different study groups	1	No
SDHC			16768543	Physiological ripening of the uterine cervix, physiological pregnancy	Human	Cervical, uterine fundus and lower segment biopsy	Functional study (RNA expression)	Genome wide (array)	Differential expression in cervix across different study groups	1	Yes
SEC22B			16768543	Physiological ripening of the uterine cervix, physiological pregnancy	Human	Cervical, uterine fundus and lower segment biopsy	Functional study (RNA expression)	Genome wide (array)	Differential expression in cervix across different study groups	1	No
SEC24C			16768543	Physiological ripening of the uterine cervix, physiological pregnancy	Human	Cervical, uterine fundus and lower segment biopsy	Functional study (RNA expression)	Genome wide (array)	Differential expression in cervix across different study groups	1	No
SEC31B			30001343	Preterm delivery (<37 weeks)	Human	DNA	Causative mutation analysis/Association study	Genome wide (exome sequencing)	Rare variant enrichment in families with repeated preterm deliveries	1	No
SELL			19121663	Physiological ripening of the uterine cervix, physiological pregnancy	Human	Cervical biopsy	Functional study (RNA expression)	Genome wide (array)	Genes up-regulated in myometrium and cervix with labor	1	Yes
SELP			19883264	Physiological ripening of the uterine cervix, physiological pregnancy	Human	Cervical biopsy	Functional study (RNA expression)	Genome wide (array)	Differential mRNA expression	1	Yes
SEMA6B			19121663	Physiological ripening of the uterine cervix, physiological pregnancy	Human	Cervical biopsy	Functional study (RNA expression)	Genome wide (array)	Genes up-regulated in myometrium and cervix with labor	1	No
SERPINA4			27163930	Preterm delivery in three generations	Human	DNA	Association study	NGS of 329 genes and 132 haplotype blocks that we had previously shown were highly associated with preterm birth	Association found	1	No
SERPINB11			20817141	Physiological ripening of the uterine cervix, physiological pregnancy	Human	Cervical biopsy	Functional study (RNA expression)	Genome wide (array)	Differential expression across different study groups	1	Yes
SERPINB2			17267840	Preterm delivery	Human	DNA	Association study	Selected gene approach	Placental function	1	No
SERPINB8			27163930	Preterm delivery in three generations	Human	DNA	Association study	NGS of 329 genes and 132 haplotype blocks that we had previously shown were highly associated with preterm birth	Association found	1	No
SERPINE2			16949412	Physiological ripening of the uterine cervix, physiological pregnancy	Human	Cervical biopsy	Functional study (RNA expression)	Genome wide (array)	Significant expression changes in different study groups	1	No
SERPINF2			16768543	Physiological ripening of the uterine cervix, physiological pregnancy	Human	Cervical, uterine fundus and lower segment biopsy	Functional study (RNA expression)	Genome wide (array)	Differential expression in cervix across different study groups	1	Yes
SERPINI1			27163930	Preterm delivery in three generations	Human	DNA	Association study	NGS of 329 genes and 132 haplotype blocks that we had previously shown were highly associated with preterm birth	Association found	1	Yes
SF3B4	Premature birth HP:0001622	Acrofacial Dysostosis 1, Nager Type	hpo.jax.org	Preterm delivery						1	Yes
SFPQ			16768543	Physiological ripening of the uterine cervix, physiological pregnancy	Human	Cervical, uterine fundus and lower segment biopsy	Functional study (RNA expression)	Genome wide (array)	Differential expression in cervix across different study groups	1	No
SH3BP5-AS1			27163930	Preterm delivery in three generations	Human	DNA	Association study	NGS of 329 genes and 132 haplotype blocks that we had previously shown were highly associated with preterm birth	Association found	1	No
SH3PXD2B			28388617	Preterm delivery (<37 weeks)	Human	DNA	Genomic study	Genome wide (whole genome sequencing)	A highly deleterious (CADD >20) de novo variant found in the fetal genome in PTB event	1	Yes
SHBG			16768543	Physiological ripening of the uterine cervix, physiological pregnancy	Human	Cervical, uterine fundus and lower segment biopsy	Functional study (RNA expression)	Genome wide (array)	Differential expression in cervix across different study groups	1	Yes
SHISA2			20817141	Physiological ripening of the uterine cervix, physiological pregnancy	Human	Cervical biopsy	Functional study (RNA expression)	Genome wide (array)	Differential expression across different study groups	1	No
SHMT1			15951664	Preterm delivery, PPROM	Human	DNA	Association study	Selected gene approach	showed both main and interactive effects with dietary folate intake in black women	1	Yes
SHROOM2			27163930	Preterm delivery in three generations	Human	DNA	Association study	NGS of 329 genes and 132 haplotype blocks that we had previously shown were highly associated with preterm birth	Association found	1	No
SHROOM3			25599974	Preterm delivery (<34 weeks)	Human	DNA	Association study/GWAS	Genome wide (array)	Association found in maternal genome	1	Yes
SIGLEC1			19883264	Physiological ripening of the uterine cervix, physiological pregnancy	Human	Cervical biopsy	Functional study (RNA expression)	Genome wide (array)	Differentially expressed in the cervical tissue of patients not in labor with a ripe cervix when compared to those not in labor with an unripe cervix	1	No
SIRPA			28209491	Preterm delivery, PPROM	Human	Cervical biopsy	Functional study (RNA expression)	Genome wide (array)	Differential expression between PPROM and preterm delivery groups	1	No
SLA			19121663	Physiological ripening of the uterine cervix, physiological pregnancy	Human	Cervical biopsy	Functional study (RNA expression)	Genome wide (array)	Genes up-regulated in myometrium and cervix with labor	1	No
SLC11A1			19121663	Physiological ripening of the uterine cervix, physiological pregnancy	Human	Cervical biopsy	Functional study (RNA expression)	Genome wide (array)	Genes up-regulated in myometrium and cervix with labor	1	Yes
SLC12A1	Premature birth HP:0001622	Bartter Syndrome, Type 1, Antenatal	hpo.jax.org	Preterm delivery						1	Yes
SLC12A2			16768543	Physiological ripening of the uterine cervix, physiological pregnancy	Human	Cervical, uterine fundus and lower segment biopsy	Functional study (RNA expression)	Genome wide (array)	Differential expression in cervix across different study groups	1	No
SLC16A10			19121663	Physiological ripening of the uterine cervix, physiological pregnancy	Human	Cervical biopsy	Functional study (RNA expression)	Genome wide (array)	Genes up-regulated in myometrium and cervix with labor	1	No
SLC16A3			19121663	Physiological ripening of the uterine cervix, physiological pregnancy	Human	Cervical biopsy	Functional study (RNA expression)	Genome wide (array)	Genes up-regulated in myometrium and cervix with labor	1	Yes
SLC17A2			16768543	Physiological ripening of the uterine cervix, physiological pregnancy	Human	Cervical, uterine fundus and lower segment biopsy	Functional study (RNA expression)	Genome wide (array)	Differential expression in cervix across different study groups	1	No
SLC23A1			15951664	Preterm delivery	Human	DNA	Association study	Selected gene approach	Involved in collagen maturation. Remodeling of connective tissues.	1	Yes
SLC25A1			16768543	Physiological ripening of the uterine cervix, physiological pregnancy	Human	Cervical, uterine fundus and lower segment biopsy	Functional study (RNA expression)	Genome wide (array)	Differential expression in cervix across different study groups	1	No
SLC25A37			19121663	Physiological ripening of the uterine cervix, physiological pregnancy	Human	Cervical biopsy	Functional study (RNA expression)	Genome wide (array)	Genes up-regulated in myometrium and cervix with labor	1	No
SLC26A3			16768543	Physiological ripening of the uterine cervix, physiological pregnancy	Human	Cervical, uterine fundus and lower segment biopsy	Functional study (RNA expression)	Genome wide (array)	Differential expression in cervix across different study groups	1	Yes
SLC26A4			20817141	Physiological ripening of the uterine cervix, physiological pregnancy	Human	Cervical biopsy	Functional study (RNA expression)	Genome wide (array)	Differential expression across different study groups	1	Yes
SLC26A7			20817141	Physiological ripening of the uterine cervix, physiological pregnancy	Human	Cervical biopsy	Functional study (RNA expression)	Genome wide (array)	Differential expression across different study groups	1	No
SLC2A4			27163930	Preterm delivery in three generations	Human	DNA	Association study	NGS of 329 genes and 132 haplotype blocks that we had previously shown were highly associated with preterm birth	Association found	1	Yes
SLC37A4			16768543	Physiological ripening of the uterine cervix, physiological pregnancy	Human	Cervical, uterine fundus and lower segment biopsy	Functional study (RNA expression)	Genome wide (array)	Differential expression in cervix across different study groups	1	Yes
SLC39A13		Ehlers-Danlos syndrome, spondylodysplastic type, 3	OMIM	Ehlers Danlos syndrome						1	Yes
SLC40A1			19121663	Physiological ripening of the uterine cervix, physiological pregnancy	Human	Cervical biopsy	Functional study (RNA expression)	Genome wide (array)	Genes down-regulated in myometrium and cervix with labor	1	Yes
SLC43A2			28209491	Preterm delivery, PPROM	Human	Cervical biopsy	Functional study (RNA expression)	Genome wide (array)	Differential expression between PPROM and preterm delivery groups	1	No
SLC46A2			20817141	Physiological ripening of the uterine cervix, physiological pregnancy	Human	Cervical biopsy	Functional study (RNA expression)	Genome wide (array)	Differential expression across different study groups	1	No
SLC5A6			16768543	Physiological ripening of the uterine cervix, physiological pregnancy	Human	Cervical, uterine fundus and lower segment biopsy	Functional study (RNA expression)	Genome wide (array)	Differential expression in cervix across different study groups	1	No
SLC6A7			16768543	Physiological ripening of the uterine cervix, physiological pregnancy	Human	Cervical, uterine fundus and lower segment biopsy	Functional study (RNA expression)	Genome wide (array)	Differential expression in cervix across different study groups	1	No
SLC9A7			27163930	Preterm delivery in three generations	Human	DNA	Association study	NGS of 329 genes and 132 haplotype blocks that we had previously shown were highly associated with preterm birth	Association found	1	No
SLIT3			24286238	Physiological ripening of the uterine cervix, physiological pregnancy	Human	Supracervical fetal membranes	Functional syudy (Gene expression)	Selected gene approach	Differential expression	1	Yes
SLITRK3			16768543	Physiological ripening of the uterine cervix, physiological pregnancy	Human	Cervical, uterine fundus and lower segment biopsy	Functional study (RNA expression)	Genome wide (array)	Differential expression in cervix across different study groups	1	No
SLPI			28557135	Physiological ripening of the uterine cervix, physiological pregnancy	Human	Cervical swab	Functional study (RNA expression)	Selected gene approach	Distinct patterns of expression over time were seen for each individual gene	1	No
SMARCA2			30001343	Preterm delivery (<37 weeks)	Human	DNA	Causative mutation analysis/Association study	Genome wide (exome sequencing)	Rare variant enrichment in families with repeated preterm deliveries	1	Yes
HLTF			16768543	Physiological ripening of the uterine cervix, physiological pregnancy	Human	Cervical, uterine fundus and lower segment biopsy	Functional study (RNA expression)	Genome wide (array)	Differential expression in cervix across different study groups	1	No
SMG1			27163930	Preterm delivery in three generations	Human	DNA	Association study	NGS of 329 genes and 132 haplotype blocks that we had previously shown were highly associated with preterm birth	Association found	1	Yes
SMG6			27163930	Preterm delivery in three generations	Human	DNA	Association study	NGS of 329 genes and 132 haplotype blocks that we had previously shown were highly associated with preterm birth	Association found	1	Yes
SMPD1			16768543	Physiological ripening of the uterine cervix, physiological pregnancy	Human	Cervical, uterine fundus and lower segment biopsy	Functional study (RNA expression)	Genome wide (array)	Differential expression in cervix across different study groups	1	Yes
SIK1			19121663	Physiological ripening of the uterine cervix, physiological pregnancy	Human	Cervical biopsy	Functional study (RNA expression)	Genome wide (array)	Genes up-regulated in myometrium and cervix with labor	1	No
SNX1			16768543	Physiological ripening of the uterine cervix, physiological pregnancy	Human	Cervical, uterine fundus and lower segment biopsy	Functional study (RNA expression)	Genome wide (array)	Differential expression in cervix across different study groups	1	No
SNX17			16768543	Physiological ripening of the uterine cervix, physiological pregnancy	Human	Cervical, uterine fundus and lower segment biopsy	Functional study (RNA expression)	Genome wide (array)	Differential expression in cervix across different study groups	1	No
SOAT1			27163930	Preterm delivery in three generations	Human	DNA	Association study	NGS of 329 genes and 132 haplotype blocks that we had previously shown were highly associated with preterm birth	Association found	1	No
SOD2			19121663	Physiological ripening of the uterine cervix, physiological pregnancy	Human	Cervical biopsy	Functional study (RNA expression)	Genome wide (array)	Genes up-regulated in myometrium and cervix with labor	1	Yes
SORBS1			27163930	Preterm delivery in three generations	Human	DNA	Association study	NGS of 329 genes and 132 haplotype blocks that we had previously shown were highly associated with preterm birth	Association found	1	Yes
SOS1			27163930	Preterm delivery in three generations	Human	DNA	Association study	NGS of 329 genes and 132 haplotype blocks that we had previously shown were highly associated with preterm birth	Association found	1	Yes
SPAM1			16768543	Physiological ripening of the uterine cervix, physiological pregnancy	Human	Cervical, uterine fundus and lower segment biopsy	Functional study (RNA expression)	Genome wide (array)	Differential expression in cervix across different study groups	1	No
SPARC			19883264	Physiological ripening of the uterine cervix, physiological pregnancy	Human	Cervical biopsy	Functional study (RNA expression)	Genome wide (array)	Differential mRNA expression	1	No
SPECC1L			28388617	Preterm delivery (<37 weeks)	Human	DNA	Genomic study	Genome wide (whole genome sequencing)	A highly deleterious (CADD >20) de novo variant found in the fetal genome in PTB event	1	Yes
SPHAR			16768543	Physiological ripening of the uterine cervix, physiological pregnancy	Human	Cervical, uterine fundus and lower segment biopsy	Functional study (RNA expression)	Genome wide (array)	Differential expression in cervix across different study groups	1	No
SPI1			27163930	Preterm delivery in three generations	Human	DNA	Association study	NGS of 329 genes and 132 haplotype blocks that we had previously shown were highly associated with preterm birth	Association found	1	Yes
SPIDR			19121663	Physiological ripening of the uterine cervix, physiological pregnancy	Human	Cervical biopsy	Functional study (RNA expression)	Genome wide (array)	Genes up-regulated in myometrium and cervix with labor	1	No
SPNS3			25599974	Preterm delivery (<34 weeks)	Human	DNA	Association study/GWAS	Genome wide (array)	Association found in maternal genome	1	No
SPOCD1			19883264	Physiological ripening of the uterine cervix, physiological pregnancy	Human	Cervical biopsy	Functional study (RNA expression)	Genome wide (array)	Differentially expressed in the cervical tissue of patients not in labor with a ripe cervix when compared to those not in labor with an unripe cervix	1	No
SPTA1			27163930	Preterm delivery in three generations	Human	DNA	Association study	NGS of 329 genes and 132 haplotype blocks that we had previously shown were highly associated with preterm birth	Association found	1	Yes
SRP68			30001343	Preterm delivery (<37 weeks)	Human	DNA	Causative mutation analysis/Association study	Genome wide (exome sequencing)	Rare variant enrichment in families with repeated preterm deliveries	1	No
SRPX			19883264	Physiological ripening of the uterine cervix, physiological pregnancy	Human	Cervical biopsy	Functional study (RNA expression)	Genome wide (array)	Differentially expressed in the cervical tissue of patients not in labor with a ripe cervix when compared to those not in labor with an unripe cervix	1	Yes
SRY			16768543	Physiological ripening of the uterine cervix, physiological pregnancy	Human	Cervical, uterine fundus and lower segment biopsy	Functional study (RNA expression)	Genome wide (array)	Differential expression in cervix across different study groups	1	Yes
RO60			16768543	Physiological ripening of the uterine cervix, physiological pregnancy	Human	Cervical, uterine fundus and lower segment biopsy	Functional study (RNA expression)	Genome wide (array)	Differential expression in cervix across different study groups	1	Yes
ST6GALNAC3			19883264	Physiological ripening of the uterine cervix, physiological pregnancy	Human	Cervical biopsy	Functional study (RNA expression)	Genome wide (array)	Differentially expressed in the cervical tissue of patients not in labor with a ripe cervix when compared to those not in labor with an unripe cervix	1	No
STAB2			27163930	Preterm delivery in three generations	Human	DNA	Association study	NGS of 329 genes and 132 haplotype blocks that we had previously shown were highly associated with preterm birth	Association found	1	No
STAT5B			16768543	Physiological ripening of the uterine cervix, physiological pregnancy	Human	Cervical, uterine fundus and lower segment biopsy	Functional study (RNA expression)	Genome wide (array)	Differential expression in cervix across different study groups	1	Yes
STEAP1			19121663	Physiological ripening of the uterine cervix, physiological pregnancy	Human	Cervical biopsy	Functional study (RNA expression)	Genome wide (array)	Genes up-regulated in myometrium and cervix with labor	1	No
STK4			28209491	Preterm delivery, PPROM	Human	Cervical biopsy	Functional study (RNA expression)	Genome wide (array)	Differential expression between PPROM and preterm delivery groups	1	Yes
STX16			16768543	Physiological ripening of the uterine cervix, physiological pregnancy	Human	Cervical, uterine fundus and lower segment biopsy	Functional study (RNA expression)	Genome wide (array)	Differential expression in cervix across different study groups	1	Yes
SULF1			19883264	Physiological ripening of the uterine cervix, physiological pregnancy	Human	Cervical biopsy	Functional study (RNA expression)	Genome wide (array)	Differentially expressed in the cervical tissue of patients not in labor with a ripe cervix when compared to those not in labor with an unripe cervix	1	Yes
SULT1E1			16949412	Physiological ripening of the uterine cervix, physiological pregnancy	Human	Cervical biopsy	Functional study (RNA expression)	Genome wide (array)	Significant expression changes in different study groups	1	Yes
SULT4A1			16768543	Physiological ripening of the uterine cervix, physiological pregnancy	Human	Cervical, uterine fundus and lower segment biopsy	Functional study (RNA expression)	Genome wide (array)	Differential expression in cervix across different study groups	1	Yes
MED21			16768543	Physiological ripening of the uterine cervix, physiological pregnancy	Human	Cervical, uterine fundus and lower segment biopsy	Functional study (RNA expression)	Genome wide (array)	Differential expression in cervix across different study groups	1	No
SUSD1			28388617	Preterm delivery (<37 weeks)	Human	DNA	Genomic study	Genome wide (whole genome sequencing)	A highly deleterious (CADD >20) de novo variant found in the fetal genome in PTB event	1	No
SYN1			16768543	Physiological ripening of the uterine cervix, physiological pregnancy	Human	Cervical, uterine fundus and lower segment biopsy	Functional study (RNA expression)	Genome wide (array)	Differential expression in cervix across different study groups	1	Yes
SYNPO			16768543	Physiological ripening of the uterine cervix, physiological pregnancy	Human	Cervical, uterine fundus and lower segment biopsy	Functional study (RNA expression)	Genome wide (array)	Differential expression in cervix across different study groups	1	Yes
SYNPO2			19883264	Physiological ripening of the uterine cervix, physiological pregnancy	Human	Cervical biopsy	Functional study (RNA expression)	Genome wide (array)	Differentially expressed in the cervical tissue of patients not in labor with a ripe cervix when compared to those not in labor with an unripe cervix	1	No
SYT11			19883264	Physiological ripening of the uterine cervix, physiological pregnancy	Human	Cervical biopsy	Functional study (RNA expression)	Genome wide (array)	Differentially expressed in the cervical tissue of patients not in labor with a ripe cervix when compared to those not in labor with an unripe cervix	1	Yes
SZT2			28388617	Preterm delivery (<37 weeks)	Human	DNA	Genomic study	Genome wide (whole genome sequencing)	A highly deleterious (CADD >20) de novo variant found in the fetal genome in PTB event	1	No
TBXT			16768543	Physiological ripening of the uterine cervix, physiological pregnancy	Human	Cervical, uterine fundus and lower segment biopsy	Functional study (RNA expression)	Genome wide (array)	Differential expression in cervix across different study groups	1	Yes
TRAF3IP3			16768543	Physiological ripening of the uterine cervix, physiological pregnancy	Human	Cervical, uterine fundus and lower segment biopsy	Functional study (RNA expression)	Genome wide (array)	Differential expression in cervix across different study groups	1	No
TACC2			19883264	Physiological ripening of the uterine cervix, physiological pregnancy	Human	Cervical biopsy	Functional study (RNA expression)	Genome wide (array)	Differentially expressed in the cervical tissue of patients not in labor with a ripe cervix when compared to those not in labor with an unripe cervix	1	No
TAF1			16768543	Physiological ripening of the uterine cervix, physiological pregnancy	Human	Cervical, uterine fundus and lower segment biopsy	Functional study (RNA expression)	Genome wide (array)	Differential expression in cervix across different study groups	1	Yes
TAF8			27163930	Preterm delivery in three generations	Human	DNA	Association study	NGS of 329 genes and 132 haplotype blocks that we had previously shown were highly associated with preterm birth	Association found	1	No
TAGLN			19883264	Physiological ripening of the uterine cervix, physiological pregnancy	Human	Cervical biopsy	Functional study (RNA expression)	Genome wide (array)	Differentially expressed in the cervical tissue of patients not in labor with a ripe cervix when compared to those not in labor with an unripe cervix	1	No
LRRC8B			16768543	Physiological ripening of the uterine cervix, physiological pregnancy	Human	Cervical, uterine fundus and lower segment biopsy	Functional study (RNA expression)	Genome wide (array)	Differential expression in cervix across different study groups	1	No
TANK			16768543	Physiological ripening of the uterine cervix, physiological pregnancy	Human	Cervical, uterine fundus and lower segment biopsy	Functional study (RNA expression)	Genome wide (array)	Differential expression in cervix across different study groups	1	No
TAOK3			27163930	Preterm delivery in three generations	Human	DNA	Association study	NGS of 329 genes and 132 haplotype blocks that we had previously shown were highly associated with preterm birth	Association found	1	No
TAS2R41			30001343	Preterm delivery (<37 weeks)	Human	DNA	Causative mutation analysis/Association study	Genome wide (exome sequencing)	Rare variant enrichment in families with repeated preterm deliveries	1	No
TAX1BP1			16768543	Physiological ripening of the uterine cervix, physiological pregnancy	Human	Cervical, uterine fundus and lower segment biopsy	Functional study (RNA expression)	Genome wide (array)	Differential expression in cervix across different study groups	1	No
TBCA			16768543	Physiological ripening of the uterine cervix, physiological pregnancy	Human	Cervical, uterine fundus and lower segment biopsy	Functional study (RNA expression)	Genome wide (array)	Differential expression in cervix across different study groups	1	No
TBCD			16768543	Physiological ripening of the uterine cervix, physiological pregnancy	Human	Cervical, uterine fundus and lower segment biopsy	Functional study (RNA expression)	Genome wide (array)	Differential expression in cervix across different study groups	1	No
TBP			30001343	Preterm delivery (<37 weeks)	Human	DNA	Causative mutation analysis/Association study	Genome wide (exome sequencing)	Rare variant enrichment in families with repeated preterm deliveries	1	Yes
TBX5			27163930	Preterm delivery in three generations	Human	DNA	Association study	NGS of 329 genes and 132 haplotype blocks that we had previously shown were highly associated with preterm birth	Association found	1	Yes
TBX5-AS1			27163930	Preterm delivery in three generations	Human	DNA	Association study	NGS of 329 genes and 132 haplotype blocks that we had previously shown were highly associated with preterm birth	Association found	1	No
TCEA1			16768543	Physiological ripening of the uterine cervix, physiological pregnancy	Human	Cervical, uterine fundus and lower segment biopsy	Functional study (RNA expression)	Genome wide (array)	Differential expression in cervix across different study groups	1	No
TCF20			16768543	Physiological ripening of the uterine cervix, physiological pregnancy	Human	Cervical, uterine fundus and lower segment biopsy	Functional study (RNA expression)	Genome wide (array)	Differential expression in cervix across different study groups	1	No
TCF25			16768543	Physiological ripening of the uterine cervix, physiological pregnancy	Human	Cervical, uterine fundus and lower segment biopsy	Functional study (RNA expression)	Genome wide (array)	Differential expression in cervix across different study groups	1	No
TCF4			19883264	Physiological ripening of the uterine cervix, physiological pregnancy	Human	Cervical biopsy	Functional study (RNA expression)	Genome wide (array)	Differentially expressed in the cervical tissue of patients not in labor with a ripe cervix when compared to those not in labor with an unripe cervix	1	Yes
TCF7L2			16768543	Physiological ripening of the uterine cervix, physiological pregnancy	Human	Cervical, uterine fundus and lower segment biopsy	Functional study (RNA expression)	Genome wide (array)	Differential expression in cervix across different study groups	1	Yes
TCL1B			16768543	Physiological ripening of the uterine cervix, physiological pregnancy	Human	Cervical, uterine fundus and lower segment biopsy	Functional study (RNA expression)	Genome wide (array)	Differential expression in cervix across different study groups	1	No
TDRD3			16768543	Physiological ripening of the uterine cervix, physiological pregnancy	Human	Cervical, uterine fundus and lower segment biopsy	Functional study (RNA expression)	Genome wide (array)	Differential expression in cervix across different study groups	1	No
TDRD7			16768543	Physiological ripening of the uterine cervix, physiological pregnancy	Human	Cervical, uterine fundus and lower segment biopsy	Functional study (RNA expression)	Genome wide (array)	Differential expression in cervix across different study groups	1	Yes
TEAD1			15625148	Physiological ripening of the uterine cervix, physiological pregnancy	Human	Cervical biopsy	Functional study (RNA expression)	Genome wide (array)	Differential expression during cervical ripening	1	Yes
TEAD4			19121663	Physiological ripening of the uterine cervix, physiological pregnancy	Human	Cervical biopsy	Functional study (RNA expression)	Genome wide (array)	Genes up-regulated in myometrium and cervix with labor	1	No
TEKT2			16768543	Physiological ripening of the uterine cervix, physiological pregnancy	Human	Cervical, uterine fundus and lower segment biopsy	Functional study (RNA expression)	Genome wide (array)	Differential expression in cervix across different study groups	1	Yes
TERF1			16768543	Physiological ripening of the uterine cervix, physiological pregnancy	Human	Cervical, uterine fundus and lower segment biopsy	Functional study (RNA expression)	Genome wide (array)	Differential expression in cervix across different study groups	1	No
TERT			16768543	Physiological ripening of the uterine cervix, physiological pregnancy	Human	Cervical, uterine fundus and lower segment biopsy	Functional study (RNA expression)	Genome wide (array)	Differential expression in cervix across different study groups	1	Yes
TFDP1			16768543	Physiological ripening of the uterine cervix, physiological pregnancy	Human	Cervical, uterine fundus and lower segment biopsy	Functional study (RNA expression)	Genome wide (array)	Differential expression in cervix across different study groups	1	No
TFEC			16768543	Physiological ripening of the uterine cervix, physiological pregnancy	Human	Cervical, uterine fundus and lower segment biopsy	Functional study (RNA expression)	Genome wide (array)	Differential expression in cervix across different study groups	1	No
Tff1			22529214	Preterm delivery	Mice/ Human	Cervical biopsy	Functional study (RNA expression)	Selected gene approach	Differently expressed	1	Yes
TFPI2			19121663	Physiological ripening of the uterine cervix, physiological pregnancy	Human	Cervical biopsy	Functional study (RNA expression)	Genome wide (array)	Genes up-regulated in myometrium and cervix with labor	1	No
TGFBR1	Uterine rupture HP:0100718	Loeys-dietz Syndrome	hpo.jax.org	Uterine rupture						1	Yes
TGFBR2	Uterine rupture HP:0100718	Marfan Syndrome, Loeys-Deitz Aortic Aneurysm Syndrome	hpo.jax.org	Uterine rupture						1	Yes
TGIF1			19121663	Physiological ripening of the uterine cervix, physiological pregnancy	Human	Cervical biopsy	Functional study (RNA expression)	Genome wide (array)	Genes up-regulated in myometrium and cervix with labor	1	Yes
THBD			17267840	Preterm delivery	Human	DNA	Association study	Selected gene approach	Placental function	1	Yes
THOC2			16768543	Physiological ripening of the uterine cervix, physiological pregnancy	Human	Cervical, uterine fundus and lower segment biopsy	Functional study (RNA expression)	Genome wide (array)	Differential expression in cervix across different study groups	1	No
THRA			16768543	Physiological ripening of the uterine cervix, physiological pregnancy	Human	Cervical, uterine fundus and lower segment biopsy	Functional study (RNA expression)	Genome wide (array)	Differential expression in cervix across different study groups	1	Yes
THSD7A			19883264	Physiological ripening of the uterine cervix, physiological pregnancy	Human	Cervical biopsy	Functional study (RNA expression)	Genome wide (array)	Differentially expressed in the cervical tissue of patients not in labor with a ripe cervix when compared to those not in labor with an unripe cervix	1	Yes
THY1			19883264	Physiological ripening of the uterine cervix, physiological pregnancy	Human	Cervical biopsy	Functional study (RNA expression)	Genome wide (array)	Differentially expressed in the cervical tissue of patients not in labor with a ripe cervix when compared to those not in labor with an unripe cervix	1	No
TIE1			28388617	Preterm delivery (<37 weeks)	Human	DNA	Genomic study	Genome wide (whole genome sequencing)	A highly deleterious (CADD >20) de novo variant found in the fetal genome in PTB event	1	No
TIMP3			19883264	Physiological ripening of the uterine cervix, physiological pregnancy	Human	Cervical biopsy	Functional study (RNA expression)	Genome wide (array)	Differentially expressed in the cervical tissue of patients not in labor with a ripe cervix when compared to those not in labor with an unripe cervix	1	Yes
TJP1			15625148	Physiological ripening of the uterine cervix, physiological pregnancy	Human	Cervical biopsy	Functional study (RNA expression)	Genome wide (array)	Differential expression during cervical ripening	1	No
TLR7			27163930	Preterm delivery in three generations	Human	DNA	Association study	NGS of 329 genes and 132 haplotype blocks that we had previously shown were highly associated with preterm birth	Association found	1	Yes
TLX2			16768543	Physiological ripening of the uterine cervix, physiological pregnancy	Human	Cervical, uterine fundus and lower segment biopsy	Functional study (RNA expression)	Genome wide (array)	Differential expression in cervix across different study groups	1	No
CEMIP2			19121663	Physiological ripening of the uterine cervix, physiological pregnancy	Human	Cervical biopsy	Functional study (RNA expression)	Genome wide (array)	Genes up-regulated in myometrium and cervix with labor	1	Yes
TMEM213			20817141	Physiological ripening of the uterine cervix, physiological pregnancy	Human	Cervical biopsy	Functional study (RNA expression)	Genome wide (array)	Differential expression across different study groups	1	No
TMEM30B			16768543	Physiological ripening of the uterine cervix, physiological pregnancy	Human	Cervical, uterine fundus and lower segment biopsy	Functional study (RNA expression)	Genome wide (array)	Differential expression in cervix across different study groups	1	No
TMEM71			28209491	Preterm delivery, PPROM	Human	Cervical biopsy	Functional study (RNA expression)	Genome wide (array)	Differential expression between PPROM and preterm delivery groups	1	No
TMEM94			28388617	Preterm delivery (<37 weeks)	Human	DNA	Genomic study	Genome wide (whole genome sequencing)	A highly deleterious (CADD >20) de novo variant found in the fetal genome in PTB event	1	No
TMPRSS3			20817141	Physiological ripening of the uterine cervix, physiological pregnancy	Human	Cervical biopsy	Functional study (RNA expression)	Genome wide (array)	Differential expression across different study groups	1	Yes
TNFAIP8			27163930	Preterm delivery in three generations	Human	DNA	Association study	NGS of 329 genes and 132 haplotype blocks that we had previously shown were highly associated with preterm birth	Association found	1	No
TNFRSF10C			19121663	Physiological ripening of the uterine cervix, physiological pregnancy	Human	Cervical biopsy	Functional study (RNA expression)	Genome wide (array)	Genes up-regulated in myometrium and cervix with labor	1	No
TNFRSF10D			19121663	Physiological ripening of the uterine cervix, physiological pregnancy	Human	Cervical biopsy	Functional study (RNA expression)	Genome wide (array)	Genes up-regulated in myometrium and cervix with labor	1	No
TNFRSF17			20817141	Physiological ripening of the uterine cervix, physiological pregnancy	Human	Cervical biopsy	Functional study (RNA expression)	Genome wide (array)	Differential expression across different study groups	1	No
TNFSF13			16768543	Physiological ripening of the uterine cervix, physiological pregnancy	Human	Cervical, uterine fundus and lower segment biopsy	Functional study (RNA expression)	Genome wide (array)	Differential expression in cervix across different study groups	1	No
TNFSF4			16768543	Physiological ripening of the uterine cervix, physiological pregnancy	Human	Cervical, uterine fundus and lower segment biopsy	Functional study (RNA expression)	Genome wide (array)	Differential expression in cervix across different study groups	1	Yes
TNNC1			20817141	Physiological ripening of the uterine cervix, physiological pregnancy	Human	Cervical biopsy	Functional study (RNA expression)	Genome wide (array)	Differential expression across different study groups	1	Yes
TNPO2			16768543	Physiological ripening of the uterine cervix, physiological pregnancy	Human	Cervical, uterine fundus and lower segment biopsy	Functional study (RNA expression)	Genome wide (array)	Differential expression in cervix across different study groups	1	No
TNPO3			16768543	Physiological ripening of the uterine cervix, physiological pregnancy	Human	Cervical, uterine fundus and lower segment biopsy	Functional study (RNA expression)	Genome wide (array)	Differential expression in cervix across different study groups	1	No
TOM1L1			27163930	Preterm delivery in three generations	Human	DNA	Association study	NGS of 329 genes and 132 haplotype blocks that we had previously shown were highly associated with preterm birth	Association found	1	No
TOP1			15625148	Physiological ripening of the uterine cervix, physiological pregnancy	Human	Cervical biopsy	Functional study (RNA expression)	Genome wide (array)	Differential expression during cervical ripening	1	No
TOX3			20817141	Physiological ripening of the uterine cervix, physiological pregnancy	Human	Cervical biopsy	Functional study (RNA expression)	Genome wide (array)	Differential expression across different study groups	1	Yes
TP53			27163930	Preterm delivery in three generations	Human	DNA	Association study	NGS of 329 genes and 132 haplotype blocks that we had previously shown were highly associated with preterm birth	Association found	1	Yes
TP53I11			16768543	Physiological ripening of the uterine cervix, physiological pregnancy	Human	Cervical, uterine fundus and lower segment biopsy	Functional study (RNA expression)	Genome wide (array)	Differential expression in cervix across different study groups	1	No
TPM1			19883264	Physiological ripening of the uterine cervix, physiological pregnancy	Human	Cervical biopsy	Functional study (RNA expression)	Genome wide (array)	Differentially expressed in the cervical tissue of patients not in labor with a ripe cervix when compared to those not in labor with an unripe cervix	1	Yes
TRAF2			23168575	Preterm delivery	Human	DNA	Association study/ Segregation analysis	99 SNPs in 33 genes	Association found	1	No
TRAF5			16768543	Physiological ripening of the uterine cervix, physiological pregnancy	Human	Cervical, uterine fundus and lower segment biopsy	Functional study (RNA expression)	Genome wide (array)	Differential expression in cervix across different study groups	1	No
TRIB1			19121663	Physiological ripening of the uterine cervix, physiological pregnancy	Human	Cervical biopsy	Functional study (RNA expression)	Genome wide (array)	Genes up-regulated in myometrium and cervix with labor	1	Yes
TRIM2			16768543	Physiological ripening of the uterine cervix, physiological pregnancy	Human	Cervical, uterine fundus and lower segment biopsy	Functional study (RNA expression)	Genome wide (array)	Differential expression in cervix across different study groups	1	No
TRIM23			16768543	Physiological ripening of the uterine cervix, physiological pregnancy	Human	Cervical, uterine fundus and lower segment biopsy	Functional study (RNA expression)	Genome wide (array)	Differential expression in cervix across different study groups	1	No
TRIM26			16768543	Physiological ripening of the uterine cervix, physiological pregnancy	Human	Cervical, uterine fundus and lower segment biopsy	Functional study (RNA expression)	Genome wide (array)	Differential expression in cervix across different study groups	1	No
TRIM52			16768543	Physiological ripening of the uterine cervix, physiological pregnancy	Human	Cervical, uterine fundus and lower segment biopsy	Functional study (RNA expression)	Genome wide (array)	Differential expression in cervix across different study groups	1	No
ZNHIT3			16768543	Physiological ripening of the uterine cervix, physiological pregnancy	Human	Cervical, uterine fundus and lower segment biopsy	Functional study (RNA expression)	Genome wide (array)	Differential expression in cervix across different study groups	1	No
TRPC1			16768543	Physiological ripening of the uterine cervix, physiological pregnancy	Human	Cervical, uterine fundus and lower segment biopsy	Functional study (RNA expression)	Genome wide (array)	Differential expression in cervix across different study groups	1	No
TRPM3			30001343	Preterm delivery (<37 weeks)	Human	DNA	Causative mutation analysis/Association study	Genome wide (exome sequencing)	Rare variant enrichment in families with repeated preterm deliveries	1	Yes
TSC1			27163930	Preterm delivery in three generations	Human	DNA	Association study	NGS of 329 genes and 132 haplotype blocks that we had previously shown were highly associated with preterm birth	Association found	1	Yes
TSC2			30001343	Preterm delivery (<37 weeks)	Human	DNA	Causative mutation analysis/Association study	Genome wide (exome sequencing)	Rare variant enrichment in families with repeated preterm deliveries	1	Yes
TSG101			16768543	Physiological ripening of the uterine cervix, physiological pregnancy	Human	Cervical, uterine fundus and lower segment biopsy	Functional study (RNA expression)	Genome wide (array)	Differential expression in cervix across different study groups	1	No
TSPAN8			20817141	Physiological ripening of the uterine cervix, physiological pregnancy	Human	Cervical biopsy	Functional study (RNA expression)	Genome wide (array)	Differential expression across different study groups	1	No
TSPYL1			16768543	Physiological ripening of the uterine cervix, physiological pregnancy	Human	Cervical, uterine fundus and lower segment biopsy	Functional study (RNA expression)	Genome wide (array)	Differential expression in cervix across different study groups	1	Yes
TRAPPC12			16768543	Physiological ripening of the uterine cervix, physiological pregnancy	Human	Cervical, uterine fundus and lower segment biopsy	Functional study (RNA expression)	Genome wide (array)	Differential expression in cervix across different study groups	1	No
TTC3			16768543	Physiological ripening of the uterine cervix, physiological pregnancy	Human	Cervical, uterine fundus and lower segment biopsy	Functional study (RNA expression)	Genome wide (array)	Differential expression in cervix across different study groups	1	No
TTDN1		Trichothiodystrophy	21800331	Preterm delivery	Human	DNA	Causative mutation analysis	Selected gene approach	56% of pregnancies carrying fetuses affected with trichothiodystrophy are preterm	1	No
TUB			16768543	Physiological ripening of the uterine cervix, physiological pregnancy	Human	Cervical, uterine fundus and lower segment biopsy	Functional study (RNA expression)	Genome wide (array)	Differential expression in cervix across different study groups	1	No
TUBGCP2			16768543	Physiological ripening of the uterine cervix, physiological pregnancy	Human	Cervical, uterine fundus and lower segment biopsy	Functional study (RNA expression)	Genome wide (array)	Differential expression in cervix across different study groups	1	No
TUBGCP3			16768543	Physiological ripening of the uterine cervix, physiological pregnancy	Human	Cervical, uterine fundus and lower segment biopsy	Functional study (RNA expression)	Genome wide (array)	Differential expression in cervix across different study groups	1	No
TYR			16768543	Physiological ripening of the uterine cervix, physiological pregnancy	Human	Cervical, uterine fundus and lower segment biopsy	Functional study (RNA expression)	Genome wide (array)	Differential expression in cervix across different study groups	1	Yes
UBAC1			16768543	Physiological ripening of the uterine cervix, physiological pregnancy	Human	Cervical, uterine fundus and lower segment biopsy	Functional study (RNA expression)	Genome wide (array)	Differential expression in cervix across different study groups	1	No
UBE2E3			16768543	Physiological ripening of the uterine cervix, physiological pregnancy	Human	Cervical, uterine fundus and lower segment biopsy	Functional study (RNA expression)	Genome wide (array)	Differential expression in cervix across different study groups	1	No
UBR3			27163930	Preterm delivery in three generations	Human	DNA	Association study	NGS of 329 genes and 132 haplotype blocks that we had previously shown were highly associated with preterm birth	Association found	1	Yes
UPF3A			16768543	Physiological ripening of the uterine cervix, physiological pregnancy	Human	Cervical, uterine fundus and lower segment biopsy	Functional study (RNA expression)	Genome wide (array)	Differential expression in cervix across different study groups	1	No
UQCRB			16768543	Physiological ripening of the uterine cervix, physiological pregnancy	Human	Cervical, uterine fundus and lower segment biopsy	Functional study (RNA expression)	Genome wide (array)	Differential expression in cervix across different study groups	1	Yes
UROD			16768543	Physiological ripening of the uterine cervix, physiological pregnancy	Human	Cervical, uterine fundus and lower segment biopsy	Functional study (RNA expression)	Genome wide (array)	Differential expression in cervix across different study groups	1	Yes
USH2A			27163930	Preterm delivery in three generations	Human	DNA	Association study	NGS of 329 genes and 132 haplotype blocks that we had previously shown were highly associated with preterm birth	Association found	1	Yes
USP13			16768543	Physiological ripening of the uterine cervix, physiological pregnancy	Human	Cervical, uterine fundus and lower segment biopsy	Functional study (RNA expression)	Genome wide (array)	Differential expression in cervix across different study groups	1	No
USP33			16768543	Physiological ripening of the uterine cervix, physiological pregnancy	Human	Cervical, uterine fundus and lower segment biopsy	Functional study (RNA expression)	Genome wide (array)	Differential expression in cervix across different study groups	1	No
USP9X			16768543	Physiological ripening of the uterine cervix, physiological pregnancy	Human	Cervical, uterine fundus and lower segment biopsy	Functional study (RNA expression)	Genome wide (array)	Differential expression in cervix across different study groups	1	Yes
UTP14C			16768543	Physiological ripening of the uterine cervix, physiological pregnancy	Human	Cervical, uterine fundus and lower segment biopsy	Functional study (RNA expression)	Genome wide (array)	Differential expression in cervix across different study groups	1	No
VAT1			16768543	Physiological ripening of the uterine cervix, physiological pregnancy	Human	Cervical, uterine fundus and lower segment biopsy	Functional study (RNA expression)	Genome wide (array)	Differential expression in cervix across different study groups	1	No
VCAM1			19883264	Physiological ripening of the uterine cervix, physiological pregnancy	Human	Cervical biopsy	Functional study (RNA expression)	Genome wide (array)	Differential mRNA expression	1	Yes
VEGF			17074544	Preterm delivery	Human	DNA	Association study	Selected gene approach	Placental function	1	No
VEGFA			15625148	Physiological ripening of the uterine cervix, physiological pregnancy	Human	Cervical biopsy	Functional study (RNA expression)	Genome wide (array)	Differential expression during cervical ripening	1	Yes
VGLL3			19883264	Physiological ripening of the uterine cervix, physiological pregnancy	Human	Cervical biopsy	Functional study (RNA expression)	Genome wide (array)	Differentially expressed in the cervical tissue of patients not in labor with a ripe cervix when compared to those not in labor with an unripe cervix	1	No
VTCN1			20817141	Physiological ripening of the uterine cervix, physiological pregnancy	Human	Cervical biopsy	Functional study (RNA expression)	Genome wide (array)	Differential expression across different study groups	1	No
VTI1B			16768543	Physiological ripening of the uterine cervix, physiological pregnancy	Human	Cervical, uterine fundus and lower segment biopsy	Functional study (RNA expression)	Genome wide (array)	Differential expression in cervix across different study groups	1	No
VTN			19883264	Physiological ripening of the uterine cervix, physiological pregnancy	Human	Cervical biopsy	Functional study (RNA expression)	Genome wide (array)	Differential mRNA expression	1	Yes
WASF1			28388617	Preterm delivery (<37 weeks)	Human	DNA	Genomic study	Genome wide (whole genome sequencing)	A highly deleterious (CADD >20) de novo variant found in the fetal genome in PTB event	1	No
WASF2			27163930	Preterm delivery in three generations	Human	DNA	Association study	NGS of 329 genes and 132 haplotype blocks that we had previously shown were highly associated with preterm birth	Association found	1	No
WASF3			27163930	Preterm delivery in three generations	Human	DNA	Association study	NGS of 329 genes and 132 haplotype blocks that we had previously shown were highly associated with preterm birth	Association found	1	Yes
WDR19			28388617	Preterm delivery (<37 weeks)	Human	DNA	Genomic study	Genome wide (whole genome sequencing)	A highly deleterious (CADD >20) de novo variant found in the fetal genome in PTB event	1	Yes
WDR45			16768543	Physiological ripening of the uterine cervix, physiological pregnancy	Human	Cervical, uterine fundus and lower segment biopsy	Functional study (RNA expression)	Genome wide (array)	Differential expression in cervix across different study groups	1	Yes
WIPI2			16768543	Physiological ripening of the uterine cervix, physiological pregnancy	Human	Cervical, uterine fundus and lower segment biopsy	Functional study (RNA expression)	Genome wide (array)	Differential expression in cervix across different study groups	1	No
WIPF2			16768543	Physiological ripening of the uterine cervix, physiological pregnancy	Human	Cervical, uterine fundus and lower segment biopsy	Functional study (RNA expression)	Genome wide (array)	Differential expression in cervix across different study groups	1	No
WWP2			27163930	Preterm delivery in three generations	Human	DNA	Association study	NGS of 329 genes and 132 haplotype blocks that we had previously shown were highly associated with preterm birth	Association found	1	No
XDH			16768543	Physiological ripening of the uterine cervix, physiological pregnancy	Human	Cervical, uterine fundus and lower segment biopsy	Functional study (RNA expression)	Genome wide (array)	Differential expression in cervix across different study groups	1	Yes
XPO7			16768543	Physiological ripening of the uterine cervix, physiological pregnancy	Human	Cervical, uterine fundus and lower segment biopsy	Functional study (RNA expression)	Genome wide (array)	Differential expression in cervix across different study groups	1	No
XRCC5			27163930	Preterm delivery in three generations	Human	DNA	Association study	NGS of 329 genes and 132 haplotype blocks that we had previously shown were highly associated with preterm birth	Association found	1	Yes
YWHAE			16768543	Physiological ripening of the uterine cervix, physiological pregnancy	Human	Cervical, uterine fundus and lower segment biopsy	Functional study (RNA expression)	Genome wide (array)	Differential expression in cervix across different study groups	1	Yes
ZBTB16			27163930	Preterm delivery in three generations	Human	DNA	Association study	NGS of 329 genes and 132 haplotype blocks that we had previously shown were highly associated with preterm birth	Association found	1	Yes
ZBTB17			16768543	Physiological ripening of the uterine cervix, physiological pregnancy	Human	Cervical, uterine fundus and lower segment biopsy	Functional study (RNA expression)	Genome wide (array)	Differential expression in cervix across different study groups	1	No
ZDHHC3			16768543	Physiological ripening of the uterine cervix, physiological pregnancy	Human	Cervical, uterine fundus and lower segment biopsy	Functional study (RNA expression)	Genome wide (array)	Differential expression in cervix across different study groups	1	No
ZBTB14			16768543	Physiological ripening of the uterine cervix, physiological pregnancy	Human	Cervical, uterine fundus and lower segment biopsy	Functional study (RNA expression)	Genome wide (array)	Differential expression in cervix across different study groups	1	No
ZKSCAN5			16768543	Physiological ripening of the uterine cervix, physiological pregnancy	Human	Cervical, uterine fundus and lower segment biopsy	Functional study (RNA expression)	Genome wide (array)	Differential expression in cervix across different study groups	2	No
ZKSCAN1			16768543	Physiological ripening of the uterine cervix, physiological pregnancy	Human	Cervical, uterine fundus and lower segment biopsy	Functional study (RNA expression)	Genome wide (array)	Differential expression in cervix across different study groups	1	No
ZKSCAN2			28388617	Preterm delivery (<37 weeks)	Human	DNA	Genomic study	Genome wide (whole genome sequencing)	A highly deleterious (CADD >20) de novo variant found in the fetal genome in PTB event	1	No
ZKSCAN5			30001343	Preterm delivery (<37 weeks)	Human	DNA	Causative mutation analysis/Association study	Genome wide (exome sequencing)	Rare variant enrichment in families with repeated preterm deliveries	2	No
ZNF134			16768543	Physiological ripening of the uterine cervix, physiological pregnancy	Human	Cervical, uterine fundus and lower segment biopsy	Functional study (RNA expression)	Genome wide (array)	Differential expression in cervix across different study groups	1	No
VEZF1			16768543	Physiological ripening of the uterine cervix, physiological pregnancy	Human	Cervical, uterine fundus and lower segment biopsy	Functional study (RNA expression)	Genome wide (array)	Differential expression in cervix across different study groups	1	No
ZNF174			16768543	Physiological ripening of the uterine cervix, physiological pregnancy	Human	Cervical, uterine fundus and lower segment biopsy	Functional study (RNA expression)	Genome wide (array)	Differential expression in cervix across different study groups	1	No
PATZ1			16768543	Physiological ripening of the uterine cervix, physiological pregnancy	Human	Cervical, uterine fundus and lower segment biopsy	Functional study (RNA expression)	Genome wide (array)	Differential expression in cervix across different study groups	1	No
ZNF37A			16768543	Physiological ripening of the uterine cervix, physiological pregnancy	Human	Cervical, uterine fundus and lower segment biopsy	Functional study (RNA expression)	Genome wide (array)	Differential expression in cervix across different study groups	1	No
ZNF44			16768543	Physiological ripening of the uterine cervix, physiological pregnancy	Human	Cervical, uterine fundus and lower segment biopsy	Functional study (RNA expression)	Genome wide (array)	Differential expression in cervix across different study groups	1	No
ZBTB25			16768543	Physiological ripening of the uterine cervix, physiological pregnancy	Human	Cervical, uterine fundus and lower segment biopsy	Functional study (RNA expression)	Genome wide (array)	Differential expression in cervix across different study groups	1	No
ZNF469		Ehlers-Danlos associated gene/ Brittle cornea syndrome 1	OMIM/ Genetics Home reference	Ehlers Danlos syndrome						1	Yes
ZNF652			28388617	Preterm delivery (<37 weeks)	Human	DNA	Genomic study	Genome wide (whole genome sequencing)	A highly deleterious (CADD >20) de novo variant found in the fetal genome in PTB event	1	No
ZNF76			16768543	Physiological ripening of the uterine cervix, physiological pregnancy	Human	Cervical, uterine fundus and lower segment biopsy	Functional study (RNA expression)	Genome wide (array)	Differential expression in cervix across different study groups	1	No
ZNRF1			19883264	Physiological ripening of the uterine cervix, physiological pregnancy	Human	Cervical biopsy	Functional study (RNA expression)	Genome wide (array)	Differentially expressed in the cervical tissue of patients not in labor with a ripe cervix when compared to those not in labor with an unripe cervix	1	Yes
