# Supplementary material for: Genetic landscape of preterm birth due to cervical insufficiency: Comprehensive gene analysis and patient next-generation sequencing data interpretation
Source: PLoS One. 2020 Mar 26;15(3):e0230771. doi: 10.1371/journal.pone.0230771 (PMC7098624; doi:10.1371/journal.pone.0230771)
Supplement: S4 Table — Containing genes selected for association with cervical insufficiency, PPROM, or other connective tissue-related issues. (XLS) [file pone.0230771.s004.xls]

## Sheet: S4_2nd_list
Supplementary Table 4
2nd list of genes. Genes potentially linked to cervical insufficiency
Gene	HP term	Syndrome	PUBMED ID/Source	Condition/relatedness	Subject of study	Analysed material	Type of study	Selected gene/unbiased approach	Findings	Citations	TruSight One
TNF			15592292	Preterm delivery, PPROM	Human	DNA	Association study	Selected gene approach	Association found. Implicated in infection/inflammation pathway of preterm delivery	9	Yes
COL1A1			28346524	Preterm delivery, PPROM	Human	DNA	Causative mutation analysis/ Other	Genome wide (WGS, subjected to 16 gene set filter)	No variants found in fetal DNA, maternal DNA was not tested	7	Yes
COL1A1		Ehlers-Danlos syndrome, arthrochalasia type, 1	OMIM	Ehlers Danlos syndrome						7	Yes
COL5A1		classical type EDS	10420050	PPROM, premature uterine contractions	Human	DNA	Causative mutation analysis/Case report	Selected gene approach	Direct implication to the condition	7	Yes
COL5A1			28346524	Preterm delivery, PPROM	Human	DNA	Causative mutation analysis/ Other	Genome wide (WGS, subjected to 16 gene set filter)	Variant found in a fetus	7	Yes
COL5A1			28346524	Preterm delivery, PPROM	Human	DNA	Causative mutation analysis/ Other	Genome wide (WGS, subjected to 16 gene set filter)	No variants found in fetal DNA, maternal DNA was not tested	7	Yes
COL5A1	Premature birth following premature rupture of fetal membranes HP:0005100/ Premature rupture of membranes HP:0001788	Ehlers-danlos Syndrome, Type I	hpo.jax.org	Preterm delivery, PPROM						7	Yes
COL3A1		vascular type EDS (life-threatening; hypermobility type EDS	10420050	PPROM, premature uterine contractions	Human	DNA	Causative mutation analysis/Case report	Selected gene approach	Direct implication to the condition	6	Yes
COL3A1			28346524	Preterm delivery, PPROM	Human	DNA	Causative mutation analysis/ Other	Genome wide (WGS, subjected to 16 gene set filter)	No variants found in fetal DNA, maternal DNA was not tested	6	Yes
COL5A2		classical type EDS	10420050	PPROM, premature uterine contractions	Human	DNA	Causative mutation analysis/Case report	Selected gene approach	Direct implication to the condition	5	Yes
COL5A2			28346524	Preterm delivery, PPROM	Human	DNA	Causative mutation analysis/ Other	Genome wide (WGS, subjected to 16 gene set filter)	No variants found in fetal DNA, maternal DNA was not tested	5	Yes
COL5A2		Ehlers-Danlos syndrome, classic type, 2	OMIM	Ehlers Danlos syndrome						5	Yes
ADAMTS2			28346524	Preterm delivery, PPROM	Human	DNA	Causative mutation analysis/ Other	Genome wide (WGS, subjected to 16 gene set filter)	No variants found in fetal DNA, maternal DNA was not tested	3	Yes
ADAMTS2	Premature rupture of membranes HP:0001788/ Premature birth HP:0001622	Ehlers-Danlos syndrome, dermatosparaxis type	OMIM	Preterm delivery, PPROM, Ehlers Danlos syndrome						3	Yes
COL1A2			20673868	PPROM	Human	DNA	Association study	775 SNPs in 190 candidate genes	Associated with PPROM	3	Yes
COL1A2			28346524	Preterm delivery, PPROM	Human	DNA	Causative mutation analysis/ Other	Genome wide (WGS, subjected to 16 gene set filter)	Variant found in a fetus	3	Yes
COL1A2		Ehlers-Danlos syndrome, cardiac valvular type/ Ehlers-Danlos syndrome, arthrochalasia type, 2	OMIM	Ehlers Danlos syndrome						3	Yes
MMP1			11741975	Preterm delivery, PPROM	Human	DNA	Association study	Selected gene approach	Remodeling of connective tissues	4	Yes
TIMP2			22510698	Uterine prolapse	Human	Cervical and uterosacral ligaments biopsy	Functional study	Selected gene approach	Differential expression across different study groups	4	Yes
IL1RN			18771989	Preterm delivery, PPROM	Human	DNA	Association study	Selected gene approach	Inflammation theory. immune system-related genes that have been implicated in the process of cervical ripening. Cyclooxygenase-2 allele C is associated with a reduced time interval from labor induction to delivery	3	Yes
MMP2			20673868	PPROM	Human	DNA	Association study	775 SNPs in 190 candidate genes	Associated with PPROM	3	Yes
MMP2			22510698	Uterine prolapse	Human	Cervical and uterosacral ligaments biopsy	Functional study	Selected gene approach	Differential expression across different study groups	3	Yes
B3GALT6		Ehlers-Danlos syndrome, spondylodysplastic type, 2	OMIM	Ehlers Danlos syndrome						1	Yes
BMP1			28346524	Preterm delivery, PPROM	Human	DNA	Causative mutation analysis/ Other	Genome wide (WGS, subjected to 16 gene set filter)	Variant found in a fetus	2	Yes
CLEC5A			28209491	Preterm delivery, PPROM	Human	Cervical biopsy	Functional study (RNA expression)	Genome wide (array)	Differential expression between PPROM and preterm delivery groups	2	No
CRTAP		Osteogenesis imperfecta	28346524	Preterm delivery, PPROM	Human	DNA	Causative mutation analysis/ Other	Genome wide (WGS, subjected to 16 gene set filter)	No variants found in fetal DNA, maternal DNA was not tested	1	Yes
CSF3R			28209491	Preterm delivery, PPROM	Human	Cervical biopsy	Functional study (RNA expression)	Genome wide (array)	Differential expression between PPROM and preterm delivery groups	2	Yes
DEFA5			20673868	PPROM	Human	DNA	Association study	775 SNPs in 190 candidate genes	Associated with PPROM	2	No
FGR			28209491	Preterm delivery, PPROM	Human	Cervical biopsy	Functional study (RNA expression)	Genome wide (array)	Differential expression between PPROM and preterm delivery groups	2	No
GK			28209491	Preterm delivery, PPROM	Human	Cervical biopsy	Functional study (RNA expression)	Genome wide (array)	Differential expression between PPROM and preterm delivery groups	2	Yes
LILRA5			28209491	Preterm delivery, PPROM	Human	Cervical biopsy	Functional study (RNA expression)	Genome wide (array)	Expression pattern specific to PPROM phenotype	2	No
NFE2			28209491	Preterm delivery, PPROM	Human	Cervical biopsy	Functional study (RNA expression)	Genome wide (array)	Differential expression between PPROM and preterm delivery groups	2	No
P3H1		Osteogenesis imperfecta	28346524	Preterm delivery, PPROM	Human	DNA	Causative mutation analysis/ Other	Genome wide (WGS, subjected to 16 gene set filter)	No variants found in fetal DNA, maternal DNA was not tested	1	Yes
PLOD1	Premature rupture of membranes HP:0001788	Ehlers-Danlos syndrome, kyphoscoliotic type, 1	OMIM	PPROM						1	Yes
PPARG			17259396	Preterm delivery, PPROM	Human	DNA	Association study	Selected gene approach	Association found	2	Yes
SERPINH1			28346524	Preterm delivery, PPROM	Human	DNA	Causative mutation analysis/ Other	Genome wide (WGS, subjected to 16 gene set filter)	No variants found in fetal DNA, maternal DNA was not tested	2	Yes
SERPINH1	Premature rupture of membranes HP:0001788	Preterm Premature Rupture Of The Membranes	hpo.jax.org	PPROM						2	Yes
SMAD3	Uterine prolapse/ Sagging uterus HP:0000140	Loeys-dietz Syndrome, Type 3/ Aneurysm-osteoarthritis Syndrome	hpo.jax.org	Uterine prolapse, Sagging uterus						2	Yes
TLR4			23289411	Preterm delivery, PPROM	Human	DNA	Association study	Selected gene approach	Association found	2	Yes
TNXB		Ehlers-Danlos syndrome, classic-like, 1	OMIM	Ehlers Danlos syndrome						1	Yes
TREM1			28209491	Preterm delivery, PPROM	Human	Cervical biopsy	Functional study (RNA expression)	Genome wide (array)	Differential expression between PPROM and preterm delivery groups	2	No
ZMPSTE24			28346524	Preterm delivery, PPROM	Human	DNA	Causative mutation analysis/ Other	Genome wide (WGS, subjected to 16 gene set filter)	No variants found in fetal DNA, maternal DNA was not tested	2	Yes
ACOT13			28209491	Preterm delivery, PPROM	Human	Cervical biopsy	Functional study (RNA expression)	Genome wide (array)	Differential expression between PPROM and preterm delivery groups	1	No
AEBP1		Ehlers-Danlos syndrome, classic-like, 2	OMIM	Ehlers Danlos syndrome						1	No
ARHGAP9			28209491	Preterm delivery, PPROM	Human	Cervical biopsy	Functional study (RNA expression)	Genome wide (array)	Differential expression between PPROM and preterm delivery groups	1	Yes
ASGR1			28209491	Preterm delivery, PPROM	Human	Cervical biopsy	Functional study (RNA expression)	Genome wide (array)	Differential expression between PPROM and preterm delivery groups	1	No
ATG16L1			23633462	Pregnant women with an unfavorable cervix	Human	DNA	Association study	Selected gene approach	Different AF identified across different study groups	1	Yes
ATP6V0A2	Premature rupture of membranes HP:0001788	Wrinkly Skin Syndrome OMIM:278250	hpo.jax.org	PPROM						1	Yes
B4GALT7		Ehlers-Danlos syndrome, spondylodysplastic type, 1	OMIM	Ehlers Danlos syndrome						1	Yes
C1R		Ehlers-Danlos syndrome, periodontal type, 1	OMIM	Ehlers Danlos syndrome						1	Yes
C1S		Ehlers-Danlos syndrome, periodontal type, 2	OMIM	Ehlers Danlos syndrome						1	Yes
CD300LF			28209491	Preterm delivery, PPROM	Human	Cervical biopsy	Functional study (RNA expression)	Genome wide (array)	Expression pattern specific to PPROM phenotype	1	No
CEACAM3			28209491	Preterm delivery, PPROM	Human	Cervical biopsy	Functional study (RNA expression)	Genome wide (array)	Expression pattern specific to PPROM phenotype	1	No
CHST14		Ehlers-Danlos syndrome, musculocontractural type 1	OMIM	Ehlers Danlos syndrome						1	Yes
COL12A1		Bethlem myopathy 2/ Ehlers-Danlos associated gene	OMIM/ Genetics Home reference	Ehlers Danlos syndrome						1	Yes
COL2A1			28346524	Preterm delivery, PPROM	Human	DNA	Causative mutation analysis/ Other	Genome wide (WGS, subjected to 16 gene set filter)	Variant found in a fetus	1	Yes
COL4A3			20673868	PPROM	Human	DNA	Association study	775 SNPs in 190 candidate genes	Associated with PPROM	1	Yes
CTSD			28209491	Preterm delivery, PPROM	Human	Cervical biopsy	Functional study (RNA expression)	Genome wide (array)	Differential expression between PPROM and preterm delivery groups	1	Yes
CYTH4			28209491	Preterm delivery, PPROM	Human	Cervical biopsy	Functional study (RNA expression)	Genome wide (array)	Differential expression between PPROM and preterm delivery groups	1	No
DSE		Ehlers-Danlos syndrome, musculocontractural type 2	OMIM	Ehlers Danlos syndrome						1	No
ELANE			22510698	Uterine prolapse	Human	Cervical and uterosacral ligaments biopsy	Functional study	Selected gene approach	Differential expression across different study groups	1	Yes
ELN			28346524	Preterm delivery, PPROM	Human	DNA	Causative mutation analysis/ Other	Genome wide (WGS, subjected to 16 gene set filter)	No variants found in fetal DNA, maternal DNA was not tested	1	Yes
EDN1			20673868	PPROM	Human	DNA	Association study	775 SNPs in 190 candidate genes	Associated with PPROM	1	Yes
FGD3			28209491	Preterm delivery, PPROM	Human	Cervical biopsy	Functional study (RNA expression)	Genome wide (array)	Expression pattern specific to PPROM phenotype	1	Yes
FKBP10			28346524	Preterm delivery, PPROM	Human	DNA	Causative mutation analysis/ Other	Genome wide (WGS, subjected to 16 gene set filter)	Variant found in a fetus	1	Yes
FKBP14		Ehlers-Danlos syndrome, kyphoscoliotic type, 2	OMIM	Ehlers Danlos syndrome						1	Yes
FKBP1A			28209491	Preterm delivery, PPROM	Human	Cervical biopsy	Functional study (RNA expression)	Genome wide (array)	Differential expression between PPROM and preterm delivery groups	1	No
LILRA2			28209491	Preterm delivery, PPROM	Human	Cervical biopsy	Functional study (RNA expression)	Genome wide (array)	Differential expression between PPROM and preterm delivery groups	1	No
LILRA6			28209491	Preterm delivery, PPROM	Human	Cervical biopsy	Functional study (RNA expression)	Genome wide (array)	Differential expression between PPROM and preterm delivery groups	1	No
LOX			28346524	Preterm delivery, PPROM	Human	DNA	Causative mutation analysis/ Other	Genome wide (WGS, subjected to 16 gene set filter)	No variants found in fetal DNA, maternal DNA was not tested	1	Yes
LOXL1			28346524	Preterm delivery, PPROM	Human	DNA	Causative mutation analysis/ Other	Genome wide (WGS, subjected to 16 gene set filter)	No variants found in fetal DNA, maternal DNA was not tested	1	Yes
MAMLD1			28209491	Preterm delivery, PPROM	Human	Cervical biopsy	Functional study (RNA expression)	Genome wide (array)	Differential expression between PPROM and preterm delivery groups	1	Yes
MMP25			28209491	Preterm delivery, PPROM	Human	Cervical biopsy	Functional study (RNA expression)	Genome wide (array)	Differential expression between PPROM and preterm delivery groups	1	No
MTHFR			15951664	Preterm delivery, PPROM	Human	DNA	Association study	Selected gene approach	Association found	1	Yes
MTR			15951664	Preterm delivery, PPROM	Human	DNA	Association study	Selected gene approach	Association found	1	Yes
MYO1F			28209491	Preterm delivery, PPROM	Human	Cervical biopsy	Functional study (RNA expression)	Genome wide (array)	Differential expression between PPROM and preterm delivery groups	1	Yes
NDP	Uterine rupture HP:0100718	Norrie Disease	hpo.jax.org	Uterine rupture						1	Yes
NDRG2			28209491	Preterm delivery, PPROM	Human	Cervical biopsy	Functional study (RNA expression)	Genome wide (array)	Expression pattern specific to PPROM phenotype	1	No
NLRP12			28209491	Preterm delivery, PPROM	Human	Cervical biopsy	Functional study (RNA expression)	Genome wide (array)	Differential expression between PPROM and preterm delivery groups	1	Yes
NUDT11			28209491	Preterm delivery, PPROM	Human	Cervical biopsy	Functional study (RNA expression)	Genome wide (array)	Differential expression between PPROM and preterm delivery groups	1	No
OSCAR			28209491	Preterm delivery, PPROM	Human	Cervical biopsy	Functional study (RNA expression)	Genome wide (array)	Differential expression between PPROM and preterm delivery groups	1	No
PKM			28209491	Preterm delivery, PPROM	Human	Cervical biopsy	Functional study (RNA expression)	Genome wide (array)	Differential expression between PPROM and preterm delivery groups	1	Yes
PPDPF			28209491	Preterm delivery, PPROM	Human	Cervical biopsy	Functional study (RNA expression)	Genome wide (array)	Expression pattern specific to PPROM phenotype	1	No
PRAM1			28209491	Preterm delivery, PPROM	Human	Cervical biopsy	Functional study (RNA expression)	Genome wide (array)	Expression pattern specific to PPROM phenotype	1	No
PRDM5		Brittle cornea syndrome 2/ Ehlers-Danlos associated gene	OMIM/ Genetics Home reference	Ehlers Danlos syndrome						1	Yes
PRDM8			28209491	Preterm delivery, PPROM	Human	Cervical biopsy	Functional study (RNA expression)	Genome wide (array)	Differential expression between PPROM and preterm delivery groups	1	No
RETSAT			28209491	Preterm delivery, PPROM	Human	Cervical biopsy	Functional study (RNA expression)	Genome wide (array)	Differential expression between PPROM and preterm delivery groups	1	No
RNA28S5			28209491	Preterm delivery, PPROM	Human	Cervical biopsy	Functional study (RNA expression)	Genome wide (array)	Differential expression between PPROM and preterm delivery groups	1	No
RNU4ATAC			28209491	Preterm delivery, PPROM	Human	Cervical biopsy	Functional study (RNA expression)	Genome wide (array)	Differential expression between PPROM and preterm delivery groups	1	Yes
RPS6KA3	Uterine prolapse/ Sagging uterus HP:0000139	Coffin-lowry Syndrome	hpo.jax.org	Uterine prolapse						1	Yes
SHMT1			15951664	Preterm delivery, PPROM	Human	DNA	Association study	Selected gene approach	showed both main and interactive effects with dietary folate intake in black women	1	Yes
SIRPA			28209491	Preterm delivery, PPROM	Human	Cervical biopsy	Functional study (RNA expression)	Genome wide (array)	Differential expression between PPROM and preterm delivery groups	1	No
SLC39A13		Ehlers-Danlos syndrome, spondylodysplastic type, 3	OMIM	Ehlers Danlos syndrome						1	Yes
SLC43A2			28209491	Preterm delivery, PPROM	Human	Cervical biopsy	Functional study (RNA expression)	Genome wide (array)	Differential expression between PPROM and preterm delivery groups	1	No
STK4			28209491	Preterm delivery, PPROM	Human	Cervical biopsy	Functional study (RNA expression)	Genome wide (array)	Differential expression between PPROM and preterm delivery groups	1	Yes
TGFBR1	Uterine rupture HP:0100718	Loeys-dietz Syndrome	hpo.jax.org	Uterine rupture						1	Yes
TGFBR2	Uterine rupture HP:0100718	Marfan Syndrome, Loeys-Deitz Aortic Aneurysm Syndrome	hpo.jax.org	Uterine rupture						1	Yes
TMEM71			28209491	Preterm delivery, PPROM	Human	Cervical biopsy	Functional study (RNA expression)	Genome wide (array)	Differential expression between PPROM and preterm delivery groups	1	No
ZNF469		Ehlers-Danlos associated gene/ Brittle cornea syndrome 1	OMIM/ Genetics Home reference	Ehlers Danlos syndrome						1	Yes
ADRB2			25600430	Cervical insufficiency, preterm delivery	Human	DNA	Association study	Selected gene approach	No association found	6	Yes
IL1A			26088544	Cervical insufficiency, preterm delivery	Human	DNA	Association study	Selected gene approach	No association found	5	Yes
IL6R			26088544	Cervical insufficiency, preterm delivery	Human	DNA	Association study	Selected gene approach	No association found	6	Yes
LTA			26088544	Cervical insufficiency, preterm delivery	Human	DNA	Association study	Selected gene approach	No association found	4	Yes
TNF			26088544	Cervical insufficiency, preterm delivery	Human	DNA	Association study	Selected gene approach	No association found	9	Yes
