# Supplementary material for: Genetic landscape of preterm birth due to cervical insufficiency: Comprehensive gene analysis and patient next-generation sequencing data interpretation
Source: PLoS One. 2020 Mar 26;15(3):e0230771. doi: 10.1371/journal.pone.0230771 (PMC7098624; doi:10.1371/journal.pone.0230771)
Supplement: S5 Table — Containing genes having a function within the cervix as identified from functional studies of physiological/compromised pregnancy/parturition. (XLS) [file pone.0230771.s005.xls]

## Sheet: S5_3rd_List
Supplementary Table 5
3rd list of genes
Gene	HP term	Syndrome	PUBMED ID/Source	Condition/relatedness	Subject of study	Analysed material	Type of study	Selected gene/unbiased approach	Findings	Citations	TruSight
IL6			10729321	Physiological ripening of the uterine cervix, physiological pregnancy	Human	Cervical biopsy	Functional study (RNA expression)	Selected gene approach	RNA levels fwere upregulated in the ripe postpartum cervical tissue compared to the unripe state in human cervix biopsies	16	Yes
IL6			16949412	Physiological ripening of the uterine cervix, physiological pregnancy	Human	Cervical biopsy	Functional study (RNA expression)	Genome wide (array)	Significant expression changes in different study groups	16	Yes
IL6			12529419	Physiological ripening of the uterine cervix, physiological pregnancy	Human	Cervical biopsy	Functional syudy (Gene expression)	Selected gene approach	Differential expression in cervix across different study groups	16	Yes
IL6			19121663	Physiological ripening of the uterine cervix, physiological pregnancy	Human	Cervical biopsy	Functional study (RNA expression)	Genome wide (array)	Genes up-regulated in myometrium and cervix with labor	16	Yes
IL1B			15373918	Cervix, pregnant	Human	Cervical biopsy	Functional study (RNA expression)	Selected gene approach	Significant expression changes in different study groups	10	Yes
IL1B			28557135	Physiological ripening of the uterine cervix, physiological pregnancy	Human	Cervical swab	Functional study (RNA expression)	Selected gene approach	Distinct patterns of expression over time were seen for each individual gene	10	Yes
IL1B			12529419	Physiological ripening of the uterine cervix, physiological pregnancy	Human	Cervical biopsy	Functional syudy (Gene expression)	Selected gene approach	Differential expression in cervix across different study groups	10	Yes
IL1B			19121663	Physiological ripening of the uterine cervix, physiological pregnancy	Human	Cervical biopsy	Functional study (RNA expression)	Genome wide (array)	Genes up-regulated in myometrium and cervix with labor	10	Yes
CXCL8			15625148	Physiological ripening of the uterine cervix, physiological pregnancy	Human	Cervical biopsy	Functional study (RNA expression)	Genome wide (array)	Differential expression during cervical ripening	13	Yes
CXCL8			16949412	Physiological ripening of the uterine cervix, physiological pregnancy	Human	Cervical biopsy	Functional study (RNA expression)	Genome wide (array)	Significant expression changes in different study groups	13	Yes
CXCL8			15373918	Cervix, pregnant	Human	Cervical biopsy	Functional study (RNA expression)	Selected gene approach	Significant expression changes in different study groups	13	Yes
CXCL8			12529419	Physiological ripening of the uterine cervix, physiological pregnancy	Human	Cervical biopsy	Functional syudy (Gene expression)	Selected gene approach	Differential expression in cervix across different study groups	13	Yes
CXCL8			19121663	Physiological ripening of the uterine cervix, physiological pregnancy	Human	Cervical biopsy	Functional study (RNA expression)	Genome wide (array)	Genes up-regulated in myometrium and cervix with labor	13	Yes
TNF			15625148	Physiological ripening of the uterine cervix, physiological pregnancy	Human	Cervical biopsy	Functional study (RNA expression)	Genome wide (array)	Differential expression during cervical ripening	9	Yes
TNF			12529419	Physiological ripening of the uterine cervix, physiological pregnancy	Human	Cervical biopsy	Functional syudy (Gene expression)	Selected gene approach	Differential expression in cervix across different study groups	9	Yes
COL1A1			9573366	Physiological ripening of the uterine cervix, physiological pregnancy	Human	Cervical biopsy	Functional study (RNA expression)	Selected gene approach	No changes in the mRNA expression in term-in-labor vs preterm-not-in-labor groups, increase was observed after delivery comparing to the non-pregnant cervix	8	Yes
COL1A1			12727979	Physiological ripening of the uterine cervix, physiological pregnancy	Human	Cervical biopsy	Functional syudy (Gene expression)	Selected gene approach	Type I collagen might play an important role in the maintenance of pregnancy and that decreased expression of this collagen could be associated with the process of uterine cervical ripening	8	Yes
COL5A1			19883264	Physiological ripening of the uterine cervix, physiological pregnancy	Human	Cervical biopsy	Functional study (RNA expression)	Genome wide (array)	Differentially expressed in the cervical tissue of patients not in labor with a ripe cervix when compared to those not in labor with an unripe cervix	8	Yes
COL5A1			19883264	Physiological ripening of the uterine cervix, physiological pregnancy	Human	Cervical biopsy	Functional study (RNA expression)	Genome wide (array)	Differential mRNA expression	8	Yes
PTGS2			15500686	Physiological ripening of the uterine cervix, physiological pregnancy	Human	Cervical biopsy	Functional study	Selected gene approach	Iincreased levels in human cervix at parturition	8	Yes
PTGS2			16949412	Physiological ripening of the uterine cervix, physiological pregnancy	Human	Cervical biopsy	Functional study (RNA expression)	Genome wide (array)	Significant expression changes in different study groups	8	Yes
PTGS2			28557135	Physiological ripening of the uterine cervix, physiological pregnancy	Human	Cervical swab	Functional study (RNA expression)	Selected gene approach	Distinct patterns of expression over time were seen for each individual gene	8	Yes
PTGS2			19121663	Physiological ripening of the uterine cervix, physiological pregnancy	Human	Cervical biopsy	Functional study (RNA expression)	Genome wide (array)	Genes up-regulated in myometrium and cervix with labor	8	Yes
COL3A1			19883264	Physiological ripening of the uterine cervix, physiological pregnancy	Human	Cervical biopsy	Functional study (RNA expression)	Genome wide (array)	Differentially expressed in the cervical tissue of patients not in labor with a ripe cervix when compared to those not in labor with an unripe cervix	7	Yes
COL3A1			9573366	Physiological ripening of the uterine cervix, physiological pregnancy	Human	Cervical biopsy	Functional study (RNA expression)	Selected gene approach	No changes in the mRNA expression in term-in-labor vs preterm-not-in-labor groups, increase was observed after delivery comparing to the non-pregnant cervix	7	Yes
COL3A1			12727979	Physiological ripening of the uterine cervix, physiological pregnancy	Human	Cervical biopsy	Functional syudy (Gene expression)	Selected gene approach	Differential expression in cervix across different study groups	7	Yes
COL5A2			19883264	Physiological ripening of the uterine cervix, physiological pregnancy	Human	Cervical biopsy	Functional study (RNA expression)	Genome wide (array)	Differentially expressed in the cervical tissue of patients not in labor with a ripe cervix when compared to those not in labor with an unripe cervix	6	Yes
CSF3			10729321	Physiological ripening of the uterine cervix, physiological pregnancy	Human	Cervical biopsy	Functional study (RNA expression)	Selected gene approach	RNA levels fwere upregulated in the ripe postpartum cervical tissue compared to the unripe state in human cervix biopsies	5	No
CSF3			15625148	Physiological ripening of the uterine cervix, physiological pregnancy	Human	Cervical biopsy	Functional study (RNA expression)	Genome wide (array)	Differential expression during cervical ripening	5	No
CSF3			16949412	Physiological ripening of the uterine cervix, physiological pregnancy	Human	Cervical biopsy	Functional study (RNA expression)	Genome wide (array)	Significant expression changes in different study groups	5	No
CSF3			19121663	Physiological ripening of the uterine cervix, physiological pregnancy	Human	Cervical biopsy	Functional study (RNA expression)	Genome wide (array)	Genes up-regulated in myometrium and cervix with labor	5	No
ADAMTS2			19883264	Physiological ripening of the uterine cervix, physiological pregnancy	Human	Cervical biopsy	Functional study (RNA expression)	Genome wide (array)	Differentially expressed in the cervical tissue of patients not in labor with a ripe cervix when compared to those not in labor with an unripe cervix	4	Yes
MMP1			6315547	Physiological ripening of the uterine cervix, physiological pregnancy	Human	Cervical biopsy	Functional study (RNA expression)	Selected gene approach	Prostaglandin E2 induced labor in term pregnancies (cervical priming)	4	Yes
MMP1			19121663	Physiological ripening of the uterine cervix, physiological pregnancy	Human	Cervical biopsy	Functional study (RNA expression)	Genome wide (array)	Genes up-regulated in myometrium and cervix with labor	4	Yes
SERPINE1			16949412	Physiological ripening of the uterine cervix, physiological pregnancy	Human	Cervical biopsy	Functional study (RNA expression)	Genome wide (array)	Significant expression changes in different study groups	4	Yes
SERPINE1			28557135	Physiological ripening of the uterine cervix, physiological pregnancy	Human	Cervical swab	Functional study (RNA expression)	Selected gene approach	Distinct patterns of expression over time were seen for each individual gene	4	Yes
TGFB1			19883264	Physiological ripening of the uterine cervix, physiological pregnancy	Human	Cervical biopsy	Functional study (RNA expression)	Genome wide (array)	Differential mRNA expression	4	Yes
TGFB1			9573366	Physiological ripening of the uterine cervix, physiological pregnancy	Human	Cervical biopsy	Functional study (RNA expression)	Selected gene approach	Changes in mRNA or pretein levels in different study groups	4	Yes
TIMP2			19883264	Physiological ripening of the uterine cervix, physiological pregnancy	Human	Cervical biopsy	Functional study (RNA expression)	Genome wide (array)	Differential mRNA expression	4	Yes
TLR2			25467401	Physiological ripening of the uterine cervix, physiological pregnancy	Human	Ectocervix biopsy	Functional study (RNA expression)	Selected gene approach	Differential expression in different study groups	4	Yes
VCAN			19883264	Physiological ripening of the uterine cervix, physiological pregnancy	Human	Cervical biopsy	Functional study (RNA expression)	Genome wide (array)	Differentially expressed in the cervical tissue of patients not in labor with a ripe cervix when compared to those not in labor with an unripe cervix	5	Yes
VCAN			19883264	Physiological ripening of the uterine cervix, physiological pregnancy	Human	Cervical biopsy	Functional study (RNA expression)	Genome wide (array)	Differential mRNA expression. Upregulated in patients with a ripe cervix (p < 0.05) in both the microarray and qRT-PCR assays	5	Yes
VCAN			9573366	Physiological ripening of the uterine cervix, physiological pregnancy	Human	Cervical biopsy	Functional study (RNA expression)	Selected gene approach	Changes in mRNA or pretein levels in different study groups	5	Yes
VCAN			28557135	Physiological ripening of the uterine cervix, physiological pregnancy	Human	Cervical swab	Functional study (RNA expression)	Selected gene approach	Distinct patterns of expression over time were seen for each individual gene	5	Yes
ADAMTS9			19883264	Physiological ripening of the uterine cervix, physiological pregnancy	Human	Cervical biopsy	Functional study (RNA expression)	Genome wide (array)	Differentially expressed in the cervical tissue of patients not in labor with a ripe cervix when compared to those not in labor with an unripe cervix	3	No
ADAMTS9			16949412	Physiological ripening of the uterine cervix, physiological pregnancy	Human	Cervical biopsy	Functional study (RNA expression)	Genome wide (array)	Significant expression changes in different study groups	3	No
ADAMTS9			19121663	Physiological ripening of the uterine cervix, physiological pregnancy	Human	Cervical biopsy	Functional study (RNA expression)	Genome wide (array)	Genes up-regulated in myometrium and cervix with labor	3	No
CCL2			15625148	Physiological ripening of the uterine cervix, physiological pregnancy	Human	Cervical biopsy	Functional study (RNA expression)	Genome wide (array)	Differential expression during cervical ripening	3	Yes
CCL2			19121663	Physiological ripening of the uterine cervix, physiological pregnancy	Human	Cervical biopsy	Functional study (RNA expression)	Genome wide (array)	Genes up-regulated in myometrium and cervix with labor	3	Yes
CRHR1			16768543	Physiological ripening of the uterine cervix, physiological pregnancy	Human	Cervical, uterine fundus and lower segment biopsy	Functional study (RNA expression)	Genome wide (array)	Differential expression in cervix across different study groups	3	Yes
CXCL5			16949412	Physiological ripening of the uterine cervix, physiological pregnancy	Human	Cervical biopsy	Functional study (RNA expression)	Genome wide (array)	Significant expression changes in different study groups	3	Yes
CXCL5			20817141	Physiological ripening of the uterine cervix, physiological pregnancy	Human	Cervical biopsy	Functional study (RNA expression)	Genome wide (array)	Differential expression across different study groups	3	Yes
CXCL5			19121663	Physiological ripening of the uterine cervix, physiological pregnancy	Human	Cervical biopsy	Functional study (RNA expression)	Genome wide (array)	Genes up-regulated in myometrium and cervix with labor	3	Yes
CXCL8			10729321	Physiological ripening of the uterine cervix, physiological pregnancy	Human	Cervical biopsy	Functional study (RNA expression)	Selected gene approach	RNA levels fwere upregulated in the ripe postpartum cervical tissue compared to the unripe state in human cervix biopsies	13	Yes
CXCL8			15625148	Physiological ripening of the uterine cervix, physiological pregnancy	Human	Cervical biopsy	Functional study (RNA expression)	Genome wide (array)	Differential expression during cervical ripening	13	Yes
CXCL8			15625148	Physiological ripening of the uterine cervix, physiological pregnancy	Human	Cervical biopsy	Functional study (RNA expression)	Genome wide (array)	Differential expression during cervical ripening	13	Yes
GSTT1			20817141	Physiological ripening of the uterine cervix, physiological pregnancy	Human	Cervical biopsy	Functional study (RNA expression)	Genome wide (array)	Differential expression across different study groups	3	Yes
GSTT1			16768543	Physiological ripening of the uterine cervix, physiological pregnancy	Human	Cervical, uterine fundus and lower segment biopsy	Functional study (RNA expression)	Genome wide (array)	Differential expression in cervix across different study groups	3	Yes
HAS2			16199413	Cervix	Human uterine cervical fibroblasts	Cell culture	Functional study (RNA expression)	Selected gene approach	Increased synthesis during vacuum-driven stretch device for the purpose of mimicking active phase labour in human tissue culture	3	No
HAS2			28557135	Physiological ripening of the uterine cervix, physiological pregnancy	Human	Cervical swab	Functional study (RNA expression)	Selected gene approach	Distinct patterns of expression over time were seen for each individual gene	3	No
ICAM1			15625148	Physiological ripening of the uterine cervix, physiological pregnancy	Human	Cervical biopsy	Functional study (RNA expression)	Genome wide (array)	Differential expression during cervical ripening	3	Yes
ICAM1			16949412	Physiological ripening of the uterine cervix, physiological pregnancy	Human	Cervical biopsy	Functional study (RNA expression)	Genome wide (array)	Significant expression changes in different study groups	3	Yes
ICAM1			19121663	Physiological ripening of the uterine cervix, physiological pregnancy	Human	Cervical biopsy	Functional study (RNA expression)	Genome wide (array)	Genes up-regulated in myometrium and cervix with labor	3	Yes
IL1RL1			16949412	Physiological ripening of the uterine cervix, physiological pregnancy	Human	Cervical biopsy	Functional study (RNA expression)	Genome wide (array)	Significant expression changes in different study groups	3	Yes
IL1RL1			20817141	Physiological ripening of the uterine cervix, physiological pregnancy	Human	Cervical biopsy	Functional study (RNA expression)	Genome wide (array)	Differential expression across different study groups	3	Yes
IL1RL1			19121663	Physiological ripening of the uterine cervix, physiological pregnancy	Human	Cervical biopsy	Functional study (RNA expression)	Genome wide (array)	Genes up-regulated in myometrium and cervix with labor	3	Yes
LAMA2			19883264	Physiological ripening of the uterine cervix, physiological pregnancy	Human	Cervical biopsy	Functional study (RNA expression)	Genome wide (array)	Differentially expressed in the cervical tissue of patients not in labor with a ripe cervix when compared to those not in labor with an unripe cervix	3	Yes
LAMA2			19883264	Physiological ripening of the uterine cervix, physiological pregnancy	Human	Cervical biopsy	Functional study (RNA expression)	Genome wide (array)	Differential mRNA expression	3	Yes
LAMA2			16768543	Physiological ripening of the uterine cervix, physiological pregnancy	Human	Cervical, uterine fundus and lower segment biopsy	Functional study (RNA expression)	Genome wide (array)	Differential expression in cervix across different study groups	3	Yes
MUC4			9858486	Cervix, non pregnant	Human	Cervical biopsy	Functional syudy (Gene expression)	Selected gene approach	Principal human endocervix transcript	3	Yes
MUC4			9096884	Cervix, non pregnant	Human	Cervical biopsy	Functional syudy (Gene expression)	Selected gene approach	Expressed in the cervix	3	Yes
MUC4			7745080	Cervix, non pregnant	Human	Cervical biopsy	Functional syudy (Gene expression)	Selected gene approach	Expressed in the cervix	3	Yes
MUC5B			9858486	Cervix, non pregnant	Human	Cervical biopsy	Functional syudy (Gene expression)	Selected gene approach	Principal human endocervix transcript	3	Yes
MUC5B			9096884	Cervix, non pregnant	Human	Cervical biopsy	Functional syudy (Gene expression)	Selected gene approach	Expressed in the cervix	3	Yes
MUC5B			7745080	Cervix, non pregnant	Human	Cervical biopsy	Functional syudy (Gene expression)	Selected gene approach	Expressed in the cervix	3	Yes
THBS1			19883264	Physiological ripening of the uterine cervix, physiological pregnancy	Human	Cervical biopsy	Functional study (RNA expression)	Genome wide (array)	Differentially expressed in the cervical tissue of patients not in labor with a ripe cervix when compared to those not in labor with an unripe cervix	3	Yes
THBS1			19883264	Physiological ripening of the uterine cervix, physiological pregnancy	Human	Cervical biopsy	Functional study (RNA expression)	Genome wide (array)	Differential mRNA expression. Upregulated in patients with a ripe cervix (p < 0.05) in both the microarray and qRT-PCR assays	3	Yes
THBS1			16949412	Physiological ripening of the uterine cervix, physiological pregnancy	Human	Cervical biopsy	Functional study (RNA expression)	Genome wide (array)	Significant expression changes in different study groups	3	Yes
TNFAIP6			16026405	Cervix	Human uterine cervical fibroblasts	Cell culture	Functional study (RNA expression)	Selected gene approach	in cultured human uterine fibroblasts and uterine cervical tissues, TSG‐6 might participate in the cervical ripening process	3	No
TNFAIP6			16949412	Physiological ripening of the uterine cervix, physiological pregnancy	Human	Cervical biopsy	Functional study (RNA expression)	Genome wide (array)	Significant expression changes in different study groups	3	No
TNFAIP6			19121663	Physiological ripening of the uterine cervix, physiological pregnancy	Human	Cervical biopsy	Functional study (RNA expression)	Genome wide (array)	Genes up-regulated in myometrium and cervix with labor	3	No
TNFRSF1A			15625148	Physiological ripening of the uterine cervix, physiological pregnancy	Human	Cervical biopsy	Functional study (RNA expression)	Genome wide (array)	Differential expression during cervical ripening	3	Yes
SEPTIN11			19883264	Physiological ripening of the uterine cervix, physiological pregnancy	Human	Cervical biopsy	Functional study (RNA expression)	Genome wide (array)	Differentially expressed in the cervical tissue of patients not in labor with a ripe cervix when compared to those not in labor with an unripe cervix	2	No
SEPTIN11			16768543	Physiological ripening of the uterine cervix, physiological pregnancy	Human	Cervical, uterine fundus and lower segment biopsy	Functional study (RNA expression)	Genome wide (array)	Differential expression in cervix across different study groups	2	No
ANGPTL4			19121663	Physiological ripening of the uterine cervix, physiological pregnancy	Human	Cervical biopsy	Functional study (RNA expression)	Genome wide (array)	Genes up-regulated in myometrium and cervix with labor	2	Yes
AQP9			19121663	Physiological ripening of the uterine cervix, physiological pregnancy	Human	Cervical biopsy	Functional study (RNA expression)	Genome wide (array)	Genes up-regulated in myometrium and cervix with labor	2	No
BCL2A1			15625148	Physiological ripening of the uterine cervix, physiological pregnancy	Human	Cervical biopsy	Functional study (RNA expression)	Genome wide (array)	Differential expression during cervical ripening	2	Yes
BCL2A1			19121663	Physiological ripening of the uterine cervix, physiological pregnancy	Human	Cervical biopsy	Functional study (RNA expression)	Genome wide (array)	Genes up-regulated in myometrium and cervix with labor	2	Yes
BGN			19883264	Physiological ripening of the uterine cervix, physiological pregnancy	Human	Cervical biopsy	Functional study (RNA expression)	Genome wide (array)	Differentially expressed in the cervical tissue of patients not in labor with a ripe cervix when compared to those not in labor with an unripe cervix	2	No
BGN			9573366	Physiological ripening of the uterine cervix, physiological pregnancy	Human	Cervical biopsy	Functional study (RNA expression)	Selected gene approach	Changes in mRNA or pretein levels in different study groups	2	No
BMP1			19883264	Physiological ripening of the uterine cervix, physiological pregnancy	Human	Cervical biopsy	Functional study (RNA expression)	Genome wide (array)	Differentially expressed in the cervical tissue of patients not in labor with a ripe cervix when compared to those not in labor with an unripe cervix	2	Yes
C5AR1			16949412	Physiological ripening of the uterine cervix, physiological pregnancy	Human	Cervical biopsy	Functional study (RNA expression)	Genome wide (array)	Significant expression changes in different study groups	2	No
C5AR1			19121663	Physiological ripening of the uterine cervix, physiological pregnancy	Human	Cervical biopsy	Functional study (RNA expression)	Genome wide (array)	Genes up-regulated in myometrium and cervix with labor	2	No
CCL20			16949412	Physiological ripening of the uterine cervix, physiological pregnancy	Human	Cervical biopsy	Functional study (RNA expression)	Genome wide (array)	Significant expression changes in different study groups	2	No
CCL20			19121663	Physiological ripening of the uterine cervix, physiological pregnancy	Human	Cervical biopsy	Functional study (RNA expression)	Genome wide (array)	Genes up-regulated in myometrium and cervix with labor	2	No
CCL5			16768543	Physiological ripening of the uterine cervix, physiological pregnancy	Human	Cervical, uterine fundus and lower segment biopsy	Functional study (RNA expression)	Genome wide (array)	Differential expression in cervix across different study groups	2	Yes
CD44			16219515	Cervix	Human uterine cervical fibroblasts	Cell culture (human uterine cervical fibroblasts)	Functional study (RNA expression)	Selected gene approach	Human cervical CD44 mRNA expression is induced by interleukin-1b (inflammation)	2	Yes
CD44			16768543	Physiological ripening of the uterine cervix, physiological pregnancy	Human	Cervical, uterine fundus and lower segment biopsy	Functional study (RNA expression)	Genome wide (array)	Differential expression in cervix across different study groups	2	Yes
CHRNA3			15625148	Physiological ripening of the uterine cervix, physiological pregnancy	Human	Cervical biopsy	Functional study (RNA expression)	Genome wide (array)	Differential expression during cervical ripening	2	Yes
CLDN1			20817141	Physiological ripening of the uterine cervix, physiological pregnancy	Human	Cervical biopsy	Functional study (RNA expression)	Genome wide (array)	Differential expression across different study groups	2	Yes
CLDN1			20817141	Physiological ripening of the uterine cervix, physiological pregnancy	Human	Cervical biopsy	Functional study (RNA expression)	Genome wide (array)	Differential expression across different study groups	2	Yes
CLEC5A			19121663	Physiological ripening of the uterine cervix, physiological pregnancy	Human	Cervical biopsy	Functional study (RNA expression)	Genome wide (array)	Genes up-regulated in myometrium and cervix with labor	2	No
COL4A2			19883264	Physiological ripening of the uterine cervix, physiological pregnancy	Human	Cervical biopsy	Functional study (RNA expression)	Genome wide (array)	Differentially expressed in the cervical tissue of patients not in labor with a ripe cervix when compared to those not in labor with an unripe cervix	2	Yes
COL4A2			19883264	Physiological ripening of the uterine cervix, physiological pregnancy	Human	Cervical biopsy	Functional study (RNA expression)	Genome wide (array)	Differential mRNA expression	2	Yes
COL6A2			19883264	Physiological ripening of the uterine cervix, physiological pregnancy	Human	Cervical biopsy	Functional study (RNA expression)	Genome wide (array)	Differentially expressed in the cervical tissue of patients not in labor with a ripe cervix when compared to those not in labor with an unripe cervix	2	Yes
COL6A2			19883264	Physiological ripening of the uterine cervix, physiological pregnancy	Human	Cervical biopsy	Functional study (RNA expression)	Genome wide (array)	Differential mRNA expression	2	Yes
CSF3R			19121663	Physiological ripening of the uterine cervix, physiological pregnancy	Human	Cervical biopsy	Functional study (RNA expression)	Genome wide (array)	Genes up-regulated in myometrium and cervix with labor	2	Yes
CXCL1			16949412	Physiological ripening of the uterine cervix, physiological pregnancy	Human	Cervical biopsy	Functional study (RNA expression)	Genome wide (array)	Significant expression changes in different study groups	2	No
CXCL1			19121663	Physiological ripening of the uterine cervix, physiological pregnancy	Human	Cervical biopsy	Functional study (RNA expression)	Genome wide (array)	Genes up-regulated in myometrium and cervix with labor	2	No
CXCL2			16949412	Physiological ripening of the uterine cervix, physiological pregnancy	Human	Cervical biopsy	Functional study (RNA expression)	Genome wide (array)	Significant expression changes in different study groups	2	No
CXCL2			19121663	Physiological ripening of the uterine cervix, physiological pregnancy	Human	Cervical biopsy	Functional study (RNA expression)	Genome wide (array)	Genes up-regulated in myometrium and cervix with labor	2	No
CXCL3			16949412	Physiological ripening of the uterine cervix, physiological pregnancy	Human	Cervical biopsy	Functional study (RNA expression)	Genome wide (array)	Significant expression changes in different study groups	2	No
CXCL3			19121663	Physiological ripening of the uterine cervix, physiological pregnancy	Human	Cervical biopsy	Functional study (RNA expression)	Genome wide (array)	Genes up-regulated in myometrium and cervix with labor	2	No
DCN			19883264	Physiological ripening of the uterine cervix, physiological pregnancy	Human	Cervical biopsy	Functional study (RNA expression)	Genome wide (array)	Differentially expressed in the cervical tissue of patients not in labor with a ripe cervix when compared to those not in labor with an unripe cervix	2	Yes
DCN			9573366	Physiological ripening of the uterine cervix, physiological pregnancy	Human	Cervical biopsy	Functional study (RNA expression)	Selected gene approach	Changes in mRNA or pretein levels in different study groups	2	Yes
DDR1			19883264	Physiological ripening of the uterine cervix, physiological pregnancy	Human	Cervical biopsy	Functional study (RNA expression)	Genome wide (array)	Differentially expressed in the cervical tissue of patients not in labor with a ripe cervix when compared to those not in labor with an unripe cervix	2	Yes
DDR1			15625148	Physiological ripening of the uterine cervix, physiological pregnancy	Human	Cervical biopsy	Functional study (RNA expression)	Genome wide (array)	Differential expression during cervical ripening	2	Yes
DEFA5			9588893	Cervix, non pregnant	Human	Cervical biopsy	Functional syudy (Gene expression)	Selected gene approach	HD-5 is an intrinsic component of the female urogenital innate immune defense system and that its expression may be modulated by hormonal and proinflammatory factors	2	No
ENOSF1			16768543	Physiological ripening of the uterine cervix, physiological pregnancy	Human	Cervical, uterine fundus and lower segment biopsy	Functional study (RNA expression)	Genome wide (array)	Differential expression in cervix across different study groups	2	No
ESR1			19883264	Physiological ripening of the uterine cervix, physiological pregnancy	Human	Cervical biopsy	Functional study (RNA expression)	Genome wide (array)	Differentially expressed in the cervical tissue of patients not in labor with a ripe cervix when compared to those not in labor with an unripe cervix	2	Yes
ESR1			11228250	Physiological ripening of the uterine cervix, physiological pregnancy	Human	Cervical biopsy	Functional syudy (Gene expression)	Selected gene approach	Differential expression in cervix across different study groups	2	Yes
FADS1			19883264	Physiological ripening of the uterine cervix, physiological pregnancy	Human	Cervical biopsy	Functional study (RNA expression)	Genome wide (array)	Differentially expressed in the cervical tissue of patients not in labor with a ripe cervix when compared to those not in labor with an unripe cervix	2	No
FADS1			16768543	Physiological ripening of the uterine cervix, physiological pregnancy	Human	Cervical, uterine fundus and lower segment biopsy	Functional study (RNA expression)	Genome wide (array)	Differential expression in cervix across different study groups	2	No
FGR			19121663	Physiological ripening of the uterine cervix, physiological pregnancy	Human	Cervical biopsy	Functional study (RNA expression)	Genome wide (array)	Genes up-regulated in myometrium and cervix with labor	2	No
CCDC71L			16949412	Physiological ripening of the uterine cervix, physiological pregnancy	Human	Cervical biopsy	Functional study (RNA expression)	Genome wide (array)	Significant expression changes in different study groups	2	No
CCDC71L			19121663	Physiological ripening of the uterine cervix, physiological pregnancy	Human	Cervical biopsy	Functional study (RNA expression)	Genome wide (array)	Genes up-regulated in myometrium and cervix with labor	2	No
FMOD			9573366	Physiological ripening of the uterine cervix, physiological pregnancy	Human	Cervical biopsy	Functional study (RNA expression)	Selected gene approach	Changes in mRNA or pretein levels in different study groups	2	No
FMOD			16768543	Physiological ripening of the uterine cervix, physiological pregnancy	Human	Cervical, uterine fundus and lower segment biopsy	Functional study (RNA expression)	Genome wide (array)	Differential expression in cervix across different study groups	2	No
FN1			19883264	Physiological ripening of the uterine cervix, physiological pregnancy	Human	Cervical biopsy	Functional study (RNA expression)	Genome wide (array)	Differentially expressed in the cervical tissue of patients not in labor with a ripe cervix when compared to those not in labor with an unripe cervix	2	Yes
FN1			19883264	Physiological ripening of the uterine cervix, physiological pregnancy	Human	Cervical biopsy	Functional study (RNA expression)	Genome wide (array)	Differential mRNA expression	2	Yes
FOXO1			19883264	Physiological ripening of the uterine cervix, physiological pregnancy	Human	Cervical biopsy	Functional study (RNA expression)	Genome wide (array)	Differentially expressed in the cervical tissue of patients not in labor with a ripe cervix when compared to those not in labor with an unripe cervix	2	No
FOXO1			19293131	Physiological ripening of the uterine cervix, physiological pregnancy	Human	Supracervical fetal membranes	Functional study	Selected gene approach	Possible role in PPROM	2	No
GK			19121663	Physiological ripening of the uterine cervix, physiological pregnancy	Human	Cervical biopsy	Functional study (RNA expression)	Genome wide (array)	Genes up-regulated in myometrium and cervix with labor	2	Yes
GLRX			15625148	Physiological ripening of the uterine cervix, physiological pregnancy	Human	Cervical biopsy	Functional study (RNA expression)	Genome wide (array)	Differential expression during cervical ripening	2	No
GLRX			11101698	Physiological ripening of the uterine cervix, physiological pregnancy	Human	Cervical biopsy	Functional syudy (Gene expression)	Selected gene approach	Differential expression in cervix across different study groups	2	No
GPC6			19883264	Physiological ripening of the uterine cervix, physiological pregnancy	Human	Cervical biopsy	Functional study (RNA expression)	Genome wide (array)	Differentially expressed in the cervical tissue of patients not in labor with a ripe cervix when compared to those not in labor with an unripe cervix	2	Yes
GPC6			19121663	Physiological ripening of the uterine cervix, physiological pregnancy	Human	Cervical biopsy	Functional study (RNA expression)	Genome wide (array)	Genes up-regulated in myometrium and cervix with labor	2	Yes
HAS1			16199413	Cervix	Human uterine cervical fibroblasts	Cell culture	Functional study (RNA expression)	Selected gene approach	Increased synthesis during vacuum-driven stretch device for the purpose of mimicking active phase labour in human tissue culture	2	Yes
HAS3			16199413	Cervix	Human uterine cervical fibroblasts	Cell culture	Functional study (RNA expression)	Selected gene approach	Increased synthesis during vacuum-driven stretch device for the purpose of mimicking active phase labour in human tissue culture	2	No
HIF1A			23144021	Physiological ripening of the uterine cervix, physiological pregnancy	Human	Cervical biopsy	Functional study	Selected gene approach	Role in cervical ripening	2	Yes
HSD17B2			20817141	Physiological ripening of the uterine cervix, physiological pregnancy	Human	Cervical biopsy	Functional study (RNA expression)	Genome wide (array)	Differential expression across different study groups	2	Yes
HSD17B2			19121663	Physiological ripening of the uterine cervix, physiological pregnancy	Human	Cervical biopsy	Functional study (RNA expression)	Genome wide (array)	Genes up-regulated in myometrium and cervix with labor	2	Yes
IL11			19121663	Physiological ripening of the uterine cervix, physiological pregnancy	Human	Cervical biopsy	Functional study (RNA expression)	Genome wide (array)	Genes up-regulated in myometrium and cervix with labor	2	No
IL13			15625148	Physiological ripening of the uterine cervix, physiological pregnancy	Human	Cervical biopsy	Functional study (RNA expression)	Genome wide (array)	Differential expression during cervical ripening	2	Yes
IL15			16768543	Physiological ripening of the uterine cervix, physiological pregnancy	Human	Cervical, uterine fundus and lower segment biopsy	Functional study (RNA expression)	Genome wide (array)	Differential expression in cervix across different study groups	2	No
IQGAP2			16768543	Physiological ripening of the uterine cervix, physiological pregnancy	Human	Cervical, uterine fundus and lower segment biopsy	Functional study (RNA expression)	Genome wide (array)	Differential expression in cervix across different study groups	2	Yes
ITGA5			19883264	Physiological ripening of the uterine cervix, physiological pregnancy	Human	Cervical biopsy	Functional study (RNA expression)	Genome wide (array)	Differential mRNA expression	2	No
ITGA5			15625148	Physiological ripening of the uterine cervix, physiological pregnancy	Human	Cervical biopsy	Functional study (RNA expression)	Genome wide (array)	Differential expression during cervical ripening	2	No
ITGB6			20817141	Physiological ripening of the uterine cervix, physiological pregnancy	Human	Cervical biopsy	Functional study (RNA expression)	Genome wide (array)	Differential expression across different study groups	2	No
ITGB6			20817141	Physiological ripening of the uterine cervix, physiological pregnancy	Human	Cervical biopsy	Functional study (RNA expression)	Genome wide (array)	Differential expression across different study groups	2	No
KRT34			16949412	Physiological ripening of the uterine cervix, physiological pregnancy	Human	Cervical biopsy	Functional study (RNA expression)	Genome wide (array)	Significant expression changes in different study groups	2	No
KRT34			19121663	Physiological ripening of the uterine cervix, physiological pregnancy	Human	Cervical biopsy	Functional study (RNA expression)	Genome wide (array)	Genes up-regulated in myometrium and cervix with labor	2	No
LAMC1			19883264	Physiological ripening of the uterine cervix, physiological pregnancy	Human	Cervical biopsy	Functional study (RNA expression)	Genome wide (array)	Differentially expressed in the cervical tissue of patients not in labor with a ripe cervix when compared to those not in labor with an unripe cervix	2	Yes
LAMC1			19883264	Physiological ripening of the uterine cervix, physiological pregnancy	Human	Cervical biopsy	Functional study (RNA expression)	Genome wide (array)	Differential mRNA expression	2	Yes
LIF			16949412	Physiological ripening of the uterine cervix, physiological pregnancy	Human	Cervical biopsy	Functional study (RNA expression)	Genome wide (array)	Significant expression changes in different study groups	2	Yes
LIF			19121663	Physiological ripening of the uterine cervix, physiological pregnancy	Human	Cervical biopsy	Functional study (RNA expression)	Genome wide (array)	Genes up-regulated in myometrium and cervix with labor	2	Yes
LILRA5			19121663	Physiological ripening of the uterine cervix, physiological pregnancy	Human	Cervical biopsy	Functional study (RNA expression)	Genome wide (array)	Genes up-regulated in myometrium and cervix with labor	2	No
LIPG			16949412	Physiological ripening of the uterine cervix, physiological pregnancy	Human	Cervical biopsy	Functional study (RNA expression)	Genome wide (array)	Significant expression changes in different study groups	2	Yes
LIPG			19121663	Physiological ripening of the uterine cervix, physiological pregnancy	Human	Cervical biopsy	Functional study (RNA expression)	Genome wide (array)	Genes up-regulated in myometrium and cervix with labor	2	Yes
LMO3			19121663	Physiological ripening of the uterine cervix, physiological pregnancy	Human	Cervical biopsy	Functional study (RNA expression)	Genome wide (array)	Genes down-regulated in myometrium and cervix with labor	2	No
LRP1			16768543	Physiological ripening of the uterine cervix, physiological pregnancy	Human	Cervical, uterine fundus and lower segment biopsy	Functional study (RNA expression)	Genome wide (array)	Differential expression in cervix across different study groups	2	Yes
MITF			23144021	Physiological ripening of the uterine cervix, physiological pregnancy	Human	Cervical biopsy	Functional study	Selected gene approach	Role in cervical ripening	2	Yes
MITF			16768543	Physiological ripening of the uterine cervix, physiological pregnancy	Human	Cervical, uterine fundus and lower segment biopsy	Functional study (RNA expression)	Genome wide (array)	Differential expression in cervix across different study groups	2	Yes
MMP3			19883264	Physiological ripening of the uterine cervix, physiological pregnancy	Human	Cervical biopsy	Functional study (RNA expression)	Genome wide (array)	Differential mRNA expression	2	Yes
MMP3			19121663	Physiological ripening of the uterine cervix, physiological pregnancy	Human	Cervical biopsy	Functional study (RNA expression)	Genome wide (array)	Genes up-regulated in myometrium and cervix with labor	2	Yes
MT1M			19883264	Physiological ripening of the uterine cervix, physiological pregnancy	Human	Cervical biopsy	Functional study (RNA expression)	Genome wide (array)	Differentially expressed in the cervical tissue of patients not in labor with a ripe cervix when compared to those not in labor with an unripe cervix	2	No
MT1M			19121663	Physiological ripening of the uterine cervix, physiological pregnancy	Human	Cervical biopsy	Functional study (RNA expression)	Genome wide (array)	Genes up-regulated in myometrium and cervix with labor	2	No
MUC1			9096884	Cervix, non pregnant	Human	Cervical biopsy	Functional syudy (Gene expression)	Selected gene approach	Expressed in the cervix	2	Yes
MUC1			7745080	Cervix, non pregnant	Human	Cervical biopsy	Functional syudy (Gene expression)	Selected gene approach	Expressed in the cervix	2	Yes
MUC5AC			9096884	Cervix, non pregnant	Human	Cervical biopsy	Functional syudy (Gene expression)	Selected gene approach	Expressed in the cervix	2	No
MUC5AC			7745080	Cervix, non pregnant	Human	Cervical biopsy	Functional syudy (Gene expression)	Selected gene approach	Expressed in the cervix	2	No
MUC6			9096884	Cervix, non pregnant	Human	Cervical biopsy	Functional syudy (Gene expression)	Selected gene approach	Expressed in the cervix	2	Yes
MUC6			7745080	Cervix, non pregnant	Human	Cervical biopsy	Functional syudy (Gene expression)	Selected gene approach	Expressed in the cervix	2	Yes
MYOCD			19883264	Physiological ripening of the uterine cervix, physiological pregnancy	Human	Cervical biopsy	Functional study (RNA expression)	Genome wide (array)	Differentially expressed in the cervical tissue of patients not in labor with a ripe cervix when compared to those not in labor with an unripe cervix	2	Yes
MYOCD			19883264	Physiological ripening of the uterine cervix, physiological pregnancy	Human	Cervical biopsy	Functional study (RNA expression)	Genome wide (array)	Differential mRNA expression. Upregulated in patients with a ripe cervix (p < 0.05) in both the microarray and qRT-PCR assays	2	Yes
NAP1L1			19883264	Physiological ripening of the uterine cervix, physiological pregnancy	Human	Cervical biopsy	Functional study (RNA expression)	Genome wide (array)	Differentially expressed in the cervical tissue of patients not in labor with a ripe cervix when compared to those not in labor with an unripe cervix	2	No
NAP1L1			15625148	Physiological ripening of the uterine cervix, physiological pregnancy	Human	Cervical biopsy	Functional study (RNA expression)	Genome wide (array)	Differential expression during cervical ripening	2	No
NFE2			19121663	Physiological ripening of the uterine cervix, physiological pregnancy	Human	Cervical biopsy	Functional study (RNA expression)	Genome wide (array)	Genes up-regulated in myometrium and cervix with labor	2	No
NOS2			15625148	Physiological ripening of the uterine cervix, physiological pregnancy	Human	Cervical biopsy	Functional study (RNA expression)	Genome wide (array)	Differential expression during cervical ripening	2	Yes
NOTCH2			16768543	Physiological ripening of the uterine cervix, physiological pregnancy	Human	Cervical, uterine fundus and lower segment biopsy	Functional study (RNA expression)	Genome wide (array)	Differential expression in cervix across different study groups	2	Yes
NR2F2			19883264	Physiological ripening of the uterine cervix, physiological pregnancy	Human	Cervical biopsy	Functional study (RNA expression)	Genome wide (array)	Differentially expressed in the cervical tissue of patients not in labor with a ripe cervix when compared to those not in labor with an unripe cervix	2	No
NR2F2			16768543	Physiological ripening of the uterine cervix, physiological pregnancy	Human	Cervical, uterine fundus and lower segment biopsy	Functional study (RNA expression)	Genome wide (array)	Differential expression in cervix across different study groups	2	No
NR4A2			16949412	Physiological ripening of the uterine cervix, physiological pregnancy	Human	Cervical biopsy	Functional study (RNA expression)	Genome wide (array)	Significant expression changes in different study groups	2	Yes
NR4A2			19121663	Physiological ripening of the uterine cervix, physiological pregnancy	Human	Cervical biopsy	Functional study (RNA expression)	Genome wide (array)	Genes up-regulated in myometrium and cervix with labor	2	Yes
OLFM1			19883264	Physiological ripening of the uterine cervix, physiological pregnancy	Human	Cervical biopsy	Functional study (RNA expression)	Genome wide (array)	Differentially expressed in the cervical tissue of patients not in labor with a ripe cervix when compared to those not in labor with an unripe cervix	2	No
OLFM1			16768543	Physiological ripening of the uterine cervix, physiological pregnancy	Human	Cervical, uterine fundus and lower segment biopsy	Functional study (RNA expression)	Genome wide (array)	Differential expression in cervix across different study groups	2	No
NAMPT			16949412	Physiological ripening of the uterine cervix, physiological pregnancy	Human	Cervical biopsy	Functional study (RNA expression)	Genome wide (array)	Significant expression changes in different study groups	2	Yes
NAMPT			19121663	Physiological ripening of the uterine cervix, physiological pregnancy	Human	Cervical biopsy	Functional study (RNA expression)	Genome wide (array)	Genes up-regulated in myometrium and cervix with labor	2	Yes
PLAUR			16949412	Physiological ripening of the uterine cervix, physiological pregnancy	Human	Cervical biopsy	Functional study (RNA expression)	Genome wide (array)	Significant expression changes in different study groups	2	Yes
PLAUR			19121663	Physiological ripening of the uterine cervix, physiological pregnancy	Human	Cervical biopsy	Functional study (RNA expression)	Genome wide (array)	Genes up-regulated in myometrium and cervix with labor	2	Yes
PLXND1			19883264	Physiological ripening of the uterine cervix, physiological pregnancy	Human	Cervical biopsy	Functional study (RNA expression)	Genome wide (array)	Differentially expressed in the cervical tissue of patients not in labor with a ripe cervix when compared to those not in labor with an unripe cervix	2	Yes
PRKCE			16768543	Physiological ripening of the uterine cervix, physiological pregnancy	Human	Cervical, uterine fundus and lower segment biopsy	Functional study (RNA expression)	Genome wide (array)	Differential expression in cervix across different study groups	2	No
PTGES			19121663	Physiological ripening of the uterine cervix, physiological pregnancy	Human	Cervical biopsy	Functional study (RNA expression)	Genome wide (array)	Genes up-regulated in myometrium and cervix with labor	2	No
RHOQ			19883264	Physiological ripening of the uterine cervix, physiological pregnancy	Human	Cervical biopsy	Functional study (RNA expression)	Genome wide (array)	Differentially expressed in the cervical tissue of patients not in labor with a ripe cervix when compared to those not in labor with an unripe cervix	2	No
RHOQ			19121663	Physiological ripening of the uterine cervix, physiological pregnancy	Human	Cervical biopsy	Functional study (RNA expression)	Genome wide (array)	Genes up-regulated in myometrium and cervix with labor	2	No
SELE			19883264	Physiological ripening of the uterine cervix, physiological pregnancy	Human	Cervical biopsy	Functional study (RNA expression)	Genome wide (array)	Differential mRNA expression	2	Yes
SELE			19121663	Physiological ripening of the uterine cervix, physiological pregnancy	Human	Cervical biopsy	Functional study (RNA expression)	Genome wide (array)	Genes up-regulated in myometrium and cervix with labor	2	Yes
SGCE			19883264	Physiological ripening of the uterine cervix, physiological pregnancy	Human	Cervical biopsy	Functional study (RNA expression)	Genome wide (array)	Differential mRNA expression	2	Yes
SGCE			16768543	Physiological ripening of the uterine cervix, physiological pregnancy	Human	Cervical, uterine fundus and lower segment biopsy	Functional study (RNA expression)	Genome wide (array)	Differential expression in cervix across different study groups	2	Yes
SLC28A1			16768543	Physiological ripening of the uterine cervix, physiological pregnancy	Human	Cervical, uterine fundus and lower segment biopsy	Functional study (RNA expression)	Genome wide (array)	Differential expression in cervix across different study groups	2	Yes
SLC2A3			16949412	Physiological ripening of the uterine cervix, physiological pregnancy	Human	Cervical biopsy	Functional study (RNA expression)	Genome wide (array)	Significant expression changes in different study groups	2	No
SLC2A3			19121663	Physiological ripening of the uterine cervix, physiological pregnancy	Human	Cervical biopsy	Functional study (RNA expression)	Genome wide (array)	Genes up-regulated in myometrium and cervix with labor	2	No
SLC39A14			16949412	Physiological ripening of the uterine cervix, physiological pregnancy	Human	Cervical biopsy	Functional study (RNA expression)	Genome wide (array)	Significant expression changes in different study groups	2	No
SLC39A14			19121663	Physiological ripening of the uterine cervix, physiological pregnancy	Human	Cervical biopsy	Functional study (RNA expression)	Genome wide (array)	Genes up-regulated in myometrium and cervix with labor	2	No
SMAD3			16768543	Physiological ripening of the uterine cervix, physiological pregnancy	Human	Cervical, uterine fundus and lower segment biopsy	Functional study (RNA expression)	Genome wide (array)	Differential expression in cervix across different study groups	2	Yes
SOCS3			16949412	Physiological ripening of the uterine cervix, physiological pregnancy	Human	Cervical biopsy	Functional study (RNA expression)	Genome wide (array)	Significant expression changes in different study groups	2	Yes
SOCS3			19121663	Physiological ripening of the uterine cervix, physiological pregnancy	Human	Cervical biopsy	Functional study (RNA expression)	Genome wide (array)	Genes up-regulated in myometrium and cervix with labor	2	Yes
STC1			16949412	Physiological ripening of the uterine cervix, physiological pregnancy	Human	Cervical biopsy	Functional study (RNA expression)	Genome wide (array)	Significant expression changes in different study groups	2	No
STC1			19121663	Physiological ripening of the uterine cervix, physiological pregnancy	Human	Cervical biopsy	Functional study (RNA expression)	Genome wide (array)	Genes up-regulated in myometrium and cervix with labor	2	No
TFPI			19883264	Physiological ripening of the uterine cervix, physiological pregnancy	Human	Cervical biopsy	Functional study (RNA expression)	Genome wide (array)	Differentially expressed in the cervical tissue of patients not in labor with a ripe cervix when compared to those not in labor with an unripe cervix	2	Yes
TIMP1			19883264	Physiological ripening of the uterine cervix, physiological pregnancy	Human	Cervical biopsy	Functional study (RNA expression)	Genome wide (array)	Differential mRNA expression	2	Yes
TIMP1			16949412	Physiological ripening of the uterine cervix, physiological pregnancy	Human	Cervical biopsy	Functional study (RNA expression)	Genome wide (array)	Significant expression changes in different study groups	2	Yes
TLR4			25467401	Physiological ripening of the uterine cervix, physiological pregnancy	Human	Ectocervix biopsy	Functional study (RNA expression)	Selected gene approach	Differential expression in different study groups	2	Yes
TNFAIP3			16949412	Physiological ripening of the uterine cervix, physiological pregnancy	Human	Cervical biopsy	Functional study (RNA expression)	Genome wide (array)	Significant expression changes in different study groups	2	Yes
TNFAIP3			19121663	Physiological ripening of the uterine cervix, physiological pregnancy	Human	Cervical biopsy	Functional study (RNA expression)	Genome wide (array)	Genes up-regulated in myometrium and cervix with labor	2	Yes
TREM1			19121663	Physiological ripening of the uterine cervix, physiological pregnancy	Human	Cervical biopsy	Functional study (RNA expression)	Genome wide (array)	Genes up-regulated in myometrium and cervix with labor	2	No
CCN4			16949412	Physiological ripening of the uterine cervix, physiological pregnancy	Human	Cervical biopsy	Functional study (RNA expression)	Genome wide (array)	Significant expression changes in different study groups	2	No
CCN4			19121663	Physiological ripening of the uterine cervix, physiological pregnancy	Human	Cervical biopsy	Functional study (RNA expression)	Genome wide (array)	Genes up-regulated in myometrium and cervix with labor	2	No
SEPTIN8			16768543	Physiological ripening of the uterine cervix, physiological pregnancy	Human	Cervical, uterine fundus and lower segment biopsy	Functional study (RNA expression)	Genome wide (array)	Differential expression in cervix across different study groups	1	No
ABCA1			16768543	Physiological ripening of the uterine cervix, physiological pregnancy	Human	Cervical, uterine fundus and lower segment biopsy	Functional study (RNA expression)	Genome wide (array)	Differential expression in cervix across different study groups	1	Yes
ABCC10			16768543	Physiological ripening of the uterine cervix, physiological pregnancy	Human	Cervical, uterine fundus and lower segment biopsy	Functional study (RNA expression)	Genome wide (array)	Differential expression in cervix across different study groups	1	No
ABCC4			16768543	Physiological ripening of the uterine cervix, physiological pregnancy	Human	Cervical, uterine fundus and lower segment biopsy	Functional study (RNA expression)	Genome wide (array)	Differential expression in cervix across different study groups	1	Yes
ABCF2			16768543	Physiological ripening of the uterine cervix, physiological pregnancy	Human	Cervical, uterine fundus and lower segment biopsy	Functional study (RNA expression)	Genome wide (array)	Differential expression in cervix across different study groups	1	No
ABCF3			16768543	Physiological ripening of the uterine cervix, physiological pregnancy	Human	Cervical, uterine fundus and lower segment biopsy	Functional study (RNA expression)	Genome wide (array)	Differential expression in cervix across different study groups	1	No
ABR			16768543	Physiological ripening of the uterine cervix, physiological pregnancy	Human	Cervical, uterine fundus and lower segment biopsy	Functional study (RNA expression)	Genome wide (array)	Differential expression in cervix across different study groups	1	No
ACAA1			16768543	Physiological ripening of the uterine cervix, physiological pregnancy	Human	Cervical, uterine fundus and lower segment biopsy	Functional study (RNA expression)	Genome wide (array)	Differential expression in cervix across different study groups	1	No
ACSL4			19121663	Physiological ripening of the uterine cervix, physiological pregnancy	Human	Cervical biopsy	Functional study (RNA expression)	Genome wide (array)	Genes up-regulated in myometrium and cervix with labor	1	Yes
ACTB			28557135	Physiological ripening of the uterine cervix, physiological pregnancy	Human	Cervical swab	Functional study (RNA expression)	Selected gene approach	Distinct patterns of expression over time were seen for each individual gene	1	Yes
ACTN1			19883264	Physiological ripening of the uterine cervix, physiological pregnancy	Human	Cervical biopsy	Functional study (RNA expression)	Genome wide (array)	Differentially expressed in the cervical tissue of patients not in labor with a ripe cervix when compared to those not in labor with an unripe cervix	1	No
ADAM12			19121663	Physiological ripening of the uterine cervix, physiological pregnancy	Human	Cervical biopsy	Functional study (RNA expression)	Genome wide (array)	Genes up-regulated in myometrium and cervix with labor	1	Yes
ADAMTS1			19883264	Physiological ripening of the uterine cervix, physiological pregnancy	Human	Cervical biopsy	Functional study (RNA expression)	Genome wide (array)	Differential mRNA expression	1	No
ADAMTS8			19883264	Physiological ripening of the uterine cervix, physiological pregnancy	Human	Cervical biopsy	Functional study (RNA expression)	Genome wide (array)	Differential mRNA expression	1	No
ADCY1			16768543	Physiological ripening of the uterine cervix, physiological pregnancy	Human	Cervical, uterine fundus and lower segment biopsy	Functional study (RNA expression)	Genome wide (array)	Differential expression in cervix across different study groups	1	No
ADCY3			19883264	Physiological ripening of the uterine cervix, physiological pregnancy	Human	Cervical biopsy	Functional study (RNA expression)	Genome wide (array)	Differentially expressed in the cervical tissue of patients not in labor with a ripe cervix when compared to those not in labor with an unripe cervix	1	Yes
ADD3			16768543	Physiological ripening of the uterine cervix, physiological pregnancy	Human	Cervical, uterine fundus and lower segment biopsy	Functional study (RNA expression)	Genome wide (array)	Differential expression in cervix across different study groups	1	No
ADH5			16768543	Physiological ripening of the uterine cervix, physiological pregnancy	Human	Cervical, uterine fundus and lower segment biopsy	Functional study (RNA expression)	Genome wide (array)	Differential expression in cervix across different study groups	1	Yes
ADIPOR2			16768543	Physiological ripening of the uterine cervix, physiological pregnancy	Human	Cervical, uterine fundus and lower segment biopsy	Functional study (RNA expression)	Genome wide (array)	Differential expression in cervix across different study groups	1	No
ADRA2A			16768543	Physiological ripening of the uterine cervix, physiological pregnancy	Human	Cervical, uterine fundus and lower segment biopsy	Functional study (RNA expression)	Genome wide (array)	Differential expression in cervix across different study groups	1	Yes
AGR2			20817141	Physiological ripening of the uterine cervix, physiological pregnancy	Human	Cervical biopsy	Functional study (RNA expression)	Genome wide (array)	Differential expression across different study groups	1	No
AGR3			20817141	Physiological ripening of the uterine cervix, physiological pregnancy	Human	Cervical biopsy	Functional study (RNA expression)	Genome wide (array)	Differential expression across different study groups	1	No
AHCY			16768543	Physiological ripening of the uterine cervix, physiological pregnancy	Human	Cervical, uterine fundus and lower segment biopsy	Functional study (RNA expression)	Genome wide (array)	Differential expression in cervix across different study groups	1	Yes
AIF1			16768543	Physiological ripening of the uterine cervix, physiological pregnancy	Human	Cervical, uterine fundus and lower segment biopsy	Functional study (RNA expression)	Genome wide (array)	Differential expression in cervix across different study groups	1	Yes
AKAP12			16949412	Physiological ripening of the uterine cervix, physiological pregnancy	Human	Cervical biopsy	Functional study (RNA expression)	Genome wide (array)	Significant expression changes in different study groups	1	No
AKR7A2			16768543	Physiological ripening of the uterine cervix, physiological pregnancy	Human	Cervical, uterine fundus and lower segment biopsy	Functional study (RNA expression)	Genome wide (array)	Differential expression in cervix across different study groups	1	Yes
ALDH9A1			16768543	Physiological ripening of the uterine cervix, physiological pregnancy	Human	Cervical, uterine fundus and lower segment biopsy	Functional study (RNA expression)	Genome wide (array)	Differential expression in cervix across different study groups	1	No
ALPL			19121663	Physiological ripening of the uterine cervix, physiological pregnancy	Human	Cervical biopsy	Functional study (RNA expression)	Genome wide (array)	Genes up-regulated in myometrium and cervix with labor	1	Yes
AMELX			16768543	Physiological ripening of the uterine cervix, physiological pregnancy	Human	Cervical, uterine fundus and lower segment biopsy	Functional study (RNA expression)	Genome wide (array)	Differential expression in cervix across different study groups	1	Yes
AMFR			15625148	Physiological ripening of the uterine cervix, physiological pregnancy	Human	Cervical biopsy	Functional study (RNA expression)	Genome wide (array)	Differential expression during cervical ripening	1	No
AMH			16768543	Physiological ripening of the uterine cervix, physiological pregnancy	Human	Cervical, uterine fundus and lower segment biopsy	Functional study (RNA expression)	Genome wide (array)	Differential expression in cervix across different study groups	1	Yes
AMHR2			16768543	Physiological ripening of the uterine cervix, physiological pregnancy	Human	Cervical, uterine fundus and lower segment biopsy	Functional study (RNA expression)	Genome wide (array)	Differential expression in cervix across different study groups	1	Yes
AMY1A			20817141	Physiological ripening of the uterine cervix, physiological pregnancy	Human	Cervical biopsy	Functional study (RNA expression)	Genome wide (array)	Differential expression across different study groups	1	No
ANGPTL1			19121663	Physiological ripening of the uterine cervix, physiological pregnancy	Human	Cervical biopsy	Functional study (RNA expression)	Genome wide (array)	Genes down-regulated in myometrium and cervix with labor	1	No
ANGPTL2			19883264	Physiological ripening of the uterine cervix, physiological pregnancy	Human	Cervical biopsy	Functional study (RNA expression)	Genome wide (array)	Differentially expressed in the cervical tissue of patients not in labor with a ripe cervix when compared to those not in labor with an unripe cervix	1	No
ANXA7			16768543	Physiological ripening of the uterine cervix, physiological pregnancy	Human	Cervical, uterine fundus and lower segment biopsy	Functional study (RNA expression)	Genome wide (array)	Differential expression in cervix across different study groups	1	No
AP1G1			16768543	Physiological ripening of the uterine cervix, physiological pregnancy	Human	Cervical, uterine fundus and lower segment biopsy	Functional study (RNA expression)	Genome wide (array)	Differential expression in cervix across different study groups	1	No
APOBEC3A			19121663	Physiological ripening of the uterine cervix, physiological pregnancy	Human	Cervical biopsy	Functional study (RNA expression)	Genome wide (array)	Genes up-regulated in myometrium and cervix with labor	1	No
APOBEC3G			16768543	Physiological ripening of the uterine cervix, physiological pregnancy	Human	Cervical, uterine fundus and lower segment biopsy	Functional study (RNA expression)	Genome wide (array)	Differential expression in cervix across different study groups	1	Yes
APOE			19883264	Physiological ripening of the uterine cervix, physiological pregnancy	Human	Cervical biopsy	Functional study (RNA expression)	Genome wide (array)	Differentially expressed in the cervical tissue of patients not in labor with a ripe cervix when compared to those not in labor with an unripe cervix	1	Yes
SORBS2			16768543	Physiological ripening of the uterine cervix, physiological pregnancy	Human	Cervical, uterine fundus and lower segment biopsy	Functional study (RNA expression)	Genome wide (array)	Differential expression in cervix across different study groups	1	No
ARHGEF6			16768543	Physiological ripening of the uterine cervix, physiological pregnancy	Human	Cervical, uterine fundus and lower segment biopsy	Functional study (RNA expression)	Genome wide (array)	Differential expression in cervix across different study groups	1	Yes
ARHGEF9			16768543	Physiological ripening of the uterine cervix, physiological pregnancy	Human	Cervical, uterine fundus and lower segment biopsy	Functional study (RNA expression)	Genome wide (array)	Differential expression in cervix across different study groups	1	Yes
ARID3A			16768543	Physiological ripening of the uterine cervix, physiological pregnancy	Human	Cervical, uterine fundus and lower segment biopsy	Functional study (RNA expression)	Genome wide (array)	Differential expression in cervix across different study groups	1	No
ARMCX6			16768543	Physiological ripening of the uterine cervix, physiological pregnancy	Human	Cervical, uterine fundus and lower segment biopsy	Functional study (RNA expression)	Genome wide (array)	Differential expression in cervix across different study groups	1	No
ARNTL			16768543	Physiological ripening of the uterine cervix, physiological pregnancy	Human	Cervical, uterine fundus and lower segment biopsy	Functional study (RNA expression)	Genome wide (array)	Differential expression in cervix across different study groups	1	No
NAAA			16768543	Physiological ripening of the uterine cervix, physiological pregnancy	Human	Cervical, uterine fundus and lower segment biopsy	Functional study (RNA expression)	Genome wide (array)	Differential expression in cervix across different study groups	1	No
ATP11A			16768543	Physiological ripening of the uterine cervix, physiological pregnancy	Human	Cervical, uterine fundus and lower segment biopsy	Functional study (RNA expression)	Genome wide (array)	Differential expression in cervix across different study groups	1	No
ATP2A1			16768543	Physiological ripening of the uterine cervix, physiological pregnancy	Human	Cervical, uterine fundus and lower segment biopsy	Functional study (RNA expression)	Genome wide (array)	Differential expression in cervix across different study groups	1	Yes
ATP5MC2			16768543	Physiological ripening of the uterine cervix, physiological pregnancy	Human	Cervical, uterine fundus and lower segment biopsy	Functional study (RNA expression)	Genome wide (array)	Differential expression in cervix across different study groups	1	No
ATP5PO			16768543	Physiological ripening of the uterine cervix, physiological pregnancy	Human	Cervical, uterine fundus and lower segment biopsy	Functional study (RNA expression)	Genome wide (array)	Differential expression in cervix across different study groups	1	No
ATR			16768543	Physiological ripening of the uterine cervix, physiological pregnancy	Human	Cervical, uterine fundus and lower segment biopsy	Functional study (RNA expression)	Genome wide (array)	Differential expression in cervix across different study groups	1	Yes
ATXN3			16768543	Physiological ripening of the uterine cervix, physiological pregnancy	Human	Cervical, uterine fundus and lower segment biopsy	Functional study (RNA expression)	Genome wide (array)	Differential expression in cervix across different study groups	1	Yes
BAZ1B			16768543	Physiological ripening of the uterine cervix, physiological pregnancy	Human	Cervical, uterine fundus and lower segment biopsy	Functional study (RNA expression)	Genome wide (array)	Differential expression in cervix across different study groups	1	No
BBOX1			20817141	Physiological ripening of the uterine cervix, physiological pregnancy	Human	Cervical biopsy	Functional study (RNA expression)	Genome wide (array)	Differential expression across different study groups	1	No
BCL11A			16949412	Physiological ripening of the uterine cervix, physiological pregnancy	Human	Cervical biopsy	Functional study (RNA expression)	Genome wide (array)	Significant expression changes in different study groups	1	Yes
BET1			16768543	Physiological ripening of the uterine cervix, physiological pregnancy	Human	Cervical, uterine fundus and lower segment biopsy	Functional study (RNA expression)	Genome wide (array)	Differential expression in cervix across different study groups	1	No
BICD2			20817141	Physiological ripening of the uterine cervix, physiological pregnancy	Human	Cervical biopsy	Functional study (RNA expression)	Genome wide (array)	Differential expression across different study groups	1	No
BIN1			19883264	Physiological ripening of the uterine cervix, physiological pregnancy	Human	Cervical biopsy	Functional study (RNA expression)	Genome wide (array)	Differentially expressed in the cervical tissue of patients not in labor with a ripe cervix when compared to those not in labor with an unripe cervix	1	Yes
BIRC3			16949412	Physiological ripening of the uterine cervix, physiological pregnancy	Human	Cervical biopsy	Functional study (RNA expression)	Genome wide (array)	Significant expression changes in different study groups	1	No
BLNK			19121663	Physiological ripening of the uterine cervix, physiological pregnancy	Human	Cervical biopsy	Functional study (RNA expression)	Genome wide (array)	Genes down-regulated in myometrium and cervix with labor	1	Yes
BMP10			16768543	Physiological ripening of the uterine cervix, physiological pregnancy	Human	Cervical, uterine fundus and lower segment biopsy	Functional study (RNA expression)	Genome wide (array)	Differential expression in cervix across different study groups	1	Yes
BMP2			19121663	Physiological ripening of the uterine cervix, physiological pregnancy	Human	Cervical biopsy	Functional study (RNA expression)	Genome wide (array)	Genes up-regulated in myometrium and cervix with labor	1	Yes
BMP7			20817141	Physiological ripening of the uterine cervix, physiological pregnancy	Human	Cervical biopsy	Functional study (RNA expression)	Genome wide (array)	Differential expression across different study groups	1	Yes
BNC2			19883264	Physiological ripening of the uterine cervix, physiological pregnancy	Human	Cervical biopsy	Functional study (RNA expression)	Genome wide (array)	Differentially expressed in the cervical tissue of patients not in labor with a ripe cervix when compared to those not in labor with an unripe cervix	1	Yes
BNIP2			16768543	Physiological ripening of the uterine cervix, physiological pregnancy	Human	Cervical, uterine fundus and lower segment biopsy	Functional study (RNA expression)	Genome wide (array)	Differential expression in cervix across different study groups	1	No
BRD1			16768543	Physiological ripening of the uterine cervix, physiological pregnancy	Human	Cervical, uterine fundus and lower segment biopsy	Functional study (RNA expression)	Genome wide (array)	Differential expression in cervix across different study groups	1	Yes
BRD3			16768543	Physiological ripening of the uterine cervix, physiological pregnancy	Human	Cervical, uterine fundus and lower segment biopsy	Functional study (RNA expression)	Genome wide (array)	Differential expression in cervix across different study groups	1	No
BRD8			16768543	Physiological ripening of the uterine cervix, physiological pregnancy	Human	Cervical, uterine fundus and lower segment biopsy	Functional study (RNA expression)	Genome wide (array)	Differential expression in cervix across different study groups	1	No
BABAM2			19121663	Physiological ripening of the uterine cervix, physiological pregnancy	Human	Cervical biopsy	Functional study (RNA expression)	Genome wide (array)	Genes up-regulated in myometrium and cervix with labor	1	No
BRF1			15625148	Physiological ripening of the uterine cervix, physiological pregnancy	Human	Cervical biopsy	Functional study (RNA expression)	Genome wide (array)	Differential expression during cervical ripening	1	No
BST2			16768543	Physiological ripening of the uterine cervix, physiological pregnancy	Human	Cervical, uterine fundus and lower segment biopsy	Functional study (RNA expression)	Genome wide (array)	Differential expression in cervix across different study groups	1	No
PLEKHS1			20817141	Physiological ripening of the uterine cervix, physiological pregnancy	Human	Cervical biopsy	Functional study (RNA expression)	Genome wide (array)	Differential expression across different study groups	1	No
RASSF7			16768543	Physiological ripening of the uterine cervix, physiological pregnancy	Human	Cervical, uterine fundus and lower segment biopsy	Functional study (RNA expression)	Genome wide (array)	Differential expression in cervix across different study groups	1	No
ERP29			16768543	Physiological ripening of the uterine cervix, physiological pregnancy	Human	Cervical, uterine fundus and lower segment biopsy	Functional study (RNA expression)	Genome wide (array)	Differential expression in cervix across different study groups	1	No
TMEM260			20817141	Physiological ripening of the uterine cervix, physiological pregnancy	Human	Cervical biopsy	Functional study (RNA expression)	Genome wide (array)	Differential expression across different study groups	1	No
EAPP			16768543	Physiological ripening of the uterine cervix, physiological pregnancy	Human	Cervical, uterine fundus and lower segment biopsy	Functional study (RNA expression)	Genome wide (array)	Differential expression in cervix across different study groups	1	No
C14orf132			16768543	Physiological ripening of the uterine cervix, physiological pregnancy	Human	Cervical, uterine fundus and lower segment biopsy	Functional study (RNA expression)	Genome wide (array)	Differential expression in cervix across different study groups	1	No
ZC3H4			16768543	Physiological ripening of the uterine cervix, physiological pregnancy	Human	Cervical, uterine fundus and lower segment biopsy	Functional study (RNA expression)	Genome wide (array)	Differential expression in cervix across different study groups	1	No
FYB2			20817141	Physiological ripening of the uterine cervix, physiological pregnancy	Human	Cervical biopsy	Functional study (RNA expression)	Genome wide (array)	Differential expression across different study groups	1	No
HSPB11			16768543	Physiological ripening of the uterine cervix, physiological pregnancy	Human	Cervical, uterine fundus and lower segment biopsy	Functional study (RNA expression)	Genome wide (array)	Differential expression in cervix across different study groups	1	No
EVA1B			19883264	Physiological ripening of the uterine cervix, physiological pregnancy	Human	Cervical biopsy	Functional study (RNA expression)	Genome wide (array)	Differentially expressed in the cervical tissue of patients not in labor with a ripe cervix when compared to those not in labor with an unripe cervix	1	No
TMEM59			16768543	Physiological ripening of the uterine cervix, physiological pregnancy	Human	Cervical, uterine fundus and lower segment biopsy	Functional study (RNA expression)	Genome wide (array)	Differential expression in cervix across different study groups	1	No
NREP			16768543	Physiological ripening of the uterine cervix, physiological pregnancy	Human	Cervical, uterine fundus and lower segment biopsy	Functional study (RNA expression)	Genome wide (array)	Differential expression in cervix across different study groups	1	No
C5orf15			16768543	Physiological ripening of the uterine cervix, physiological pregnancy	Human	Cervical, uterine fundus and lower segment biopsy	Functional study (RNA expression)	Genome wide (array)	Differential expression in cervix across different study groups	1	No
TMEM243			16768543	Physiological ripening of the uterine cervix, physiological pregnancy	Human	Cervical, uterine fundus and lower segment biopsy	Functional study (RNA expression)	Genome wide (array)	Differential expression in cervix across different study groups	1	No
TCIM			16949412	Physiological ripening of the uterine cervix, physiological pregnancy	Human	Cervical biopsy	Functional study (RNA expression)	Genome wide (array)	Significant expression changes in different study groups	1	No
AOPEP			16768543	Physiological ripening of the uterine cervix, physiological pregnancy	Human	Cervical, uterine fundus and lower segment biopsy	Functional study (RNA expression)	Genome wide (array)	Differential expression in cervix across different study groups	1	No
CA12			20817141	Physiological ripening of the uterine cervix, physiological pregnancy	Human	Cervical biopsy	Functional study (RNA expression)	Genome wide (array)	Differential expression across different study groups	1	Yes
CACNB1			16768543	Physiological ripening of the uterine cervix, physiological pregnancy	Human	Cervical, uterine fundus and lower segment biopsy	Functional study (RNA expression)	Genome wide (array)	Differential expression in cervix across different study groups	1	No
CADM1			20817141	Physiological ripening of the uterine cervix, physiological pregnancy	Human	Cervical biopsy	Functional study (RNA expression)	Genome wide (array)	Differential expression across different study groups	1	Yes
CALCA			16768543	Physiological ripening of the uterine cervix, physiological pregnancy	Human	Cervical, uterine fundus and lower segment biopsy	Functional study (RNA expression)	Genome wide (array)	Differential expression in cervix across different study groups	1	Yes
CALD1			19883264	Physiological ripening of the uterine cervix, physiological pregnancy	Human	Cervical biopsy	Functional study (RNA expression)	Genome wide (array)	Differentially expressed in the cervical tissue of patients not in labor with a ripe cervix when compared to those not in labor with an unripe cervix	1	No
CALM1			16768543	Physiological ripening of the uterine cervix, physiological pregnancy	Human	Cervical, uterine fundus and lower segment biopsy	Functional study (RNA expression)	Genome wide (array)	Differential expression in cervix across different study groups	1	Yes
CAMK2B			16768543	Physiological ripening of the uterine cervix, physiological pregnancy	Human	Cervical, uterine fundus and lower segment biopsy	Functional study (RNA expression)	Genome wide (array)	Differential expression in cervix across different study groups	1	No
CAMK4			16768543	Physiological ripening of the uterine cervix, physiological pregnancy	Human	Cervical, uterine fundus and lower segment biopsy	Functional study (RNA expression)	Genome wide (array)	Differential expression in cervix across different study groups	1	Yes
CAPN2			16768543	Physiological ripening of the uterine cervix, physiological pregnancy	Human	Cervical, uterine fundus and lower segment biopsy	Functional study (RNA expression)	Genome wide (array)	Differential expression in cervix across different study groups	1	No
CASK			16768543	Physiological ripening of the uterine cervix, physiological pregnancy	Human	Cervical, uterine fundus and lower segment biopsy	Functional study (RNA expression)	Genome wide (array)	Differential expression in cervix across different study groups	1	Yes
CASP4			15625148	Physiological ripening of the uterine cervix, physiological pregnancy	Human	Cervical biopsy	Functional study (RNA expression)	Genome wide (array)	Differential expression during cervical ripening	1	No
CASP9			15625148	Physiological ripening of the uterine cervix, physiological pregnancy	Human	Cervical biopsy	Functional study (RNA expression)	Genome wide (array)	Differential expression during cervical ripening	1	Yes
MICU1			16768543	Physiological ripening of the uterine cervix, physiological pregnancy	Human	Cervical, uterine fundus and lower segment biopsy	Functional study (RNA expression)	Genome wide (array)	Differential expression in cervix across different study groups	1	No
CBR4			16768543	Physiological ripening of the uterine cervix, physiological pregnancy	Human	Cervical, uterine fundus and lower segment biopsy	Functional study (RNA expression)	Genome wide (array)	Differential expression in cervix across different study groups	1	No
CBX1			16768543	Physiological ripening of the uterine cervix, physiological pregnancy	Human	Cervical, uterine fundus and lower segment biopsy	Functional study (RNA expression)	Genome wide (array)	Differential expression in cervix across different study groups	1	No
CBX5			16768543	Physiological ripening of the uterine cervix, physiological pregnancy	Human	Cervical, uterine fundus and lower segment biopsy	Functional study (RNA expression)	Genome wide (array)	Differential expression in cervix across different study groups	1	No
CBX7			16768543	Physiological ripening of the uterine cervix, physiological pregnancy	Human	Cervical, uterine fundus and lower segment biopsy	Functional study (RNA expression)	Genome wide (array)	Differential expression in cervix across different study groups	1	No
CCDC50			19883264	Physiological ripening of the uterine cervix, physiological pregnancy	Human	Cervical biopsy	Functional study (RNA expression)	Genome wide (array)	Differentially expressed in the cervical tissue of patients not in labor with a ripe cervix when compared to those not in labor with an unripe cervix	1	Yes
CCL18			16768543	Physiological ripening of the uterine cervix, physiological pregnancy	Human	Cervical, uterine fundus and lower segment biopsy	Functional study (RNA expression)	Genome wide (array)	Differential expression in cervix across different study groups	1	No
CCL22			16768543	Physiological ripening of the uterine cervix, physiological pregnancy	Human	Cervical, uterine fundus and lower segment biopsy	Functional study (RNA expression)	Genome wide (array)	Differential expression in cervix across different study groups	1	Yes
CCL23			19121663	Physiological ripening of the uterine cervix, physiological pregnancy	Human	Cervical biopsy	Functional study (RNA expression)	Genome wide (array)	Genes up-regulated in myometrium and cervix with labor	1	No
CCL27			16768543	Physiological ripening of the uterine cervix, physiological pregnancy	Human	Cervical, uterine fundus and lower segment biopsy	Functional study (RNA expression)	Genome wide (array)	Differential expression in cervix across different study groups	1	No
CCL7			16768543	Physiological ripening of the uterine cervix, physiological pregnancy	Human	Cervical, uterine fundus and lower segment biopsy	Functional study (RNA expression)	Genome wide (array)	Differential expression in cervix across different study groups	1	Yes
CCN2			15625148	Physiological ripening of the uterine cervix, physiological pregnancy	Human	Cervical biopsy	Functional study (RNA expression)	Genome wide (array)	Differential expression during cervical ripening	2	Yes
CCNA1			16949412	Physiological ripening of the uterine cervix, physiological pregnancy	Human	Cervical biopsy	Functional study (RNA expression)	Genome wide (array)	Significant expression changes in different study groups	1	No
CCPG1			16768543	Physiological ripening of the uterine cervix, physiological pregnancy	Human	Cervical, uterine fundus and lower segment biopsy	Functional study (RNA expression)	Genome wide (array)	Differential expression in cervix across different study groups	1	No
CCR2			16768543	Physiological ripening of the uterine cervix, physiological pregnancy	Human	Cervical, uterine fundus and lower segment biopsy	Functional study (RNA expression)	Genome wide (array)	Differential expression in cervix across different study groups	1	Yes
CDC23			16768543	Physiological ripening of the uterine cervix, physiological pregnancy	Human	Cervical, uterine fundus and lower segment biopsy	Functional study (RNA expression)	Genome wide (array)	Differential expression in cervix across different study groups	1	No
CDC25B			15625148	Physiological ripening of the uterine cervix, physiological pregnancy	Human	Cervical biopsy	Functional study (RNA expression)	Genome wide (array)	Differential expression during cervical ripening	1	No
CDC34			16768543	Physiological ripening of the uterine cervix, physiological pregnancy	Human	Cervical, uterine fundus and lower segment biopsy	Functional study (RNA expression)	Genome wide (array)	Differential expression in cervix across different study groups	1	No
CDC42EP4			16768543	Physiological ripening of the uterine cervix, physiological pregnancy	Human	Cervical, uterine fundus and lower segment biopsy	Functional study (RNA expression)	Genome wide (array)	Differential expression in cervix across different study groups	1	No
CDH1			19883264	Physiological ripening of the uterine cervix, physiological pregnancy	Human	Cervical biopsy	Functional study (RNA expression)	Genome wide (array)	Differential mRNA expression	1	Yes
CDH12			20817141	Physiological ripening of the uterine cervix, physiological pregnancy	Human	Cervical biopsy	Functional study (RNA expression)	Genome wide (array)	Differential expression across different study groups	1	Yes
CDH16			16768543	Physiological ripening of the uterine cervix, physiological pregnancy	Human	Cervical, uterine fundus and lower segment biopsy	Functional study (RNA expression)	Genome wide (array)	Differential expression in cervix across different study groups	1	No
CDK5R1			16768543	Physiological ripening of the uterine cervix, physiological pregnancy	Human	Cervical, uterine fundus and lower segment biopsy	Functional study (RNA expression)	Genome wide (array)	Differential expression in cervix across different study groups	1	Yes
CEBPD			19121663	Physiological ripening of the uterine cervix, physiological pregnancy	Human	Cervical biopsy	Functional study (RNA expression)	Genome wide (array)	Genes up-regulated in myometrium and cervix with labor	1	No
CEL			20817141	Physiological ripening of the uterine cervix, physiological pregnancy	Human	Cervical biopsy	Functional study (RNA expression)	Genome wide (array)	Differential expression across different study groups	1	Yes
CEMIP			19121663	Physiological ripening of the uterine cervix, physiological pregnancy	Human	Cervical biopsy	Functional study (RNA expression)	Genome wide (array)	Genes up-regulated in myometrium and cervix with labor	1	Yes
CETN2			16768543	Physiological ripening of the uterine cervix, physiological pregnancy	Human	Cervical, uterine fundus and lower segment biopsy	Functional study (RNA expression)	Genome wide (array)	Differential expression in cervix across different study groups	1	No
CETN3			16768543	Physiological ripening of the uterine cervix, physiological pregnancy	Human	Cervical, uterine fundus and lower segment biopsy	Functional study (RNA expression)	Genome wide (array)	Differential expression in cervix across different study groups	1	No
CETP			16768543	Physiological ripening of the uterine cervix, physiological pregnancy	Human	Cervical, uterine fundus and lower segment biopsy	Functional study (RNA expression)	Genome wide (array)	Differential expression in cervix across different study groups	1	Yes
CFDP1			16768543	Physiological ripening of the uterine cervix, physiological pregnancy	Human	Cervical, uterine fundus and lower segment biopsy	Functional study (RNA expression)	Genome wide (array)	Differential expression in cervix across different study groups	1	No
CFLAR			16768543	Physiological ripening of the uterine cervix, physiological pregnancy	Human	Cervical, uterine fundus and lower segment biopsy	Functional study (RNA expression)	Genome wide (array)	Differential expression in cervix across different study groups	1	Yes
CFTR			20817141	Physiological ripening of the uterine cervix, physiological pregnancy	Human	Cervical biopsy	Functional study (RNA expression)	Genome wide (array)	Differential expression across different study groups	1	Yes
CHD2			16768543	Physiological ripening of the uterine cervix, physiological pregnancy	Human	Cervical, uterine fundus and lower segment biopsy	Functional study (RNA expression)	Genome wide (array)	Differential expression in cervix across different study groups	1	Yes
CHD5			16768543	Physiological ripening of the uterine cervix, physiological pregnancy	Human	Cervical, uterine fundus and lower segment biopsy	Functional study (RNA expression)	Genome wide (array)	Differential expression in cervix across different study groups	1	No
CHI3L1			19121663	Physiological ripening of the uterine cervix, physiological pregnancy	Human	Cervical biopsy	Functional study (RNA expression)	Genome wide (array)	Genes up-regulated in myometrium and cervix with labor	1	Yes
CHL1			16949412	Physiological ripening of the uterine cervix, physiological pregnancy	Human	Cervical biopsy	Functional study (RNA expression)	Genome wide (array)	Significant expression changes in different study groups	1	Yes
CHRNA4			16768543	Physiological ripening of the uterine cervix, physiological pregnancy	Human	Cervical, uterine fundus and lower segment biopsy	Functional study (RNA expression)	Genome wide (array)	Differential expression in cervix across different study groups	1	Yes
CIRBP			16768543	Physiological ripening of the uterine cervix, physiological pregnancy	Human	Cervical, uterine fundus and lower segment biopsy	Functional study (RNA expression)	Genome wide (array)	Differential expression in cervix across different study groups	1	No
CITED2			16768543	Physiological ripening of the uterine cervix, physiological pregnancy	Human	Cervical, uterine fundus and lower segment biopsy	Functional study (RNA expression)	Genome wide (array)	Differential expression in cervix across different study groups	1	Yes
CMTM2			19121663	Physiological ripening of the uterine cervix, physiological pregnancy	Human	Cervical biopsy	Functional study (RNA expression)	Genome wide (array)	Genes up-regulated in myometrium and cervix with labor	1	No
CLC			16949412	Physiological ripening of the uterine cervix, physiological pregnancy	Human	Cervical biopsy	Functional study (RNA expression)	Genome wide (array)	Significant expression changes in different study groups	1	No
CLCN4			16768543	Physiological ripening of the uterine cervix, physiological pregnancy	Human	Cervical, uterine fundus and lower segment biopsy	Functional study (RNA expression)	Genome wide (array)	Differential expression in cervix across different study groups	1	No
CLDN3			20817141	Physiological ripening of the uterine cervix, physiological pregnancy	Human	Cervical biopsy	Functional study (RNA expression)	Genome wide (array)	Differential expression across different study groups	1	No
CLNS1A			16768543	Physiological ripening of the uterine cervix, physiological pregnancy	Human	Cervical, uterine fundus and lower segment biopsy	Functional study (RNA expression)	Genome wide (array)	Differential expression in cervix across different study groups	1	No
CLUAP1			16768543	Physiological ripening of the uterine cervix, physiological pregnancy	Human	Cervical, uterine fundus and lower segment biopsy	Functional study (RNA expression)	Genome wide (array)	Differential expression in cervix across different study groups	1	No
CMA1			16768543	Physiological ripening of the uterine cervix, physiological pregnancy	Human	Cervical, uterine fundus and lower segment biopsy	Functional study (RNA expression)	Genome wide (array)	Differential expression in cervix across different study groups	1	Yes
COBLL1			19121663	Physiological ripening of the uterine cervix, physiological pregnancy	Human	Cervical biopsy	Functional study (RNA expression)	Genome wide (array)	Genes down-regulated in myometrium and cervix with labor	1	No
COL15A1			19883264	Physiological ripening of the uterine cervix, physiological pregnancy	Human	Cervical biopsy	Functional study (RNA expression)	Genome wide (array)	Differential mRNA expression	1	No
COL4A5			16768543	Physiological ripening of the uterine cervix, physiological pregnancy	Human	Cervical, uterine fundus and lower segment biopsy	Functional study (RNA expression)	Genome wide (array)	Differential expression in cervix across different study groups	1	Yes
COL6A1			19883264	Physiological ripening of the uterine cervix, physiological pregnancy	Human	Cervical biopsy	Functional study (RNA expression)	Genome wide (array)	Differential mRNA expression	1	Yes
COL8A1			19883264	Physiological ripening of the uterine cervix, physiological pregnancy	Human	Cervical biopsy	Functional study (RNA expression)	Genome wide (array)	Differential mRNA expression	1	No
COLQ			16768543	Physiological ripening of the uterine cervix, physiological pregnancy	Human	Cervical, uterine fundus and lower segment biopsy	Functional study (RNA expression)	Genome wide (array)	Differential expression in cervix across different study groups	1	Yes
COX7A2			16768543	Physiological ripening of the uterine cervix, physiological pregnancy	Human	Cervical, uterine fundus and lower segment biopsy	Functional study (RNA expression)	Genome wide (array)	Differential expression in cervix across different study groups	1	Yes
CRADD			19121663	Physiological ripening of the uterine cervix, physiological pregnancy	Human	Cervical biopsy	Functional study (RNA expression)	Genome wide (array)	Genes down-regulated in myometrium and cervix with labor	1	Yes
CREB1			15625148	Physiological ripening of the uterine cervix, physiological pregnancy	Human	Cervical biopsy	Functional study (RNA expression)	Genome wide (array)	Differential expression during cervical ripening	1	Yes
CREB3L1			16768543	Physiological ripening of the uterine cervix, physiological pregnancy	Human	Cervical, uterine fundus and lower segment biopsy	Functional study (RNA expression)	Genome wide (array)	Differential expression in cervix across different study groups	1	No
CREM			16949412	Physiological ripening of the uterine cervix, physiological pregnancy	Human	Cervical biopsy	Functional study (RNA expression)	Genome wide (array)	Significant expression changes in different study groups	1	No
CRX			16768543	Physiological ripening of the uterine cervix, physiological pregnancy	Human	Cervical, uterine fundus and lower segment biopsy	Functional study (RNA expression)	Genome wide (array)	Differential expression in cervix across different study groups	1	Yes
CSNK1A1			16768543	Physiological ripening of the uterine cervix, physiological pregnancy	Human	Cervical, uterine fundus and lower segment biopsy	Functional study (RNA expression)	Genome wide (array)	Differential expression in cervix across different study groups	1	No
VCAN			16949412	Physiological ripening of the uterine cervix, physiological pregnancy	Human	Cervical biopsy	Functional study (RNA expression)	Genome wide (array)	Significant expression changes in different study groups	5	Yes
CTAG2			16768543	Physiological ripening of the uterine cervix, physiological pregnancy	Human	Cervical, uterine fundus and lower segment biopsy	Functional study (RNA expression)	Genome wide (array)	Differential expression in cervix across different study groups	1	No
CTCF			16768543	Physiological ripening of the uterine cervix, physiological pregnancy	Human	Cervical, uterine fundus and lower segment biopsy	Functional study (RNA expression)	Genome wide (array)	Differential expression in cervix across different study groups	1	No
CCN2			19883264	Physiological ripening of the uterine cervix, physiological pregnancy	Human	Cervical biopsy	Functional study (RNA expression)	Genome wide (array)	Differential mRNA expression	2	Yes
CTNNA2			16768543	Physiological ripening of the uterine cervix, physiological pregnancy	Human	Cervical, uterine fundus and lower segment biopsy	Functional study (RNA expression)	Genome wide (array)	Differential expression in cervix across different study groups	1	No
CTNND2			19883264	Physiological ripening of the uterine cervix, physiological pregnancy	Human	Cervical biopsy	Functional study (RNA expression)	Genome wide (array)	Differential mRNA expression	1	No
CELF1			16768543	Physiological ripening of the uterine cervix, physiological pregnancy	Human	Cervical, uterine fundus and lower segment biopsy	Functional study (RNA expression)	Genome wide (array)	Differential expression in cervix across different study groups	1	No
CXADR			16768543	Physiological ripening of the uterine cervix, physiological pregnancy	Human	Cervical, uterine fundus and lower segment biopsy	Functional study (RNA expression)	Genome wide (array)	Differential expression in cervix across different study groups	1	No
CCDC22			16768543	Physiological ripening of the uterine cervix, physiological pregnancy	Human	Cervical, uterine fundus and lower segment biopsy	Functional study (RNA expression)	Genome wide (array)	Differential expression in cervix across different study groups	1	Yes
CXorf45			16768543	Physiological ripening of the uterine cervix, physiological pregnancy	Human	Cervical, uterine fundus and lower segment biopsy	Functional study (RNA expression)	Genome wide (array)	Differential expression in cervix across different study groups	1	No
RTL8C			16768543	Physiological ripening of the uterine cervix, physiological pregnancy	Human	Cervical, uterine fundus and lower segment biopsy	Functional study (RNA expression)	Genome wide (array)	Differential expression in cervix across different study groups	1	No
CYP17A1			16768543	Physiological ripening of the uterine cervix, physiological pregnancy	Human	Cervical, uterine fundus and lower segment biopsy	Functional study (RNA expression)	Genome wide (array)	Differential expression in cervix across different study groups	1	Yes
CYP3A4			16768543	Physiological ripening of the uterine cervix, physiological pregnancy	Human	Cervical, uterine fundus and lower segment biopsy	Functional study (RNA expression)	Genome wide (array)	Differential expression in cervix across different study groups	1	Yes
CYP3A5			16768543	Physiological ripening of the uterine cervix, physiological pregnancy	Human	Cervical, uterine fundus and lower segment biopsy	Functional study (RNA expression)	Genome wide (array)	Differential expression in cervix across different study groups	1	Yes
CYP4A11			16768543	Physiological ripening of the uterine cervix, physiological pregnancy	Human	Cervical, uterine fundus and lower segment biopsy	Functional study (RNA expression)	Genome wide (array)	Differential expression in cervix across different study groups	1	Yes
CYP4B1			19121663	Physiological ripening of the uterine cervix, physiological pregnancy	Human	Cervical biopsy	Functional study (RNA expression)	Genome wide (array)	Genes down-regulated in myometrium and cervix with labor	1	Yes
CCN1			16949412	Physiological ripening of the uterine cervix, physiological pregnancy	Human	Cervical biopsy	Functional study (RNA expression)	Genome wide (array)	Significant expression changes in different study groups	1	No
CYYR1			19883264	Physiological ripening of the uterine cervix, physiological pregnancy	Human	Cervical biopsy	Functional study (RNA expression)	Genome wide (array)	Differentially expressed in the cervical tissue of patients not in labor with a ripe cervix when compared to those not in labor with an unripe cervix	1	No
DAAM1			16768543	Physiological ripening of the uterine cervix, physiological pregnancy	Human	Cervical, uterine fundus and lower segment biopsy	Functional study (RNA expression)	Genome wide (array)	Differential expression in cervix across different study groups	1	No
DAPL1			20817141	Physiological ripening of the uterine cervix, physiological pregnancy	Human	Cervical biopsy	Functional study (RNA expression)	Genome wide (array)	Differential expression across different study groups	1	No
DCP2			16768543	Physiological ripening of the uterine cervix, physiological pregnancy	Human	Cervical, uterine fundus and lower segment biopsy	Functional study (RNA expression)	Genome wide (array)	Differential expression in cervix across different study groups	1	No
DDHD2			16768543	Physiological ripening of the uterine cervix, physiological pregnancy	Human	Cervical, uterine fundus and lower segment biopsy	Functional study (RNA expression)	Genome wide (array)	Differential expression in cervix across different study groups	1	No
DEPDC5			16768543	Physiological ripening of the uterine cervix, physiological pregnancy	Human	Cervical, uterine fundus and lower segment biopsy	Functional study (RNA expression)	Genome wide (array)	Differential expression in cervix across different study groups	1	No
DHPS			16768543	Physiological ripening of the uterine cervix, physiological pregnancy	Human	Cervical, uterine fundus and lower segment biopsy	Functional study (RNA expression)	Genome wide (array)	Differential expression in cervix across different study groups	1	No
DHRS7			16768543	Physiological ripening of the uterine cervix, physiological pregnancy	Human	Cervical, uterine fundus and lower segment biopsy	Functional study (RNA expression)	Genome wide (array)	Differential expression in cervix across different study groups	1	No
DIO3			19121663	Physiological ripening of the uterine cervix, physiological pregnancy	Human	Cervical biopsy	Functional study (RNA expression)	Genome wide (array)	Genes up-regulated in myometrium and cervix with labor	1	No
DLG3			16768543	Physiological ripening of the uterine cervix, physiological pregnancy	Human	Cervical, uterine fundus and lower segment biopsy	Functional study (RNA expression)	Genome wide (array)	Differential expression in cervix across different study groups	1	Yes
DNAJC18			19883264	Physiological ripening of the uterine cervix, physiological pregnancy	Human	Cervical biopsy	Functional study (RNA expression)	Genome wide (array)	Differentially expressed in the cervical tissue of patients not in labor with a ripe cervix when compared to those not in labor with an unripe cervix	1	No
DPYSL3			19883264	Physiological ripening of the uterine cervix, physiological pregnancy	Human	Cervical biopsy	Functional study (RNA expression)	Genome wide (array)	Differentially expressed in the cervical tissue of patients not in labor with a ripe cervix when compared to those not in labor with an unripe cervix	1	No
DSG1			20817141	Physiological ripening of the uterine cervix, physiological pregnancy	Human	Cervical biopsy	Functional study (RNA expression)	Genome wide (array)	Differential expression across different study groups	1	Yes
DUSP4			19121663	Physiological ripening of the uterine cervix, physiological pregnancy	Human	Cervical biopsy	Functional study (RNA expression)	Genome wide (array)	Genes up-regulated in myometrium and cervix with labor	1	No
DYRK2			16768543	Physiological ripening of the uterine cervix, physiological pregnancy	Human	Cervical, uterine fundus and lower segment biopsy	Functional study (RNA expression)	Genome wide (array)	Differential expression in cervix across different study groups	1	No
DYRK4			16768543	Physiological ripening of the uterine cervix, physiological pregnancy	Human	Cervical, uterine fundus and lower segment biopsy	Functional study (RNA expression)	Genome wide (array)	Differential expression in cervix across different study groups	1	No
ECH1			16768543	Physiological ripening of the uterine cervix, physiological pregnancy	Human	Cervical, uterine fundus and lower segment biopsy	Functional study (RNA expression)	Genome wide (array)	Differential expression in cervix across different study groups	1	No
ECSCR			19883264	Physiological ripening of the uterine cervix, physiological pregnancy	Human	Cervical biopsy	Functional study (RNA expression)	Genome wide (array)	Differentially expressed in the cervical tissue of patients not in labor with a ripe cervix when compared to those not in labor with an unripe cervix	1	No
S1PR2			16768543	Physiological ripening of the uterine cervix, physiological pregnancy	Human	Cervical, uterine fundus and lower segment biopsy	Functional study (RNA expression)	Genome wide (array)	Differential expression in cervix across different study groups	1	No
EDN2			15625148	Physiological ripening of the uterine cervix, physiological pregnancy	Human	Cervical biopsy	Functional study (RNA expression)	Genome wide (array)	Differential expression during cervical ripening	1	Yes
EFEMP2			19883264	Physiological ripening of the uterine cervix, physiological pregnancy	Human	Cervical biopsy	Functional study (RNA expression)	Genome wide (array)	Differentially expressed in the cervical tissue of patients not in labor with a ripe cervix when compared to those not in labor with an unripe cervix	1	Yes
EGR1			19121663	Physiological ripening of the uterine cervix, physiological pregnancy	Human	Cervical biopsy	Functional study (RNA expression)	Genome wide (array)	Genes up-regulated in myometrium and cervix with labor	1	No
EHBP1			16768543	Physiological ripening of the uterine cervix, physiological pregnancy	Human	Cervical, uterine fundus and lower segment biopsy	Functional study (RNA expression)	Genome wide (array)	Differential expression in cervix across different study groups	1	No
EIF2S3			16768543	Physiological ripening of the uterine cervix, physiological pregnancy	Human	Cervical, uterine fundus and lower segment biopsy	Functional study (RNA expression)	Genome wide (array)	Differential expression in cervix across different study groups	1	No
EIF3J			16768543	Physiological ripening of the uterine cervix, physiological pregnancy	Human	Cervical, uterine fundus and lower segment biopsy	Functional study (RNA expression)	Genome wide (array)	Differential expression in cervix across different study groups	1	No
EIF3K			16768543	Physiological ripening of the uterine cervix, physiological pregnancy	Human	Cervical, uterine fundus and lower segment biopsy	Functional study (RNA expression)	Genome wide (array)	Differential expression in cervix across different study groups	1	No
EIF3H			16768543	Physiological ripening of the uterine cervix, physiological pregnancy	Human	Cervical, uterine fundus and lower segment biopsy	Functional study (RNA expression)	Genome wide (array)	Differential expression in cervix across different study groups	1	Yes
EIF4EBP2			16768543	Physiological ripening of the uterine cervix, physiological pregnancy	Human	Cervical, uterine fundus and lower segment biopsy	Functional study (RNA expression)	Genome wide (array)	Differential expression in cervix across different study groups	1	No
EIF5A			20817141	Physiological ripening of the uterine cervix, physiological pregnancy	Human	Cervical biopsy	Functional study (RNA expression)	Genome wide (array)	Differential expression across different study groups	1	No
EIF5A2			19883264	Physiological ripening of the uterine cervix, physiological pregnancy	Human	Cervical biopsy	Functional study (RNA expression)	Genome wide (array)	Differentially expressed in the cervical tissue of patients not in labor with a ripe cervix when compared to those not in labor with an unripe cervix	1	No
ELK1			16768543	Physiological ripening of the uterine cervix, physiological pregnancy	Human	Cervical, uterine fundus and lower segment biopsy	Functional study (RNA expression)	Genome wide (array)	Differential expression in cervix across different study groups	1	Yes
ADGRE2			19121663	Physiological ripening of the uterine cervix, physiological pregnancy	Human	Cervical biopsy	Functional study (RNA expression)	Genome wide (array)	Genes up-regulated in myometrium and cervix with labor	1	No
ENPP3			20817141	Physiological ripening of the uterine cervix, physiological pregnancy	Human	Cervical biopsy	Functional study (RNA expression)	Genome wide (array)	Differential expression across different study groups	1	No
ENTPD2			16768543	Physiological ripening of the uterine cervix, physiological pregnancy	Human	Cervical, uterine fundus and lower segment biopsy	Functional study (RNA expression)	Genome wide (array)	Differential expression in cervix across different study groups	1	No
ENTPD5			16768543	Physiological ripening of the uterine cervix, physiological pregnancy	Human	Cervical, uterine fundus and lower segment biopsy	Functional study (RNA expression)	Genome wide (array)	Differential expression in cervix across different study groups	1	No
EPHX1			16768543	Physiological ripening of the uterine cervix, physiological pregnancy	Human	Cervical, uterine fundus and lower segment biopsy	Functional study (RNA expression)	Genome wide (array)	Differential expression in cervix across different study groups	1	Yes
PSAT1			20817141	Physiological ripening of the uterine cervix, physiological pregnancy	Human	Cervical biopsy	Functional study (RNA expression)	Genome wide (array)	Differential expression across different study groups	1	Yes
EPM2AIP1			16768543	Physiological ripening of the uterine cervix, physiological pregnancy	Human	Cervical, uterine fundus and lower segment biopsy	Functional study (RNA expression)	Genome wide (array)	Differential expression in cervix across different study groups	1	No
EPS8			16768543	Physiological ripening of the uterine cervix, physiological pregnancy	Human	Cervical, uterine fundus and lower segment biopsy	Functional study (RNA expression)	Genome wide (array)	Differential expression in cervix across different study groups	1	No
EREG			19121663	Physiological ripening of the uterine cervix, physiological pregnancy	Human	Cervical biopsy	Functional study (RNA expression)	Genome wide (array)	Genes up-regulated in myometrium and cervix with labor	1	No
ERVK-6			16768543	Physiological ripening of the uterine cervix, physiological pregnancy	Human	Cervical, uterine fundus and lower segment biopsy	Functional study (RNA expression)	Genome wide (array)	Differential expression in cervix across different study groups	1	No
ESD			16768543	Physiological ripening of the uterine cervix, physiological pregnancy	Human	Cervical, uterine fundus and lower segment biopsy	Functional study (RNA expression)	Genome wide (array)	Differential expression in cervix across different study groups	1	No
ESR2			11228250	Physiological ripening of the uterine cervix, physiological pregnancy	Human	Cervical biopsy	Functional syudy (Gene expression)	Selected gene approach	Differential expression in cervix across different study groups	1	Yes
TMC6			16768543	Physiological ripening of the uterine cervix, physiological pregnancy	Human	Cervical, uterine fundus and lower segment biopsy	Functional study (RNA expression)	Genome wide (array)	Differential expression in cervix across different study groups	1	Yes
F11R			20817141	Physiological ripening of the uterine cervix, physiological pregnancy	Human	Cervical biopsy	Functional study (RNA expression)	Genome wide (array)	Differential expression across different study groups	1	No
FABP2			16768543	Physiological ripening of the uterine cervix, physiological pregnancy	Human	Cervical, uterine fundus and lower segment biopsy	Functional study (RNA expression)	Genome wide (array)	Differential expression in cervix across different study groups	1	Yes
FADD			16768543	Physiological ripening of the uterine cervix, physiological pregnancy	Human	Cervical, uterine fundus and lower segment biopsy	Functional study (RNA expression)	Genome wide (array)	Differential expression in cervix across different study groups	1	Yes
FADS2			16768543	Physiological ripening of the uterine cervix, physiological pregnancy	Human	Cervical, uterine fundus and lower segment biopsy	Functional study (RNA expression)	Genome wide (array)	Differential expression in cervix across different study groups	1	Yes
FAM126A			20817141	Physiological ripening of the uterine cervix, physiological pregnancy	Human	Cervical biopsy	Functional study (RNA expression)	Genome wide (array)	Differential expression across different study groups	1	Yes
FAM155A			19883264	Physiological ripening of the uterine cervix, physiological pregnancy	Human	Cervical biopsy	Functional study (RNA expression)	Genome wide (array)	Differentially expressed in the cervical tissue of patients not in labor with a ripe cervix when compared to those not in labor with an unripe cervix	1	No
FAM20B			16768543	Physiological ripening of the uterine cervix, physiological pregnancy	Human	Cervical, uterine fundus and lower segment biopsy	Functional study (RNA expression)	Genome wide (array)	Differential expression in cervix across different study groups	1	No
TENT5B			19121663	Physiological ripening of the uterine cervix, physiological pregnancy	Human	Cervical biopsy	Functional study (RNA expression)	Genome wide (array)	Genes down-regulated in myometrium and cervix with labor	1	No
LSM14A			16768543	Physiological ripening of the uterine cervix, physiological pregnancy	Human	Cervical, uterine fundus and lower segment biopsy	Functional study (RNA expression)	Genome wide (array)	Differential expression in cervix across different study groups	1	No
FAXDC2			19121663	Physiological ripening of the uterine cervix, physiological pregnancy	Human	Cervical biopsy	Functional study (RNA expression)	Genome wide (array)	Genes down-regulated in myometrium and cervix with labor	1	No
FBLN1			16768543	Physiological ripening of the uterine cervix, physiological pregnancy	Human	Cervical, uterine fundus and lower segment biopsy	Functional study (RNA expression)	Genome wide (array)	Differential expression in cervix across different study groups	1	Yes
FBXO21			16768543	Physiological ripening of the uterine cervix, physiological pregnancy	Human	Cervical, uterine fundus and lower segment biopsy	Functional study (RNA expression)	Genome wide (array)	Differential expression in cervix across different study groups	1	No
FCAR			19121663	Physiological ripening of the uterine cervix, physiological pregnancy	Human	Cervical biopsy	Functional study (RNA expression)	Genome wide (array)	Genes up-regulated in myometrium and cervix with labor	1	Yes
FCN1			19121663	Physiological ripening of the uterine cervix, physiological pregnancy	Human	Cervical biopsy	Functional study (RNA expression)	Genome wide (array)	Genes up-regulated in myometrium and cervix with labor	1	No
FCRL5			19883264	Physiological ripening of the uterine cervix, physiological pregnancy	Human	Cervical biopsy	Functional study (RNA expression)	Genome wide (array)	Differentially expressed in the cervical tissue of patients not in labor with a ripe cervix when compared to those not in labor with an unripe cervix	1	No
FDCSP			19121663	Physiological ripening of the uterine cervix, physiological pregnancy	Human	Cervical biopsy	Functional study (RNA expression)	Genome wide (array)	Genes up-regulated in myometrium and cervix with labor	1	No
FDPS			16768543	Physiological ripening of the uterine cervix, physiological pregnancy	Human	Cervical, uterine fundus and lower segment biopsy	Functional study (RNA expression)	Genome wide (array)	Differential expression in cervix across different study groups	1	No
FERMT2			19883264	Physiological ripening of the uterine cervix, physiological pregnancy	Human	Cervical biopsy	Functional study (RNA expression)	Genome wide (array)	Differentially expressed in the cervical tissue of patients not in labor with a ripe cervix when compared to those not in labor with an unripe cervix	1	No
MEDAG			16949412	Physiological ripening of the uterine cervix, physiological pregnancy	Human	Cervical biopsy	Functional study (RNA expression)	Genome wide (array)	Significant expression changes in different study groups	1	No
OCEL1			16768543	Physiological ripening of the uterine cervix, physiological pregnancy	Human	Cervical, uterine fundus and lower segment biopsy	Functional study (RNA expression)	Genome wide (array)	Differential expression in cervix across different study groups	1	No
FLJ38379 (LOC285097; RNA gene)			19121663	Physiological ripening of the uterine cervix, physiological pregnancy	Human	Cervical biopsy	Functional study (RNA expression)	Genome wide (array)	Genes down-regulated in myometrium and cervix with labor	1	No
FLNA			19883264	Physiological ripening of the uterine cervix, physiological pregnancy	Human	Cervical biopsy	Functional study (RNA expression)	Genome wide (array)	Differentially expressed in the cervical tissue of patients not in labor with a ripe cervix when compared to those not in labor with an unripe cervix	1	Yes
FOS			16949412	Physiological ripening of the uterine cervix, physiological pregnancy	Human	Cervical biopsy	Functional study (RNA expression)	Genome wide (array)	Significant expression changes in different study groups	1	No
FOSB			19121663	Physiological ripening of the uterine cervix, physiological pregnancy	Human	Cervical biopsy	Functional study (RNA expression)	Genome wide (array)	Genes up-regulated in myometrium and cervix with labor	1	No
FOSL1			19121663	Physiological ripening of the uterine cervix, physiological pregnancy	Human	Cervical biopsy	Functional study (RNA expression)	Genome wide (array)	Genes up-regulated in myometrium and cervix with labor	1	No
FOXA2			20817141	Physiological ripening of the uterine cervix, physiological pregnancy	Human	Cervical biopsy	Functional study (RNA expression)	Genome wide (array)	Differential expression across different study groups	1	Yes
FPR1			19121663	Physiological ripening of the uterine cervix, physiological pregnancy	Human	Cervical biopsy	Functional study (RNA expression)	Genome wide (array)	Genes up-regulated in myometrium and cervix with labor	1	Yes
FPR2			19121663	Physiological ripening of the uterine cervix, physiological pregnancy	Human	Cervical biopsy	Functional study (RNA expression)	Genome wide (array)	Genes up-regulated in myometrium and cervix with labor	1	Yes
FST			16768543	Physiological ripening of the uterine cervix, physiological pregnancy	Human	Cervical, uterine fundus and lower segment biopsy	Functional study (RNA expression)	Genome wide (array)	Differential expression in cervix across different study groups	1	No
FTO			16768543	Physiological ripening of the uterine cervix, physiological pregnancy	Human	Cervical, uterine fundus and lower segment biopsy	Functional study (RNA expression)	Genome wide (array)	Differential expression in cervix across different study groups	1	Yes
FYN			19883264	Physiological ripening of the uterine cervix, physiological pregnancy	Human	Cervical biopsy	Functional study (RNA expression)	Genome wide (array)	Differentially expressed in the cervical tissue of patients not in labor with a ripe cervix when compared to those not in labor with an unripe cervix	1	No
EIF3M			16768543	Physiological ripening of the uterine cervix, physiological pregnancy	Human	Cervical, uterine fundus and lower segment biopsy	Functional study (RNA expression)	Genome wide (array)	Differential expression in cervix across different study groups	1	No
GABARAPL2			16768543	Physiological ripening of the uterine cervix, physiological pregnancy	Human	Cervical, uterine fundus and lower segment biopsy	Functional study (RNA expression)	Genome wide (array)	Differential expression in cervix across different study groups	1	No
GAD2			16768543	Physiological ripening of the uterine cervix, physiological pregnancy	Human	Cervical, uterine fundus and lower segment biopsy	Functional study (RNA expression)	Genome wide (array)	Differential expression in cervix across different study groups	1	Yes
GALE			16768543	Physiological ripening of the uterine cervix, physiological pregnancy	Human	Cervical, uterine fundus and lower segment biopsy	Functional study (RNA expression)	Genome wide (array)	Differential expression in cervix across different study groups	1	Yes
GAPDH			15625148	Physiological ripening of the uterine cervix, physiological pregnancy	Human	Cervical biopsy	Functional study (RNA expression)	Genome wide (array)	Differential expression during cervical ripening	1	No
GCOM1			19121663	Physiological ripening of the uterine cervix, physiological pregnancy	Human	Cervical biopsy	Functional study (RNA expression)	Genome wide (array)	Genes down-regulated in myometrium and cervix with labor	1	No
GCSH			16768543	Physiological ripening of the uterine cervix, physiological pregnancy	Human	Cervical, uterine fundus and lower segment biopsy	Functional study (RNA expression)	Genome wide (array)	Differential expression in cervix across different study groups	1	Yes
GDA			19121663	Physiological ripening of the uterine cervix, physiological pregnancy	Human	Cervical biopsy	Functional study (RNA expression)	Genome wide (array)	Genes up-regulated in myometrium and cervix with labor	1	No
GFRA3			16768543	Physiological ripening of the uterine cervix, physiological pregnancy	Human	Cervical, uterine fundus and lower segment biopsy	Functional study (RNA expression)	Genome wide (array)	Differential expression in cervix across different study groups	1	No
GGTA1P			19121663	Physiological ripening of the uterine cervix, physiological pregnancy	Human	Cervical biopsy	Functional study (RNA expression)	Genome wide (array)	Genes down-regulated in myometrium and cervix with labor	1	No
CBLIF			16768543	Physiological ripening of the uterine cervix, physiological pregnancy	Human	Cervical, uterine fundus and lower segment biopsy	Functional study (RNA expression)	Genome wide (array)	Differential expression in cervix across different study groups	1	Yes
GLB1			16768543	Physiological ripening of the uterine cervix, physiological pregnancy	Human	Cervical, uterine fundus and lower segment biopsy	Functional study (RNA expression)	Genome wide (array)	Differential expression in cervix across different study groups	1	Yes
GLIPR1			19883264	Physiological ripening of the uterine cervix, physiological pregnancy	Human	Cervical biopsy	Functional study (RNA expression)	Genome wide (array)	Differentially expressed in the cervical tissue of patients not in labor with a ripe cervix when compared to those not in labor with an unripe cervix	1	No
GLS			16768543	Physiological ripening of the uterine cervix, physiological pregnancy	Human	Cervical, uterine fundus and lower segment biopsy	Functional study (RNA expression)	Genome wide (array)	Differential expression in cervix across different study groups	1	Yes
GNGT1			16768543	Physiological ripening of the uterine cervix, physiological pregnancy	Human	Cervical, uterine fundus and lower segment biopsy	Functional study (RNA expression)	Genome wide (array)	Differential expression in cervix across different study groups	1	No
GNPAT			16768543	Physiological ripening of the uterine cervix, physiological pregnancy	Human	Cervical, uterine fundus and lower segment biopsy	Functional study (RNA expression)	Genome wide (array)	Differential expression in cervix across different study groups	1	Yes
GNPDA1			16768543	Physiological ripening of the uterine cervix, physiological pregnancy	Human	Cervical, uterine fundus and lower segment biopsy	Functional study (RNA expression)	Genome wide (array)	Differential expression in cervix across different study groups	1	No
GOLGA3			16768543	Physiological ripening of the uterine cervix, physiological pregnancy	Human	Cervical, uterine fundus and lower segment biopsy	Functional study (RNA expression)	Genome wide (array)	Differential expression in cervix across different study groups	1	Yes
GORASP1			16768543	Physiological ripening of the uterine cervix, physiological pregnancy	Human	Cervical, uterine fundus and lower segment biopsy	Functional study (RNA expression)	Genome wide (array)	Differential expression in cervix across different study groups	1	No
GPM6B			16768543	Physiological ripening of the uterine cervix, physiological pregnancy	Human	Cervical, uterine fundus and lower segment biopsy	Functional study (RNA expression)	Genome wide (array)	Differential expression in cervix across different study groups	1	No
GPR135			16768543	Physiological ripening of the uterine cervix, physiological pregnancy	Human	Cervical, uterine fundus and lower segment biopsy	Functional study (RNA expression)	Genome wide (array)	Differential expression in cervix across different study groups	1	No
GPR19			16768543	Physiological ripening of the uterine cervix, physiological pregnancy	Human	Cervical, uterine fundus and lower segment biopsy	Functional study (RNA expression)	Genome wide (array)	Differential expression in cervix across different study groups	1	No
GPX4			16768543	Physiological ripening of the uterine cervix, physiological pregnancy	Human	Cervical, uterine fundus and lower segment biopsy	Functional study (RNA expression)	Genome wide (array)	Differential expression in cervix across different study groups	1	Yes
GRHPR			16768543	Physiological ripening of the uterine cervix, physiological pregnancy	Human	Cervical, uterine fundus and lower segment biopsy	Functional study (RNA expression)	Genome wide (array)	Differential expression in cervix across different study groups	1	Yes
GRIA1			15625148	Physiological ripening of the uterine cervix, physiological pregnancy	Human	Cervical biopsy	Functional study (RNA expression)	Genome wide (array)	Differential expression during cervical ripening	1	No
GRIK5			19883264	Physiological ripening of the uterine cervix, physiological pregnancy	Human	Cervical biopsy	Functional study (RNA expression)	Genome wide (array)	Differentially expressed in the cervical tissue of patients not in labor with a ripe cervix when compared to those not in labor with an unripe cervix	1	No
GSTA1			16768543	Physiological ripening of the uterine cervix, physiological pregnancy	Human	Cervical, uterine fundus and lower segment biopsy	Functional study (RNA expression)	Genome wide (array)	Differential expression in cervix across different study groups	1	Yes
GSTM5			16768543	Physiological ripening of the uterine cervix, physiological pregnancy	Human	Cervical, uterine fundus and lower segment biopsy	Functional study (RNA expression)	Genome wide (array)	Differential expression in cervix across different study groups	1	No
GTF2B			15625148	Physiological ripening of the uterine cervix, physiological pregnancy	Human	Cervical biopsy	Functional study (RNA expression)	Genome wide (array)	Differential expression during cervical ripening	1	No
GTF3C2			16768543	Physiological ripening of the uterine cervix, physiological pregnancy	Human	Cervical, uterine fundus and lower segment biopsy	Functional study (RNA expression)	Genome wide (array)	Differential expression in cervix across different study groups	1	No
H1-10			16768543	Physiological ripening of the uterine cervix, physiological pregnancy	Human	Cervical, uterine fundus and lower segment biopsy	Functional study (RNA expression)	Genome wide (array)	Differential expression in cervix across different study groups	1	No
HADHA			16768543	Physiological ripening of the uterine cervix, physiological pregnancy	Human	Cervical, uterine fundus and lower segment biopsy	Functional study (RNA expression)	Genome wide (array)	Differential expression in cervix across different study groups	1	Yes
HAGH			16768543	Physiological ripening of the uterine cervix, physiological pregnancy	Human	Cervical, uterine fundus and lower segment biopsy	Functional study (RNA expression)	Genome wide (array)	Differential expression in cervix across different study groups	1	No
HARS1			16768543	Physiological ripening of the uterine cervix, physiological pregnancy	Human	Cervical, uterine fundus and lower segment biopsy	Functional study (RNA expression)	Genome wide (array)	Differential expression in cervix across different study groups	1	Yes
HAVCR1			16768543	Physiological ripening of the uterine cervix, physiological pregnancy	Human	Cervical, uterine fundus and lower segment biopsy	Functional study (RNA expression)	Genome wide (array)	Differential expression in cervix across different study groups	1	Yes
HBE1			16768543	Physiological ripening of the uterine cervix, physiological pregnancy	Human	Cervical, uterine fundus and lower segment biopsy	Functional study (RNA expression)	Genome wide (array)	Differential expression in cervix across different study groups	1	Yes
HIPK2			16768543	Physiological ripening of the uterine cervix, physiological pregnancy	Human	Cervical, uterine fundus and lower segment biopsy	Functional study (RNA expression)	Genome wide (array)	Differential expression in cervix across different study groups	1	No
HIRIP3			16768543	Physiological ripening of the uterine cervix, physiological pregnancy	Human	Cervical, uterine fundus and lower segment biopsy	Functional study (RNA expression)	Genome wide (array)	Differential expression in cervix across different study groups	1	No
HLA-C			19883264	Physiological ripening of the uterine cervix, physiological pregnancy	Human	Cervical biopsy	Functional study (RNA expression)	Genome wide (array)	Differentially expressed in the cervical tissue of patients not in labor with a ripe cervix when compared to those not in labor with an unripe cervix	1	Yes
HLA-DQB1			16768543	Physiological ripening of the uterine cervix, physiological pregnancy	Human	Cervical, uterine fundus and lower segment biopsy	Functional study (RNA expression)	Genome wide (array)	Differential expression in cervix across different study groups	1	Yes
HLF			19121663	Physiological ripening of the uterine cervix, physiological pregnancy	Human	Cervical biopsy	Functional study (RNA expression)	Genome wide (array)	Genes down-regulated in myometrium and cervix with labor	1	No
HMGN1			16768543	Physiological ripening of the uterine cervix, physiological pregnancy	Human	Cervical, uterine fundus and lower segment biopsy	Functional study (RNA expression)	Genome wide (array)	Differential expression in cervix across different study groups	1	No
HMGN3			16768543	Physiological ripening of the uterine cervix, physiological pregnancy	Human	Cervical, uterine fundus and lower segment biopsy	Functional study (RNA expression)	Genome wide (array)	Differential expression in cervix across different study groups	1	No
RBMXL2			16768543	Physiological ripening of the uterine cervix, physiological pregnancy	Human	Cervical, uterine fundus and lower segment biopsy	Functional study (RNA expression)	Genome wide (array)	Differential expression in cervix across different study groups	1	Yes
HOXA9			16768543	Physiological ripening of the uterine cervix, physiological pregnancy	Human	Cervical, uterine fundus and lower segment biopsy	Functional study (RNA expression)	Genome wide (array)	Differential expression in cervix across different study groups	1	No
HP			20817141	Physiological ripening of the uterine cervix, physiological pregnancy	Human	Cervical biopsy	Functional study (RNA expression)	Genome wide (array)	Differential expression across different study groups	1	Yes
HPS1			16768543	Physiological ripening of the uterine cervix, physiological pregnancy	Human	Cervical, uterine fundus and lower segment biopsy	Functional study (RNA expression)	Genome wide (array)	Differential expression in cervix across different study groups	1	Yes
HPX			16768543	Physiological ripening of the uterine cervix, physiological pregnancy	Human	Cervical, uterine fundus and lower segment biopsy	Functional study (RNA expression)	Genome wide (array)	Differential expression in cervix across different study groups	1	No
KRR1			16768543	Physiological ripening of the uterine cervix, physiological pregnancy	Human	Cervical, uterine fundus and lower segment biopsy	Functional study (RNA expression)	Genome wide (array)	Differential expression in cervix across different study groups	1	No
AGFG2			16768543	Physiological ripening of the uterine cervix, physiological pregnancy	Human	Cervical, uterine fundus and lower segment biopsy	Functional study (RNA expression)	Genome wide (array)	Differential expression in cervix across different study groups	1	No
HSD17B4			16768543	Physiological ripening of the uterine cervix, physiological pregnancy	Human	Cervical, uterine fundus and lower segment biopsy	Functional study (RNA expression)	Genome wide (array)	Differential expression in cervix across different study groups	1	Yes
HTR1A			15625148	Physiological ripening of the uterine cervix, physiological pregnancy	Human	Cervical biopsy	Functional study (RNA expression)	Genome wide (array)	Differential expression during cervical ripening	1	Yes
HTR1E			16768543	Physiological ripening of the uterine cervix, physiological pregnancy	Human	Cervical, uterine fundus and lower segment biopsy	Functional study (RNA expression)	Genome wide (array)	Differential expression in cervix across different study groups	1	No
HTR3A			15625148	Physiological ripening of the uterine cervix, physiological pregnancy	Human	Cervical biopsy	Functional study (RNA expression)	Genome wide (array)	Differential expression during cervical ripening	1	Yes
ICA1			16768543	Physiological ripening of the uterine cervix, physiological pregnancy	Human	Cervical, uterine fundus and lower segment biopsy	Functional study (RNA expression)	Genome wide (array)	Differential expression in cervix across different study groups	1	No
ICAM2			19883264	Physiological ripening of the uterine cervix, physiological pregnancy	Human	Cervical biopsy	Functional study (RNA expression)	Genome wide (array)	Differentially expressed in the cervical tissue of patients not in labor with a ripe cervix when compared to those not in labor with an unripe cervix	1	No
ID2			19883264	Physiological ripening of the uterine cervix, physiological pregnancy	Human	Cervical biopsy	Functional study (RNA expression)	Genome wide (array)	Differentially expressed in the cervical tissue of patients not in labor with a ripe cervix when compared to those not in labor with an unripe cervix	1	No
IER2			15625148	Physiological ripening of the uterine cervix, physiological pregnancy	Human	Cervical biopsy	Functional study (RNA expression)	Genome wide (array)	Differential expression during cervical ripening	1	No
IFI44L			19121663	Physiological ripening of the uterine cervix, physiological pregnancy	Human	Cervical biopsy	Functional study (RNA expression)	Genome wide (array)	Genes down-regulated in myometrium and cervix with labor	1	Yes
IFIT1			19121663	Physiological ripening of the uterine cervix, physiological pregnancy	Human	Cervical biopsy	Functional study (RNA expression)	Genome wide (array)	Genes down-regulated in myometrium and cervix with labor	1	No
IGFBP4			19883264	Physiological ripening of the uterine cervix, physiological pregnancy	Human	Cervical biopsy	Functional study (RNA expression)	Genome wide (array)	Differentially expressed in the cervical tissue of patients not in labor with a ripe cervix when compared to those not in labor with an unripe cervix	1	No
IGFBP5			16768543	Physiological ripening of the uterine cervix, physiological pregnancy	Human	Cervical, uterine fundus and lower segment biopsy	Functional study (RNA expression)	Genome wide (array)	Differential expression in cervix across different study groups	1	Yes
IGHG1			20817141	Physiological ripening of the uterine cervix, physiological pregnancy	Human	Cervical biopsy	Functional study (RNA expression)	Genome wide (array)	Differential expression across different study groups	1	No
IGLV1-44			20817141	Physiological ripening of the uterine cervix, physiological pregnancy	Human	Cervical biopsy	Functional study (RNA expression)	Genome wide (array)	Differential expression across different study groups	1	No
IL13RA2			19121663	Physiological ripening of the uterine cervix, physiological pregnancy	Human	Cervical biopsy	Functional study (RNA expression)	Genome wide (array)	Genes up-regulated in myometrium and cervix with labor	1	No
IL24			19121663	Physiological ripening of the uterine cervix, physiological pregnancy	Human	Cervical biopsy	Functional study (RNA expression)	Genome wide (array)	Genes up-regulated in myometrium and cervix with labor	1	No
IL7R			16768543	Physiological ripening of the uterine cervix, physiological pregnancy	Human	Cervical, uterine fundus and lower segment biopsy	Functional study (RNA expression)	Genome wide (array)	Differential expression in cervix across different study groups	1	Yes
ILK			15625148	Physiological ripening of the uterine cervix, physiological pregnancy	Human	Cervical biopsy	Functional study (RNA expression)	Genome wide (array)	Differential expression during cervical ripening	1	Yes
INSM1			16768543	Physiological ripening of the uterine cervix, physiological pregnancy	Human	Cervical, uterine fundus and lower segment biopsy	Functional study (RNA expression)	Genome wide (array)	Differential expression in cervix across different study groups	1	No
IRF3			16768543	Physiological ripening of the uterine cervix, physiological pregnancy	Human	Cervical, uterine fundus and lower segment biopsy	Functional study (RNA expression)	Genome wide (array)	Differential expression in cervix across different study groups	1	No
ITGA6			15625148	Physiological ripening of the uterine cervix, physiological pregnancy	Human	Cervical biopsy	Functional study (RNA expression)	Genome wide (array)	Differential expression during cervical ripening	1	Yes
ITGAX			19121663	Physiological ripening of the uterine cervix, physiological pregnancy	Human	Cervical biopsy	Functional study (RNA expression)	Genome wide (array)	Genes up-regulated in myometrium and cervix with labor	1	No
ITGB1			19883264	Physiological ripening of the uterine cervix, physiological pregnancy	Human	Cervical biopsy	Functional study (RNA expression)	Genome wide (array)	Differential mRNA expression	1	No
ITGB3			19883264	Physiological ripening of the uterine cervix, physiological pregnancy	Human	Cervical biopsy	Functional study (RNA expression)	Genome wide (array)	Differential mRNA expression	1	Yes
JUN			21963187	Physiological ripening of the uterine cervix, physiological pregnancy	Human	Supracervical fetal membranes	Functional study	Selected gene approach	Role in tissue degradation	1	Yes
ANOS1			19883264	Physiological ripening of the uterine cervix, physiological pregnancy	Human	Cervical biopsy	Functional study (RNA expression)	Genome wide (array)	Differential mRNA expression	1	Yes
KCNAB1			19121663	Physiological ripening of the uterine cervix, physiological pregnancy	Human	Cervical biopsy	Functional study (RNA expression)	Genome wide (array)	Genes down-regulated in myometrium and cervix with labor	1	No
KCNE1			16768543	Physiological ripening of the uterine cervix, physiological pregnancy	Human	Cervical, uterine fundus and lower segment biopsy	Functional study (RNA expression)	Genome wide (array)	Differential expression in cervix across different study groups	1	Yes
KCNK3			19121663	Physiological ripening of the uterine cervix, physiological pregnancy	Human	Cervical biopsy	Functional study (RNA expression)	Genome wide (array)	Genes up-regulated in myometrium and cervix with labor	1	No
KIAA0100			16768543	Physiological ripening of the uterine cervix, physiological pregnancy	Human	Cervical, uterine fundus and lower segment biopsy	Functional study (RNA expression)	Genome wide (array)	Differential expression in cervix across different study groups	1	Yes
RUBCN			16768543	Physiological ripening of the uterine cervix, physiological pregnancy	Human	Cervical, uterine fundus and lower segment biopsy	Functional study (RNA expression)	Genome wide (array)	Differential expression in cervix across different study groups	1	Yes
FAM168A			16768543	Physiological ripening of the uterine cervix, physiological pregnancy	Human	Cervical, uterine fundus and lower segment biopsy	Functional study (RNA expression)	Genome wide (array)	Differential expression in cervix across different study groups	1	No
PRORP			16768543	Physiological ripening of the uterine cervix, physiological pregnancy	Human	Cervical, uterine fundus and lower segment biopsy	Functional study (RNA expression)	Genome wide (array)	Differential expression in cervix across different study groups	1	No
JAKMIP2			16768543	Physiological ripening of the uterine cervix, physiological pregnancy	Human	Cervical, uterine fundus and lower segment biopsy	Functional study (RNA expression)	Genome wide (array)	Differential expression in cervix across different study groups	1	No
CEP68			16768543	Physiological ripening of the uterine cervix, physiological pregnancy	Human	Cervical, uterine fundus and lower segment biopsy	Functional study (RNA expression)	Genome wide (array)	Differential expression in cervix across different study groups	1	Yes
SEL1L3			20817141	Physiological ripening of the uterine cervix, physiological pregnancy	Human	Cervical biopsy	Functional study (RNA expression)	Genome wide (array)	Differential expression across different study groups	1	No
MTUS2			16768543	Physiological ripening of the uterine cervix, physiological pregnancy	Human	Cervical, uterine fundus and lower segment biopsy	Functional study (RNA expression)	Genome wide (array)	Differential expression in cervix across different study groups	1	No
EEF1AKNMT			16768543	Physiological ripening of the uterine cervix, physiological pregnancy	Human	Cervical, uterine fundus and lower segment biopsy	Functional study (RNA expression)	Genome wide (array)	Differential expression in cervix across different study groups	1	No
DENND3			16768543	Physiological ripening of the uterine cervix, physiological pregnancy	Human	Cervical, uterine fundus and lower segment biopsy	Functional study (RNA expression)	Genome wide (array)	Differential expression in cervix across different study groups	1	No
WWC1			16768543	Physiological ripening of the uterine cervix, physiological pregnancy	Human	Cervical, uterine fundus and lower segment biopsy	Functional study (RNA expression)	Genome wide (array)	Differential expression in cervix across different study groups	1	Yes
KIF3B			16768543	Physiological ripening of the uterine cervix, physiological pregnancy	Human	Cervical, uterine fundus and lower segment biopsy	Functional study (RNA expression)	Genome wide (array)	Differential expression in cervix across different study groups	1	No
KIFC1			16768543	Physiological ripening of the uterine cervix, physiological pregnancy	Human	Cervical, uterine fundus and lower segment biopsy	Functional study (RNA expression)	Genome wide (array)	Differential expression in cervix across different study groups	1	No
KLF5			15625148	Physiological ripening of the uterine cervix, physiological pregnancy	Human	Cervical biopsy	Functional study (RNA expression)	Genome wide (array)	Differential expression during cervical ripening	1	Yes
KPNA6			16768543	Physiological ripening of the uterine cervix, physiological pregnancy	Human	Cervical, uterine fundus and lower segment biopsy	Functional study (RNA expression)	Genome wide (array)	Differential expression in cervix across different study groups	1	No
KRT4			20817141	Physiological ripening of the uterine cervix, physiological pregnancy	Human	Cervical biopsy	Functional study (RNA expression)	Genome wide (array)	Differential expression across different study groups	1	Yes
KRT7			19121663	Physiological ripening of the uterine cervix, physiological pregnancy	Human	Cervical biopsy	Functional study (RNA expression)	Genome wide (array)	Genes up-regulated in myometrium and cervix with labor	1	No
LAMB1			19883264	Physiological ripening of the uterine cervix, physiological pregnancy	Human	Cervical biopsy	Functional study (RNA expression)	Genome wide (array)	Differential mRNA expression	1	Yes
LBP			16768543	Physiological ripening of the uterine cervix, physiological pregnancy	Human	Cervical, uterine fundus and lower segment biopsy	Functional study (RNA expression)	Genome wide (array)	Differential expression in cervix across different study groups	1	Yes
LBR			16768543	Physiological ripening of the uterine cervix, physiological pregnancy	Human	Cervical, uterine fundus and lower segment biopsy	Functional study (RNA expression)	Genome wide (array)	Differential expression in cervix across different study groups	1	Yes
LDOC1			16768543	Physiological ripening of the uterine cervix, physiological pregnancy	Human	Cervical, uterine fundus and lower segment biopsy	Functional study (RNA expression)	Genome wide (array)	Differential expression in cervix across different study groups	1	No
LEPR			16768543	Physiological ripening of the uterine cervix, physiological pregnancy	Human	Cervical, uterine fundus and lower segment biopsy	Functional study (RNA expression)	Genome wide (array)	Differential expression in cervix across different study groups	1	Yes
LEPROT			16768543	Physiological ripening of the uterine cervix, physiological pregnancy	Human	Cervical, uterine fundus and lower segment biopsy	Functional study (RNA expression)	Genome wide (array)	Differential expression in cervix across different study groups	1	No
LGMN			16768543	Physiological ripening of the uterine cervix, physiological pregnancy	Human	Cervical, uterine fundus and lower segment biopsy	Functional study (RNA expression)	Genome wide (array)	Differential expression in cervix across different study groups	1	No
LHFPL6			19883264	Physiological ripening of the uterine cervix, physiological pregnancy	Human	Cervical biopsy	Functional study (RNA expression)	Genome wide (array)	Differentially expressed in the cervical tissue of patients not in labor with a ripe cervix when compared to those not in labor with an unripe cervix	1	No
LILRB5			16768543	Physiological ripening of the uterine cervix, physiological pregnancy	Human	Cervical, uterine fundus and lower segment biopsy	Functional study (RNA expression)	Genome wide (array)	Differential expression in cervix across different study groups	1	No
LIPA			16768543	Physiological ripening of the uterine cervix, physiological pregnancy	Human	Cervical, uterine fundus and lower segment biopsy	Functional study (RNA expression)	Genome wide (array)	Differential expression in cervix across different study groups	1	Yes
UBXN1			16768543	Physiological ripening of the uterine cervix, physiological pregnancy	Human	Cervical, uterine fundus and lower segment biopsy	Functional study (RNA expression)	Genome wide (array)	Differential expression in cervix across different study groups	1	No
LRP10			19883264	Physiological ripening of the uterine cervix, physiological pregnancy	Human	Cervical biopsy	Functional study (RNA expression)	Genome wide (array)	Differentially expressed in the cervical tissue of patients not in labor with a ripe cervix when compared to those not in labor with an unripe cervix	1	No
MAMDC2			19121663	Physiological ripening of the uterine cervix, physiological pregnancy	Human	Cervical biopsy	Functional study (RNA expression)	Genome wide (array)	Genes down-regulated in myometrium and cervix with labor	1	No
MAOA			16768543	Physiological ripening of the uterine cervix, physiological pregnancy	Human	Cervical, uterine fundus and lower segment biopsy	Functional study (RNA expression)	Genome wide (array)	Differential expression in cervix across different study groups	1	Yes
MAP3K11			16768543	Physiological ripening of the uterine cervix, physiological pregnancy	Human	Cervical, uterine fundus and lower segment biopsy	Functional study (RNA expression)	Genome wide (array)	Differential expression in cervix across different study groups	1	No
MAP3K4			19121663	Physiological ripening of the uterine cervix, physiological pregnancy	Human	Cervical biopsy	Functional study (RNA expression)	Genome wide (array)	Genes up-regulated in myometrium and cervix with labor	1	No
MAPK1			21963187	Physiological ripening of the uterine cervix, physiological pregnancy	Human	Supracervical fetal membranes	Functional study	Selected gene approach	Role in tissue degradation	1	No
MAPK10			16768543	Physiological ripening of the uterine cervix, physiological pregnancy	Human	Cervical, uterine fundus and lower segment biopsy	Functional study (RNA expression)	Genome wide (array)	Differential expression in cervix across different study groups	1	Yes
MAPK3			15625148	Physiological ripening of the uterine cervix, physiological pregnancy	Human	Cervical biopsy	Functional study (RNA expression)	Genome wide (array)	Differential expression during cervical ripening	1	No
MAPKAPK3			16768543	Physiological ripening of the uterine cervix, physiological pregnancy	Human	Cervical, uterine fundus and lower segment biopsy	Functional study (RNA expression)	Genome wide (array)	Differential expression in cervix across different study groups	1	No
MBNL1			16768543	Physiological ripening of the uterine cervix, physiological pregnancy	Human	Cervical, uterine fundus and lower segment biopsy	Functional study (RNA expression)	Genome wide (array)	Differential expression in cervix across different study groups	1	No
MBNL2			19883264	Physiological ripening of the uterine cervix, physiological pregnancy	Human	Cervical biopsy	Functional study (RNA expression)	Genome wide (array)	Differentially expressed in the cervical tissue of patients not in labor with a ripe cervix when compared to those not in labor with an unripe cervix	1	No
MCAM			19883264	Physiological ripening of the uterine cervix, physiological pregnancy	Human	Cervical biopsy	Functional study (RNA expression)	Genome wide (array)	Differentially expressed in the cervical tissue of patients not in labor with a ripe cervix when compared to those not in labor with an unripe cervix	1	No
MCEMP1			19121663	Physiological ripening of the uterine cervix, physiological pregnancy	Human	Cervical biopsy	Functional study (RNA expression)	Genome wide (array)	Genes up-regulated in myometrium and cervix with labor	1	No
MDH2			16768543	Physiological ripening of the uterine cervix, physiological pregnancy	Human	Cervical, uterine fundus and lower segment biopsy	Functional study (RNA expression)	Genome wide (array)	Differential expression in cervix across different study groups	1	No
MEF2C			19883264	Physiological ripening of the uterine cervix, physiological pregnancy	Human	Cervical biopsy	Functional study (RNA expression)	Genome wide (array)	Differentially expressed in the cervical tissue of patients not in labor with a ripe cervix when compared to those not in labor with an unripe cervix	1	Yes
METRN			19883264	Physiological ripening of the uterine cervix, physiological pregnancy	Human	Cervical biopsy	Functional study (RNA expression)	Genome wide (array)	Differentially expressed in the cervical tissue of patients not in labor with a ripe cervix when compared to those not in labor with an unripe cervix	1	No
MFAP1			16768543	Physiological ripening of the uterine cervix, physiological pregnancy	Human	Cervical, uterine fundus and lower segment biopsy	Functional study (RNA expression)	Genome wide (array)	Differential expression in cervix across different study groups	1	No
MFN1			16768543	Physiological ripening of the uterine cervix, physiological pregnancy	Human	Cervical, uterine fundus and lower segment biopsy	Functional study (RNA expression)	Genome wide (array)	Differential expression in cervix across different study groups	1	No
MFSD4A			20817141	Physiological ripening of the uterine cervix, physiological pregnancy	Human	Cervical biopsy	Functional study (RNA expression)	Genome wide (array)	Differential expression across different study groups	1	No
MGAM			19121663	Physiological ripening of the uterine cervix, physiological pregnancy	Human	Cervical biopsy	Functional study (RNA expression)	Genome wide (array)	Genes up-regulated in myometrium and cervix with labor	1	No
TMEM109			16768543	Physiological ripening of the uterine cervix, physiological pregnancy	Human	Cervical, uterine fundus and lower segment biopsy	Functional study (RNA expression)	Genome wide (array)	Differential expression in cervix across different study groups	1	No
OGA			16768543	Physiological ripening of the uterine cervix, physiological pregnancy	Human	Cervical, uterine fundus and lower segment biopsy	Functional study (RNA expression)	Genome wide (array)	Differential expression in cervix across different study groups	1	Yes
MGP			19883264	Physiological ripening of the uterine cervix, physiological pregnancy	Human	Cervical biopsy	Functional study (RNA expression)	Genome wide (array)	Differentially expressed in the cervical tissue of patients not in labor with a ripe cervix when compared to those not in labor with an unripe cervix	1	Yes
MLH1			16768543	Physiological ripening of the uterine cervix, physiological pregnancy	Human	Cervical, uterine fundus and lower segment biopsy	Functional study (RNA expression)	Genome wide (array)	Differential expression in cervix across different study groups	1	Yes
MLH3			16768543	Physiological ripening of the uterine cervix, physiological pregnancy	Human	Cervical, uterine fundus and lower segment biopsy	Functional study (RNA expression)	Genome wide (array)	Differential expression in cervix across different study groups	1	Yes
AFDN			16768543	Physiological ripening of the uterine cervix, physiological pregnancy	Human	Cervical, uterine fundus and lower segment biopsy	Functional study (RNA expression)	Genome wide (array)	Differential expression in cervix across different study groups	1	No
MMP10			19121663	Physiological ripening of the uterine cervix, physiological pregnancy	Human	Cervical biopsy	Functional study (RNA expression)	Genome wide (array)	Genes up-regulated in myometrium and cervix with labor	1	Yes
MMP19			16949412	Physiological ripening of the uterine cervix, physiological pregnancy	Human	Cervical biopsy	Functional study (RNA expression)	Genome wide (array)	Significant expression changes in different study groups	1	No
MNAT1			16768543	Physiological ripening of the uterine cervix, physiological pregnancy	Human	Cervical, uterine fundus and lower segment biopsy	Functional study (RNA expression)	Genome wide (array)	Differential expression in cervix across different study groups	1	No
MPP7			20817141	Physiological ripening of the uterine cervix, physiological pregnancy	Human	Cervical biopsy	Functional study (RNA expression)	Genome wide (array)	Differential expression across different study groups	1	Yes
MPPE1			16768543	Physiological ripening of the uterine cervix, physiological pregnancy	Human	Cervical, uterine fundus and lower segment biopsy	Functional study (RNA expression)	Genome wide (array)	Differential expression in cervix across different study groups	1	No
MPZL2			19883264	Physiological ripening of the uterine cervix, physiological pregnancy	Human	Cervical biopsy	Functional study (RNA expression)	Genome wide (array)	Differentially expressed in the cervical tissue of patients not in labor with a ripe cervix when compared to those not in labor with an unripe cervix	1	No
MRPL12			16768543	Physiological ripening of the uterine cervix, physiological pregnancy	Human	Cervical, uterine fundus and lower segment biopsy	Functional study (RNA expression)	Genome wide (array)	Differential expression in cervix across different study groups	1	No
MRPL33			16768543	Physiological ripening of the uterine cervix, physiological pregnancy	Human	Cervical, uterine fundus and lower segment biopsy	Functional study (RNA expression)	Genome wide (array)	Differential expression in cervix across different study groups	1	No
MRPL40			16768543	Physiological ripening of the uterine cervix, physiological pregnancy	Human	Cervical, uterine fundus and lower segment biopsy	Functional study (RNA expression)	Genome wide (array)	Differential expression in cervix across different study groups	1	No
MRPS18B			16768543	Physiological ripening of the uterine cervix, physiological pregnancy	Human	Cervical, uterine fundus and lower segment biopsy	Functional study (RNA expression)	Genome wide (array)	Differential expression in cervix across different study groups	1	No
MSRB3			19883264	Physiological ripening of the uterine cervix, physiological pregnancy	Human	Cervical biopsy	Functional study (RNA expression)	Genome wide (array)	Differentially expressed in the cervical tissue of patients not in labor with a ripe cervix when compared to those not in labor with an unripe cervix	1	Yes
MT1F			19121663	Physiological ripening of the uterine cervix, physiological pregnancy	Human	Cervical biopsy	Functional study (RNA expression)	Genome wide (array)	Genes up-regulated in myometrium and cervix with labor	1	No
MTCP1			16768543	Physiological ripening of the uterine cervix, physiological pregnancy	Human	Cervical, uterine fundus and lower segment biopsy	Functional study (RNA expression)	Genome wide (array)	Differential expression in cervix across different study groups	1	No
MTHFD1L			16949412	Physiological ripening of the uterine cervix, physiological pregnancy	Human	Cervical biopsy	Functional study (RNA expression)	Genome wide (array)	Significant expression changes in different study groups	1	Yes
MUC16			19121663	Physiological ripening of the uterine cervix, physiological pregnancy	Human	Cervical biopsy	Functional study (RNA expression)	Genome wide (array)	Genes up-regulated in myometrium and cervix with labor	1	No
MYBPC1			20817141	Physiological ripening of the uterine cervix, physiological pregnancy	Human	Cervical biopsy	Functional study (RNA expression)	Genome wide (array)	Differential expression across different study groups	1	Yes
MYH15			16768543	Physiological ripening of the uterine cervix, physiological pregnancy	Human	Cervical, uterine fundus and lower segment biopsy	Functional study (RNA expression)	Genome wide (array)	Differential expression in cervix across different study groups	1	Yes
N4BP3			16768543	Physiological ripening of the uterine cervix, physiological pregnancy	Human	Cervical, uterine fundus and lower segment biopsy	Functional study (RNA expression)	Genome wide (array)	Differential expression in cervix across different study groups	1	No
NAT1			16768543	Physiological ripening of the uterine cervix, physiological pregnancy	Human	Cervical, uterine fundus and lower segment biopsy	Functional study (RNA expression)	Genome wide (array)	Differential expression in cervix across different study groups	1	Yes
NBEAL2			16768543	Physiological ripening of the uterine cervix, physiological pregnancy	Human	Cervical, uterine fundus and lower segment biopsy	Functional study (RNA expression)	Genome wide (array)	Differential expression in cervix across different study groups	1	Yes
NCSTN			16768543	Physiological ripening of the uterine cervix, physiological pregnancy	Human	Cervical, uterine fundus and lower segment biopsy	Functional study (RNA expression)	Genome wide (array)	Differential expression in cervix across different study groups	1	Yes
NDN			16768543	Physiological ripening of the uterine cervix, physiological pregnancy	Human	Cervical, uterine fundus and lower segment biopsy	Functional study (RNA expression)	Genome wide (array)	Differential expression in cervix across different study groups	1	Yes
NDUFAF1			16768543	Physiological ripening of the uterine cervix, physiological pregnancy	Human	Cervical, uterine fundus and lower segment biopsy	Functional study (RNA expression)	Genome wide (array)	Differential expression in cervix across different study groups	1	Yes
NDUFC1			16768543	Physiological ripening of the uterine cervix, physiological pregnancy	Human	Cervical, uterine fundus and lower segment biopsy	Functional study (RNA expression)	Genome wide (array)	Differential expression in cervix across different study groups	1	No
NDUFS3			16768543	Physiological ripening of the uterine cervix, physiological pregnancy	Human	Cervical, uterine fundus and lower segment biopsy	Functional study (RNA expression)	Genome wide (array)	Differential expression in cervix across different study groups	1	Yes
NDUFS4			16768543	Physiological ripening of the uterine cervix, physiological pregnancy	Human	Cervical, uterine fundus and lower segment biopsy	Functional study (RNA expression)	Genome wide (array)	Differential expression in cervix across different study groups	1	Yes
NDUFV1			16768543	Physiological ripening of the uterine cervix, physiological pregnancy	Human	Cervical, uterine fundus and lower segment biopsy	Functional study (RNA expression)	Genome wide (array)	Differential expression in cervix across different study groups	1	Yes
NEDD4			16768543	Physiological ripening of the uterine cervix, physiological pregnancy	Human	Cervical, uterine fundus and lower segment biopsy	Functional study (RNA expression)	Genome wide (array)	Differential expression in cervix across different study groups	1	No
NEFL			16768543	Physiological ripening of the uterine cervix, physiological pregnancy	Human	Cervical, uterine fundus and lower segment biopsy	Functional study (RNA expression)	Genome wide (array)	Differential expression in cervix across different study groups	1	Yes
NEK7			16768543	Physiological ripening of the uterine cervix, physiological pregnancy	Human	Cervical, uterine fundus and lower segment biopsy	Functional study (RNA expression)	Genome wide (array)	Differential expression in cervix across different study groups	1	No
NEXN			19883264	Physiological ripening of the uterine cervix, physiological pregnancy	Human	Cervical biopsy	Functional study (RNA expression)	Genome wide (array)	Differentially expressed in the cervical tissue of patients not in labor with a ripe cervix when compared to those not in labor with an unripe cervix	1	Yes
NFATC2IP			16768543	Physiological ripening of the uterine cervix, physiological pregnancy	Human	Cervical, uterine fundus and lower segment biopsy	Functional study (RNA expression)	Genome wide (array)	Differential expression in cervix across different study groups	1	No
NFATC3			16768543	Physiological ripening of the uterine cervix, physiological pregnancy	Human	Cervical, uterine fundus and lower segment biopsy	Functional study (RNA expression)	Genome wide (array)	Differential expression in cervix across different study groups	1	No
NFATC4			16768543	Physiological ripening of the uterine cervix, physiological pregnancy	Human	Cervical, uterine fundus and lower segment biopsy	Functional study (RNA expression)	Genome wide (array)	Differential expression in cervix across different study groups	1	Yes
NFIB			16768543	Physiological ripening of the uterine cervix, physiological pregnancy	Human	Cervical, uterine fundus and lower segment biopsy	Functional study (RNA expression)	Genome wide (array)	Differential expression in cervix across different study groups	1	No
NFKB1			15500686	Physiological ripening of the uterine cervix, physiological pregnancy	Human	Cervical biopsy	Functional study	Selected gene approach	Iincreased levels in human cervix at parturition	1	Yes
ISCU			16768543	Physiological ripening of the uterine cervix, physiological pregnancy	Human	Cervical, uterine fundus and lower segment biopsy	Functional study (RNA expression)	Genome wide (array)	Differential expression in cervix across different study groups	1	Yes
NNMT			16949412	Physiological ripening of the uterine cervix, physiological pregnancy	Human	Cervical biopsy	Functional study (RNA expression)	Genome wide (array)	Significant expression changes in different study groups	1	No
NPAS3			20817141	Physiological ripening of the uterine cervix, physiological pregnancy	Human	Cervical biopsy	Functional study (RNA expression)	Genome wide (array)	Differential expression across different study groups	1	Yes
NPIPA1			16768543	Physiological ripening of the uterine cervix, physiological pregnancy	Human	Cervical, uterine fundus and lower segment biopsy	Functional study (RNA expression)	Genome wide (array)	Differential expression in cervix across different study groups	1	No
NPTX2			19121663	Physiological ripening of the uterine cervix, physiological pregnancy	Human	Cervical biopsy	Functional study (RNA expression)	Genome wide (array)	Genes up-regulated in myometrium and cervix with labor	1	No
NR0B1			16768543	Physiological ripening of the uterine cervix, physiological pregnancy	Human	Cervical, uterine fundus and lower segment biopsy	Functional study (RNA expression)	Genome wide (array)	Differential expression in cervix across different study groups	1	Yes
NR1H2			16768543	Physiological ripening of the uterine cervix, physiological pregnancy	Human	Cervical, uterine fundus and lower segment biopsy	Functional study (RNA expression)	Genome wide (array)	Differential expression in cervix across different study groups	1	Yes
NR3C1			15500686	Physiological ripening of the uterine cervix, physiological pregnancy	Human	Cervical biopsy	Functional study	Selected gene approach	Iincreased levels in human cervix at parturition	1	Yes
NRG1			16768543	Physiological ripening of the uterine cervix, physiological pregnancy	Human	Cervical, uterine fundus and lower segment biopsy	Functional study (RNA expression)	Genome wide (array)	Differential expression in cervix across different study groups	1	Yes
NTRK2			16949412	Physiological ripening of the uterine cervix, physiological pregnancy	Human	Cervical biopsy	Functional study (RNA expression)	Genome wide (array)	Significant expression changes in different study groups	1	Yes
NUCB1			15625148	Physiological ripening of the uterine cervix, physiological pregnancy	Human	Cervical biopsy	Functional study (RNA expression)	Genome wide (array)	Differential expression during cervical ripening	1	No
NUMA1			16768543	Physiological ripening of the uterine cervix, physiological pregnancy	Human	Cervical, uterine fundus and lower segment biopsy	Functional study (RNA expression)	Genome wide (array)	Differential expression in cervix across different study groups	1	No
OASL			16768543	Physiological ripening of the uterine cervix, physiological pregnancy	Human	Cervical, uterine fundus and lower segment biopsy	Functional study (RNA expression)	Genome wide (array)	Differential expression in cervix across different study groups	1	No
OGG1			16768543	Physiological ripening of the uterine cervix, physiological pregnancy	Human	Cervical, uterine fundus and lower segment biopsy	Functional study (RNA expression)	Genome wide (array)	Differential expression in cervix across different study groups	1	Yes
OLFML1			16768543	Physiological ripening of the uterine cervix, physiological pregnancy	Human	Cervical, uterine fundus and lower segment biopsy	Functional study (RNA expression)	Genome wide (array)	Differential expression in cervix across different study groups	1	No
OMD			19121663	Physiological ripening of the uterine cervix, physiological pregnancy	Human	Cervical biopsy	Functional study (RNA expression)	Genome wide (array)	Genes down-regulated in myometrium and cervix with labor	1	No
OPLAH			16768543	Physiological ripening of the uterine cervix, physiological pregnancy	Human	Cervical, uterine fundus and lower segment biopsy	Functional study (RNA expression)	Genome wide (array)	Differential expression in cervix across different study groups	1	No
OSM			19121663	Physiological ripening of the uterine cervix, physiological pregnancy	Human	Cervical biopsy	Functional study (RNA expression)	Genome wide (array)	Genes up-regulated in myometrium and cervix with labor	1	No
OXT			16768543	Physiological ripening of the uterine cervix, physiological pregnancy	Human	Cervical, uterine fundus and lower segment biopsy	Functional study (RNA expression)	Genome wide (array)	Differential expression in cervix across different study groups	1	No
P2RY14			19121663	Physiological ripening of the uterine cervix, physiological pregnancy	Human	Cervical biopsy	Functional study (RNA expression)	Genome wide (array)	Genes down-regulated in myometrium and cervix with labor	1	No
PAEP			19121663	Physiological ripening of the uterine cervix, physiological pregnancy	Human	Cervical biopsy	Functional study (RNA expression)	Genome wide (array)	Genes up-regulated in myometrium and cervix with labor	1	No
PAPPA			19883264	Physiological ripening of the uterine cervix, physiological pregnancy	Human	Cervical biopsy	Functional study (RNA expression)	Genome wide (array)	Differentially expressed in the cervical tissue of patients not in labor with a ripe cervix when compared to those not in labor with an unripe cervix	1	No
PEBP1			16768543	Physiological ripening of the uterine cervix, physiological pregnancy	Human	Cervical, uterine fundus and lower segment biopsy	Functional study (RNA expression)	Genome wide (array)	Differential expression in cervix across different study groups	1	No
PBRM1			19883264	Physiological ripening of the uterine cervix, physiological pregnancy	Human	Cervical biopsy	Functional study (RNA expression)	Genome wide (array)	Differentially expressed in the cervical tissue of patients not in labor with a ripe cervix when compared to those not in labor with an unripe cervix	1	No
PCDHB11			16768543	Physiological ripening of the uterine cervix, physiological pregnancy	Human	Cervical, uterine fundus and lower segment biopsy	Functional study (RNA expression)	Genome wide (array)	Differential expression in cervix across different study groups	1	No
PCSK1			19121663	Physiological ripening of the uterine cervix, physiological pregnancy	Human	Cervical biopsy	Functional study (RNA expression)	Genome wide (array)	Genes up-regulated in myometrium and cervix with labor	1	Yes
PCSK5			19883264	Physiological ripening of the uterine cervix, physiological pregnancy	Human	Cervical biopsy	Functional study (RNA expression)	Genome wide (array)	Differentially expressed in the cervical tissue of patients not in labor with a ripe cervix when compared to those not in labor with an unripe cervix	1	No
PCYOX1			19121663	Physiological ripening of the uterine cervix, physiological pregnancy	Human	Cervical biopsy	Functional study (RNA expression)	Genome wide (array)	Genes down-regulated in myometrium and cervix with labor	1	No
PDE1A			19883264	Physiological ripening of the uterine cervix, physiological pregnancy	Human	Cervical biopsy	Functional study (RNA expression)	Genome wide (array)	Differentially expressed in the cervical tissue of patients not in labor with a ripe cervix when compared to those not in labor with an unripe cervix	1	No
PDE2A			16768543	Physiological ripening of the uterine cervix, physiological pregnancy	Human	Cervical, uterine fundus and lower segment biopsy	Functional study (RNA expression)	Genome wide (array)	Differential expression in cervix across different study groups	1	No
PDE4B			19121663	Physiological ripening of the uterine cervix, physiological pregnancy	Human	Cervical biopsy	Functional study (RNA expression)	Genome wide (array)	Genes up-regulated in myometrium and cervix with labor	1	Yes
PDIA4			16768543	Physiological ripening of the uterine cervix, physiological pregnancy	Human	Cervical, uterine fundus and lower segment biopsy	Functional study (RNA expression)	Genome wide (array)	Differential expression in cervix across different study groups	1	No
PDIA6			16768543	Physiological ripening of the uterine cervix, physiological pregnancy	Human	Cervical, uterine fundus and lower segment biopsy	Functional study (RNA expression)	Genome wide (array)	Differential expression in cervix across different study groups	1	No
PDLIM5			16768543	Physiological ripening of the uterine cervix, physiological pregnancy	Human	Cervical, uterine fundus and lower segment biopsy	Functional study (RNA expression)	Genome wide (array)	Differential expression in cervix across different study groups	1	Yes
PDZRN3			16768543	Physiological ripening of the uterine cervix, physiological pregnancy	Human	Cervical, uterine fundus and lower segment biopsy	Functional study (RNA expression)	Genome wide (array)	Differential expression in cervix across different study groups	1	No
PDZRN4			19121663	Physiological ripening of the uterine cervix, physiological pregnancy	Human	Cervical biopsy	Functional study (RNA expression)	Genome wide (array)	Genes down-regulated in myometrium and cervix with labor	1	No
PECAM1			19883264	Physiological ripening of the uterine cervix, physiological pregnancy	Human	Cervical biopsy	Functional study (RNA expression)	Genome wide (array)	Differentially expressed in the cervical tissue of patients not in labor with a ripe cervix when compared to those not in labor with an unripe cervix	1	Yes
PEX1			16768543	Physiological ripening of the uterine cervix, physiological pregnancy	Human	Cervical, uterine fundus and lower segment biopsy	Functional study (RNA expression)	Genome wide (array)	Differential expression in cervix across different study groups	1	Yes
PEX14			16768543	Physiological ripening of the uterine cervix, physiological pregnancy	Human	Cervical, uterine fundus and lower segment biopsy	Functional study (RNA expression)	Genome wide (array)	Differential expression in cervix across different study groups	1	Yes
PFAS			16768543	Physiological ripening of the uterine cervix, physiological pregnancy	Human	Cervical, uterine fundus and lower segment biopsy	Functional study (RNA expression)	Genome wide (array)	Differential expression in cervix across different study groups	1	Yes
PFKFB3			16768543	Physiological ripening of the uterine cervix, physiological pregnancy	Human	Cervical, uterine fundus and lower segment biopsy	Functional study (RNA expression)	Genome wide (array)	Differential expression in cervix across different study groups	1	No
CBY1			16768543	Physiological ripening of the uterine cervix, physiological pregnancy	Human	Cervical, uterine fundus and lower segment biopsy	Functional study (RNA expression)	Genome wide (array)	Differential expression in cervix across different study groups	1	No
PHACTR2			19121663	Physiological ripening of the uterine cervix, physiological pregnancy	Human	Cervical biopsy	Functional study (RNA expression)	Genome wide (array)	Genes down-regulated in myometrium and cervix with labor	1	No
PIGC			16768543	Physiological ripening of the uterine cervix, physiological pregnancy	Human	Cervical, uterine fundus and lower segment biopsy	Functional study (RNA expression)	Genome wide (array)	Differential expression in cervix across different study groups	1	No
PIGH			16768543	Physiological ripening of the uterine cervix, physiological pregnancy	Human	Cervical, uterine fundus and lower segment biopsy	Functional study (RNA expression)	Genome wide (array)	Differential expression in cervix across different study groups	1	No
PIP5K1A			16768543	Physiological ripening of the uterine cervix, physiological pregnancy	Human	Cervical, uterine fundus and lower segment biopsy	Functional study (RNA expression)	Genome wide (array)	Differential expression in cervix across different study groups	1	No
CSDC2			16768543	Physiological ripening of the uterine cervix, physiological pregnancy	Human	Cervical, uterine fundus and lower segment biopsy	Functional study (RNA expression)	Genome wide (array)	Differential expression in cervix across different study groups	1	No
PKN2			16768543	Physiological ripening of the uterine cervix, physiological pregnancy	Human	Cervical, uterine fundus and lower segment biopsy	Functional study (RNA expression)	Genome wide (array)	Differential expression in cervix across different study groups	1	No
PLCL1			19121663	Physiological ripening of the uterine cervix, physiological pregnancy	Human	Cervical biopsy	Functional study (RNA expression)	Genome wide (array)	Genes down-regulated in myometrium and cervix with labor	1	No
PLN			19883264	Physiological ripening of the uterine cervix, physiological pregnancy	Human	Cervical biopsy	Functional study (RNA expression)	Genome wide (array)	Differentially expressed in the cervical tissue of patients not in labor with a ripe cervix when compared to those not in labor with an unripe cervix	1	Yes
PMP2			16768543	Physiological ripening of the uterine cervix, physiological pregnancy	Human	Cervical, uterine fundus and lower segment biopsy	Functional study (RNA expression)	Genome wide (array)	Differential expression in cervix across different study groups	1	No
PMS2			16768543	Physiological ripening of the uterine cervix, physiological pregnancy	Human	Cervical, uterine fundus and lower segment biopsy	Functional study (RNA expression)	Genome wide (array)	Differential expression in cervix across different study groups	1	Yes
PMS2P1			16768543	Physiological ripening of the uterine cervix, physiological pregnancy	Human	Cervical, uterine fundus and lower segment biopsy	Functional study (RNA expression)	Genome wide (array)	Differential expression in cervix across different study groups	1	No
PNPLA4			16768543	Physiological ripening of the uterine cervix, physiological pregnancy	Human	Cervical, uterine fundus and lower segment biopsy	Functional study (RNA expression)	Genome wide (array)	Differential expression in cervix across different study groups	1	No
PON3			16768543	Physiological ripening of the uterine cervix, physiological pregnancy	Human	Cervical, uterine fundus and lower segment biopsy	Functional study (RNA expression)	Genome wide (array)	Differential expression in cervix across different study groups	1	Yes
POU2F2			16768543	Physiological ripening of the uterine cervix, physiological pregnancy	Human	Cervical, uterine fundus and lower segment biopsy	Functional study (RNA expression)	Genome wide (array)	Differential expression in cervix across different study groups	1	No
POU6F1			16768543	Physiological ripening of the uterine cervix, physiological pregnancy	Human	Cervical, uterine fundus and lower segment biopsy	Functional study (RNA expression)	Genome wide (array)	Differential expression in cervix across different study groups	1	No
PPFIBP2			16768543	Physiological ripening of the uterine cervix, physiological pregnancy	Human	Cervical, uterine fundus and lower segment biopsy	Functional study (RNA expression)	Genome wide (array)	Differential expression in cervix across different study groups	1	No
PPID			16768543	Physiological ripening of the uterine cervix, physiological pregnancy	Human	Cervical, uterine fundus and lower segment biopsy	Functional study (RNA expression)	Genome wide (array)	Differential expression in cervix across different study groups	1	No
PPP1R3C			19121663	Physiological ripening of the uterine cervix, physiological pregnancy	Human	Cervical biopsy	Functional study (RNA expression)	Genome wide (array)	Genes down-regulated in myometrium and cervix with labor	1	Yes
PPP1R7			16768543	Physiological ripening of the uterine cervix, physiological pregnancy	Human	Cervical, uterine fundus and lower segment biopsy	Functional study (RNA expression)	Genome wide (array)	Differential expression in cervix across different study groups	1	No
PPP3CB			16768543	Physiological ripening of the uterine cervix, physiological pregnancy	Human	Cervical, uterine fundus and lower segment biopsy	Functional study (RNA expression)	Genome wide (array)	Differential expression in cervix across different study groups	1	No
PRKAG1			16768543	Physiological ripening of the uterine cervix, physiological pregnancy	Human	Cervical, uterine fundus and lower segment biopsy	Functional study (RNA expression)	Genome wide (array)	Differential expression in cervix across different study groups	1	No
PRKCB			16768543	Physiological ripening of the uterine cervix, physiological pregnancy	Human	Cervical, uterine fundus and lower segment biopsy	Functional study (RNA expression)	Genome wide (array)	Differential expression in cervix across different study groups	1	Yes
PRKG2			16768543	Physiological ripening of the uterine cervix, physiological pregnancy	Human	Cervical, uterine fundus and lower segment biopsy	Functional study (RNA expression)	Genome wide (array)	Differential expression in cervix across different study groups	1	No
PROK2			19121663	Physiological ripening of the uterine cervix, physiological pregnancy	Human	Cervical biopsy	Functional study (RNA expression)	Genome wide (array)	Genes up-regulated in myometrium and cervix with labor	1	Yes
PROP1			16768543	Physiological ripening of the uterine cervix, physiological pregnancy	Human	Cervical, uterine fundus and lower segment biopsy	Functional study (RNA expression)	Genome wide (array)	Differential expression in cervix across different study groups	1	Yes
LZTS3			16768543	Physiological ripening of the uterine cervix, physiological pregnancy	Human	Cervical, uterine fundus and lower segment biopsy	Functional study (RNA expression)	Genome wide (array)	Differential expression in cervix across different study groups	1	No
PRUNE1			16768543	Physiological ripening of the uterine cervix, physiological pregnancy	Human	Cervical, uterine fundus and lower segment biopsy	Functional study (RNA expression)	Genome wide (array)	Differential expression in cervix across different study groups	1	No
CYTH3			16768543	Physiological ripening of the uterine cervix, physiological pregnancy	Human	Cervical, uterine fundus and lower segment biopsy	Functional study (RNA expression)	Genome wide (array)	Differential expression in cervix across different study groups	1	No
PSIP1			16768543	Physiological ripening of the uterine cervix, physiological pregnancy	Human	Cervical, uterine fundus and lower segment biopsy	Functional study (RNA expression)	Genome wide (array)	Differential expression in cervix across different study groups	1	No
PSMA4			16768543	Physiological ripening of the uterine cervix, physiological pregnancy	Human	Cervical, uterine fundus and lower segment biopsy	Functional study (RNA expression)	Genome wide (array)	Differential expression in cervix across different study groups	1	No
PSMB2			16768543	Physiological ripening of the uterine cervix, physiological pregnancy	Human	Cervical, uterine fundus and lower segment biopsy	Functional study (RNA expression)	Genome wide (array)	Differential expression in cervix across different study groups	1	No
PSMB8			16768543	Physiological ripening of the uterine cervix, physiological pregnancy	Human	Cervical, uterine fundus and lower segment biopsy	Functional study (RNA expression)	Genome wide (array)	Differential expression in cervix across different study groups	1	Yes
PSMD10			16768543	Physiological ripening of the uterine cervix, physiological pregnancy	Human	Cervical, uterine fundus and lower segment biopsy	Functional study (RNA expression)	Genome wide (array)	Differential expression in cervix across different study groups	1	No
PSMD9			16768543	Physiological ripening of the uterine cervix, physiological pregnancy	Human	Cervical, uterine fundus and lower segment biopsy	Functional study (RNA expression)	Genome wide (array)	Differential expression in cervix across different study groups	1	No
PTAFR			15500686	Physiological ripening of the uterine cervix, physiological pregnancy	Human	Cervical biopsy	Functional study	Selected gene approach	Iincreased levels in human cervix at parturition	1	Yes
PTGDR			16768543	Physiological ripening of the uterine cervix, physiological pregnancy	Human	Cervical, uterine fundus and lower segment biopsy	Functional study (RNA expression)	Genome wide (array)	Differential expression in cervix across different study groups	1	Yes
PTGER3			16768543	Physiological ripening of the uterine cervix, physiological pregnancy	Human	Cervical, uterine fundus and lower segment biopsy	Functional study (RNA expression)	Genome wide (array)	Differential expression in cervix across different study groups	1	No
PTGS1			15500686	Physiological ripening of the uterine cervix, physiological pregnancy	Human	Cervical biopsy	Functional study	Selected gene approach	Iincreased levels in human cervix at parturition	1	Yes
PTPN1			16768543	Physiological ripening of the uterine cervix, physiological pregnancy	Human	Cervical, uterine fundus and lower segment biopsy	Functional study (RNA expression)	Genome wide (array)	Differential expression in cervix across different study groups	1	Yes
PTPN3			16768543	Physiological ripening of the uterine cervix, physiological pregnancy	Human	Cervical, uterine fundus and lower segment biopsy	Functional study (RNA expression)	Genome wide (array)	Differential expression in cervix across different study groups	1	No
PTPN7			16768543	Physiological ripening of the uterine cervix, physiological pregnancy	Human	Cervical, uterine fundus and lower segment biopsy	Functional study (RNA expression)	Genome wide (array)	Differential expression in cervix across different study groups	1	No
PTPRA			16768543	Physiological ripening of the uterine cervix, physiological pregnancy	Human	Cervical, uterine fundus and lower segment biopsy	Functional study (RNA expression)	Genome wide (array)	Differential expression in cervix across different study groups	1	No
PTPRB			16768543	Physiological ripening of the uterine cervix, physiological pregnancy	Human	Cervical, uterine fundus and lower segment biopsy	Functional study (RNA expression)	Genome wide (array)	Differential expression in cervix across different study groups	1	Yes
PTPRG			19883264	Physiological ripening of the uterine cervix, physiological pregnancy	Human	Cervical biopsy	Functional study (RNA expression)	Genome wide (array)	Differentially expressed in the cervical tissue of patients not in labor with a ripe cervix when compared to those not in labor with an unripe cervix	1	No
PTPRO			16768543	Physiological ripening of the uterine cervix, physiological pregnancy	Human	Cervical, uterine fundus and lower segment biopsy	Functional study (RNA expression)	Genome wide (array)	Differential expression in cervix across different study groups	1	Yes
PTPRZ1			20817141	Physiological ripening of the uterine cervix, physiological pregnancy	Human	Cervical biopsy	Functional study (RNA expression)	Genome wide (array)	Differential expression across different study groups	1	No
PTX3			19121663	Physiological ripening of the uterine cervix, physiological pregnancy	Human	Cervical biopsy	Functional study (RNA expression)	Genome wide (array)	Genes up-regulated in myometrium and cervix with labor	1	No
PURA			16768543	Physiological ripening of the uterine cervix, physiological pregnancy	Human	Cervical, uterine fundus and lower segment biopsy	Functional study (RNA expression)	Genome wide (array)	Differential expression in cervix across different study groups	1	No
PXDN			19883264	Physiological ripening of the uterine cervix, physiological pregnancy	Human	Cervical biopsy	Functional study (RNA expression)	Genome wide (array)	Differentially expressed in the cervical tissue of patients not in labor with a ripe cervix when compared to those not in labor with an unripe cervix	1	Yes
RAB11B			16768543	Physiological ripening of the uterine cervix, physiological pregnancy	Human	Cervical, uterine fundus and lower segment biopsy	Functional study (RNA expression)	Genome wide (array)	Differential expression in cervix across different study groups	1	No
RAB2A			16768543	Physiological ripening of the uterine cervix, physiological pregnancy	Human	Cervical, uterine fundus and lower segment biopsy	Functional study (RNA expression)	Genome wide (array)	Differential expression in cervix across different study groups	1	Yes
RAB7B			19121663	Physiological ripening of the uterine cervix, physiological pregnancy	Human	Cervical biopsy	Functional study (RNA expression)	Genome wide (array)	Genes down-regulated in myometrium and cervix with labor	1	No
RAB9A			16768543	Physiological ripening of the uterine cervix, physiological pregnancy	Human	Cervical, uterine fundus and lower segment biopsy	Functional study (RNA expression)	Genome wide (array)	Differential expression in cervix across different study groups	1	No
RABGAP1L			16768543	Physiological ripening of the uterine cervix, physiological pregnancy	Human	Cervical, uterine fundus and lower segment biopsy	Functional study (RNA expression)	Genome wide (array)	Differential expression in cervix across different study groups	1	No
RAC1			16768543	Physiological ripening of the uterine cervix, physiological pregnancy	Human	Cervical, uterine fundus and lower segment biopsy	Functional study (RNA expression)	Genome wide (array)	Differential expression in cervix across different study groups	1	Yes
RAD50			16768543	Physiological ripening of the uterine cervix, physiological pregnancy	Human	Cervical, uterine fundus and lower segment biopsy	Functional study (RNA expression)	Genome wide (array)	Differential expression in cervix across different study groups	1	Yes
RARRES1			19121663	Physiological ripening of the uterine cervix, physiological pregnancy	Human	Cervical biopsy	Functional study (RNA expression)	Genome wide (array)	Genes up-regulated in myometrium and cervix with labor	1	No
RBP3			16768543	Physiological ripening of the uterine cervix, physiological pregnancy	Human	Cervical, uterine fundus and lower segment biopsy	Functional study (RNA expression)	Genome wide (array)	Differential expression in cervix across different study groups	1	Yes
RBPMS			16768543	Physiological ripening of the uterine cervix, physiological pregnancy	Human	Cervical, uterine fundus and lower segment biopsy	Functional study (RNA expression)	Genome wide (array)	Differential expression in cervix across different study groups	1	No
REEP1			19121663	Physiological ripening of the uterine cervix, physiological pregnancy	Human	Cervical biopsy	Functional study (RNA expression)	Genome wide (array)	Genes down-regulated in myometrium and cervix with labor	1	Yes
REPS2			20817141	Physiological ripening of the uterine cervix, physiological pregnancy	Human	Cervical biopsy	Functional study (RNA expression)	Genome wide (array)	Differential expression across different study groups	1	Yes
TRIM13			16768543	Physiological ripening of the uterine cervix, physiological pregnancy	Human	Cervical, uterine fundus and lower segment biopsy	Functional study (RNA expression)	Genome wide (array)	Differential expression in cervix across different study groups	1	No
RGCC			16949412	Physiological ripening of the uterine cervix, physiological pregnancy	Human	Cervical biopsy	Functional study (RNA expression)	Genome wide (array)	Significant expression changes in different study groups	1	No
RHAG			16768543	Physiological ripening of the uterine cervix, physiological pregnancy	Human	Cervical, uterine fundus and lower segment biopsy	Functional study (RNA expression)	Genome wide (array)	Differential expression in cervix across different study groups	1	Yes
RHOBTB1			16768543	Physiological ripening of the uterine cervix, physiological pregnancy	Human	Cervical, uterine fundus and lower segment biopsy	Functional study (RNA expression)	Genome wide (array)	Differential expression in cervix across different study groups	1	No
RHOJ			19883264	Physiological ripening of the uterine cervix, physiological pregnancy	Human	Cervical biopsy	Functional study (RNA expression)	Genome wide (array)	Differentially expressed in the cervical tissue of patients not in labor with a ripe cervix when compared to those not in labor with an unripe cervix	1	No
ARHGAP32			16768543	Physiological ripening of the uterine cervix, physiological pregnancy	Human	Cervical, uterine fundus and lower segment biopsy	Functional study (RNA expression)	Genome wide (array)	Differential expression in cervix across different study groups	1	No
RIN1			16768543	Physiological ripening of the uterine cervix, physiological pregnancy	Human	Cervical, uterine fundus and lower segment biopsy	Functional study (RNA expression)	Genome wide (array)	Differential expression in cervix across different study groups	1	No
SNUPN			16768543	Physiological ripening of the uterine cervix, physiological pregnancy	Human	Cervical, uterine fundus and lower segment biopsy	Functional study (RNA expression)	Genome wide (array)	Differential expression in cervix across different study groups	1	No
RORC			16768543	Physiological ripening of the uterine cervix, physiological pregnancy	Human	Cervical, uterine fundus and lower segment biopsy	Functional study (RNA expression)	Genome wide (array)	Differential expression in cervix across different study groups	1	No
RPS4Y1			16768543	Physiological ripening of the uterine cervix, physiological pregnancy	Human	Cervical, uterine fundus and lower segment biopsy	Functional study (RNA expression)	Genome wide (array)	Differential expression in cervix across different study groups	1	No
RPS6KA2			16768543	Physiological ripening of the uterine cervix, physiological pregnancy	Human	Cervical, uterine fundus and lower segment biopsy	Functional study (RNA expression)	Genome wide (array)	Differential expression in cervix across different study groups	1	No
RRAGA			16768543	Physiological ripening of the uterine cervix, physiological pregnancy	Human	Cervical, uterine fundus and lower segment biopsy	Functional study (RNA expression)	Genome wide (array)	Differential expression in cervix across different study groups	1	No
SATB1			16768543	Physiological ripening of the uterine cervix, physiological pregnancy	Human	Cervical, uterine fundus and lower segment biopsy	Functional study (RNA expression)	Genome wide (array)	Differential expression in cervix across different study groups	1	No
SDHC			16768543	Physiological ripening of the uterine cervix, physiological pregnancy	Human	Cervical, uterine fundus and lower segment biopsy	Functional study (RNA expression)	Genome wide (array)	Differential expression in cervix across different study groups	1	Yes
SEC22B			16768543	Physiological ripening of the uterine cervix, physiological pregnancy	Human	Cervical, uterine fundus and lower segment biopsy	Functional study (RNA expression)	Genome wide (array)	Differential expression in cervix across different study groups	1	No
SEC24C			16768543	Physiological ripening of the uterine cervix, physiological pregnancy	Human	Cervical, uterine fundus and lower segment biopsy	Functional study (RNA expression)	Genome wide (array)	Differential expression in cervix across different study groups	1	No
SELL			19121663	Physiological ripening of the uterine cervix, physiological pregnancy	Human	Cervical biopsy	Functional study (RNA expression)	Genome wide (array)	Genes up-regulated in myometrium and cervix with labor	1	Yes
SELP			19883264	Physiological ripening of the uterine cervix, physiological pregnancy	Human	Cervical biopsy	Functional study (RNA expression)	Genome wide (array)	Differential mRNA expression	1	Yes
SEMA6B			19121663	Physiological ripening of the uterine cervix, physiological pregnancy	Human	Cervical biopsy	Functional study (RNA expression)	Genome wide (array)	Genes up-regulated in myometrium and cervix with labor	1	No
SERPINB11			20817141	Physiological ripening of the uterine cervix, physiological pregnancy	Human	Cervical biopsy	Functional study (RNA expression)	Genome wide (array)	Differential expression across different study groups	1	Yes
SERPINE2			16949412	Physiological ripening of the uterine cervix, physiological pregnancy	Human	Cervical biopsy	Functional study (RNA expression)	Genome wide (array)	Significant expression changes in different study groups	1	No
SERPINF2			16768543	Physiological ripening of the uterine cervix, physiological pregnancy	Human	Cervical, uterine fundus and lower segment biopsy	Functional study (RNA expression)	Genome wide (array)	Differential expression in cervix across different study groups	1	Yes
SFPQ			16768543	Physiological ripening of the uterine cervix, physiological pregnancy	Human	Cervical, uterine fundus and lower segment biopsy	Functional study (RNA expression)	Genome wide (array)	Differential expression in cervix across different study groups	1	No
SHBG			16768543	Physiological ripening of the uterine cervix, physiological pregnancy	Human	Cervical, uterine fundus and lower segment biopsy	Functional study (RNA expression)	Genome wide (array)	Differential expression in cervix across different study groups	1	Yes
SHISA2			20817141	Physiological ripening of the uterine cervix, physiological pregnancy	Human	Cervical biopsy	Functional study (RNA expression)	Genome wide (array)	Differential expression across different study groups	1	No
SIGLEC1			19883264	Physiological ripening of the uterine cervix, physiological pregnancy	Human	Cervical biopsy	Functional study (RNA expression)	Genome wide (array)	Differentially expressed in the cervical tissue of patients not in labor with a ripe cervix when compared to those not in labor with an unripe cervix	1	No
SLA			19121663	Physiological ripening of the uterine cervix, physiological pregnancy	Human	Cervical biopsy	Functional study (RNA expression)	Genome wide (array)	Genes up-regulated in myometrium and cervix with labor	1	No
SLC11A1			19121663	Physiological ripening of the uterine cervix, physiological pregnancy	Human	Cervical biopsy	Functional study (RNA expression)	Genome wide (array)	Genes up-regulated in myometrium and cervix with labor	1	Yes
SLC12A2			16768543	Physiological ripening of the uterine cervix, physiological pregnancy	Human	Cervical, uterine fundus and lower segment biopsy	Functional study (RNA expression)	Genome wide (array)	Differential expression in cervix across different study groups	1	No
SLC16A10			19121663	Physiological ripening of the uterine cervix, physiological pregnancy	Human	Cervical biopsy	Functional study (RNA expression)	Genome wide (array)	Genes up-regulated in myometrium and cervix with labor	1	No
SLC16A3			19121663	Physiological ripening of the uterine cervix, physiological pregnancy	Human	Cervical biopsy	Functional study (RNA expression)	Genome wide (array)	Genes up-regulated in myometrium and cervix with labor	1	Yes
SLC17A2			16768543	Physiological ripening of the uterine cervix, physiological pregnancy	Human	Cervical, uterine fundus and lower segment biopsy	Functional study (RNA expression)	Genome wide (array)	Differential expression in cervix across different study groups	1	No
SLC25A1			16768543	Physiological ripening of the uterine cervix, physiological pregnancy	Human	Cervical, uterine fundus and lower segment biopsy	Functional study (RNA expression)	Genome wide (array)	Differential expression in cervix across different study groups	1	No
SLC25A37			19121663	Physiological ripening of the uterine cervix, physiological pregnancy	Human	Cervical biopsy	Functional study (RNA expression)	Genome wide (array)	Genes up-regulated in myometrium and cervix with labor	1	No
SLC26A3			16768543	Physiological ripening of the uterine cervix, physiological pregnancy	Human	Cervical, uterine fundus and lower segment biopsy	Functional study (RNA expression)	Genome wide (array)	Differential expression in cervix across different study groups	1	Yes
SLC26A4			20817141	Physiological ripening of the uterine cervix, physiological pregnancy	Human	Cervical biopsy	Functional study (RNA expression)	Genome wide (array)	Differential expression across different study groups	1	Yes
SLC26A7			20817141	Physiological ripening of the uterine cervix, physiological pregnancy	Human	Cervical biopsy	Functional study (RNA expression)	Genome wide (array)	Differential expression across different study groups	1	No
SLC37A4			16768543	Physiological ripening of the uterine cervix, physiological pregnancy	Human	Cervical, uterine fundus and lower segment biopsy	Functional study (RNA expression)	Genome wide (array)	Differential expression in cervix across different study groups	1	Yes
SLC40A1			19121663	Physiological ripening of the uterine cervix, physiological pregnancy	Human	Cervical biopsy	Functional study (RNA expression)	Genome wide (array)	Genes down-regulated in myometrium and cervix with labor	1	Yes
SLC46A2			20817141	Physiological ripening of the uterine cervix, physiological pregnancy	Human	Cervical biopsy	Functional study (RNA expression)	Genome wide (array)	Differential expression across different study groups	1	No
SLC5A6			16768543	Physiological ripening of the uterine cervix, physiological pregnancy	Human	Cervical, uterine fundus and lower segment biopsy	Functional study (RNA expression)	Genome wide (array)	Differential expression in cervix across different study groups	1	No
SLC6A7			16768543	Physiological ripening of the uterine cervix, physiological pregnancy	Human	Cervical, uterine fundus and lower segment biopsy	Functional study (RNA expression)	Genome wide (array)	Differential expression in cervix across different study groups	1	No
SLIT3			24286238	Physiological ripening of the uterine cervix, physiological pregnancy	Human	Supracervical fetal membranes	Functional syudy (Gene expression)	Selected gene approach	Differential expression	1	Yes
SLITRK3			16768543	Physiological ripening of the uterine cervix, physiological pregnancy	Human	Cervical, uterine fundus and lower segment biopsy	Functional study (RNA expression)	Genome wide (array)	Differential expression in cervix across different study groups	1	No
SLPI			28557135	Physiological ripening of the uterine cervix, physiological pregnancy	Human	Cervical swab	Functional study (RNA expression)	Selected gene approach	Distinct patterns of expression over time were seen for each individual gene	1	No
HLTF			16768543	Physiological ripening of the uterine cervix, physiological pregnancy	Human	Cervical, uterine fundus and lower segment biopsy	Functional study (RNA expression)	Genome wide (array)	Differential expression in cervix across different study groups	1	No
SMPD1			16768543	Physiological ripening of the uterine cervix, physiological pregnancy	Human	Cervical, uterine fundus and lower segment biopsy	Functional study (RNA expression)	Genome wide (array)	Differential expression in cervix across different study groups	1	Yes
SIK1			19121663	Physiological ripening of the uterine cervix, physiological pregnancy	Human	Cervical biopsy	Functional study (RNA expression)	Genome wide (array)	Genes up-regulated in myometrium and cervix with labor	1	No
SNX1			16768543	Physiological ripening of the uterine cervix, physiological pregnancy	Human	Cervical, uterine fundus and lower segment biopsy	Functional study (RNA expression)	Genome wide (array)	Differential expression in cervix across different study groups	1	No
SNX17			16768543	Physiological ripening of the uterine cervix, physiological pregnancy	Human	Cervical, uterine fundus and lower segment biopsy	Functional study (RNA expression)	Genome wide (array)	Differential expression in cervix across different study groups	1	No
SOD2			19121663	Physiological ripening of the uterine cervix, physiological pregnancy	Human	Cervical biopsy	Functional study (RNA expression)	Genome wide (array)	Genes up-regulated in myometrium and cervix with labor	1	Yes
SPAM1			16768543	Physiological ripening of the uterine cervix, physiological pregnancy	Human	Cervical, uterine fundus and lower segment biopsy	Functional study (RNA expression)	Genome wide (array)	Differential expression in cervix across different study groups	1	No
SPARC			19883264	Physiological ripening of the uterine cervix, physiological pregnancy	Human	Cervical biopsy	Functional study (RNA expression)	Genome wide (array)	Differential mRNA expression	1	No
SPHAR			16768543	Physiological ripening of the uterine cervix, physiological pregnancy	Human	Cervical, uterine fundus and lower segment biopsy	Functional study (RNA expression)	Genome wide (array)	Differential expression in cervix across different study groups	1	No
SPIDR			19121663	Physiological ripening of the uterine cervix, physiological pregnancy	Human	Cervical biopsy	Functional study (RNA expression)	Genome wide (array)	Genes up-regulated in myometrium and cervix with labor	1	No
SPOCD1			19883264	Physiological ripening of the uterine cervix, physiological pregnancy	Human	Cervical biopsy	Functional study (RNA expression)	Genome wide (array)	Differentially expressed in the cervical tissue of patients not in labor with a ripe cervix when compared to those not in labor with an unripe cervix	1	No
SRPX			19883264	Physiological ripening of the uterine cervix, physiological pregnancy	Human	Cervical biopsy	Functional study (RNA expression)	Genome wide (array)	Differentially expressed in the cervical tissue of patients not in labor with a ripe cervix when compared to those not in labor with an unripe cervix	1	Yes
SRY			16768543	Physiological ripening of the uterine cervix, physiological pregnancy	Human	Cervical, uterine fundus and lower segment biopsy	Functional study (RNA expression)	Genome wide (array)	Differential expression in cervix across different study groups	1	Yes
RO60			16768543	Physiological ripening of the uterine cervix, physiological pregnancy	Human	Cervical, uterine fundus and lower segment biopsy	Functional study (RNA expression)	Genome wide (array)	Differential expression in cervix across different study groups	1	Yes
ST6GALNAC3			19883264	Physiological ripening of the uterine cervix, physiological pregnancy	Human	Cervical biopsy	Functional study (RNA expression)	Genome wide (array)	Differentially expressed in the cervical tissue of patients not in labor with a ripe cervix when compared to those not in labor with an unripe cervix	1	No
STAT5B			16768543	Physiological ripening of the uterine cervix, physiological pregnancy	Human	Cervical, uterine fundus and lower segment biopsy	Functional study (RNA expression)	Genome wide (array)	Differential expression in cervix across different study groups	1	Yes
STEAP1			19121663	Physiological ripening of the uterine cervix, physiological pregnancy	Human	Cervical biopsy	Functional study (RNA expression)	Genome wide (array)	Genes up-regulated in myometrium and cervix with labor	1	No
STX16			16768543	Physiological ripening of the uterine cervix, physiological pregnancy	Human	Cervical, uterine fundus and lower segment biopsy	Functional study (RNA expression)	Genome wide (array)	Differential expression in cervix across different study groups	1	Yes
SULF1			19883264	Physiological ripening of the uterine cervix, physiological pregnancy	Human	Cervical biopsy	Functional study (RNA expression)	Genome wide (array)	Differentially expressed in the cervical tissue of patients not in labor with a ripe cervix when compared to those not in labor with an unripe cervix	1	Yes
SULT1E1			16949412	Physiological ripening of the uterine cervix, physiological pregnancy	Human	Cervical biopsy	Functional study (RNA expression)	Genome wide (array)	Significant expression changes in different study groups	1	Yes
SULT4A1			16768543	Physiological ripening of the uterine cervix, physiological pregnancy	Human	Cervical, uterine fundus and lower segment biopsy	Functional study (RNA expression)	Genome wide (array)	Differential expression in cervix across different study groups	1	Yes
MED21			16768543	Physiological ripening of the uterine cervix, physiological pregnancy	Human	Cervical, uterine fundus and lower segment biopsy	Functional study (RNA expression)	Genome wide (array)	Differential expression in cervix across different study groups	1	No
SYN1			16768543	Physiological ripening of the uterine cervix, physiological pregnancy	Human	Cervical, uterine fundus and lower segment biopsy	Functional study (RNA expression)	Genome wide (array)	Differential expression in cervix across different study groups	1	Yes
SYNPO			16768543	Physiological ripening of the uterine cervix, physiological pregnancy	Human	Cervical, uterine fundus and lower segment biopsy	Functional study (RNA expression)	Genome wide (array)	Differential expression in cervix across different study groups	1	Yes
SYNPO2			19883264	Physiological ripening of the uterine cervix, physiological pregnancy	Human	Cervical biopsy	Functional study (RNA expression)	Genome wide (array)	Differentially expressed in the cervical tissue of patients not in labor with a ripe cervix when compared to those not in labor with an unripe cervix	1	No
SYT11			19883264	Physiological ripening of the uterine cervix, physiological pregnancy	Human	Cervical biopsy	Functional study (RNA expression)	Genome wide (array)	Differentially expressed in the cervical tissue of patients not in labor with a ripe cervix when compared to those not in labor with an unripe cervix	1	Yes
TBXT			16768543	Physiological ripening of the uterine cervix, physiological pregnancy	Human	Cervical, uterine fundus and lower segment biopsy	Functional study (RNA expression)	Genome wide (array)	Differential expression in cervix across different study groups	1	Yes
TRAF3IP3			16768543	Physiological ripening of the uterine cervix, physiological pregnancy	Human	Cervical, uterine fundus and lower segment biopsy	Functional study (RNA expression)	Genome wide (array)	Differential expression in cervix across different study groups	1	No
TACC2			19883264	Physiological ripening of the uterine cervix, physiological pregnancy	Human	Cervical biopsy	Functional study (RNA expression)	Genome wide (array)	Differentially expressed in the cervical tissue of patients not in labor with a ripe cervix when compared to those not in labor with an unripe cervix	1	No
TAF1			16768543	Physiological ripening of the uterine cervix, physiological pregnancy	Human	Cervical, uterine fundus and lower segment biopsy	Functional study (RNA expression)	Genome wide (array)	Differential expression in cervix across different study groups	1	Yes
TAGLN			19883264	Physiological ripening of the uterine cervix, physiological pregnancy	Human	Cervical biopsy	Functional study (RNA expression)	Genome wide (array)	Differentially expressed in the cervical tissue of patients not in labor with a ripe cervix when compared to those not in labor with an unripe cervix	1	No
LRRC8B			16768543	Physiological ripening of the uterine cervix, physiological pregnancy	Human	Cervical, uterine fundus and lower segment biopsy	Functional study (RNA expression)	Genome wide (array)	Differential expression in cervix across different study groups	1	No
TANK			16768543	Physiological ripening of the uterine cervix, physiological pregnancy	Human	Cervical, uterine fundus and lower segment biopsy	Functional study (RNA expression)	Genome wide (array)	Differential expression in cervix across different study groups	1	No
TAX1BP1			16768543	Physiological ripening of the uterine cervix, physiological pregnancy	Human	Cervical, uterine fundus and lower segment biopsy	Functional study (RNA expression)	Genome wide (array)	Differential expression in cervix across different study groups	1	No
TBCA			16768543	Physiological ripening of the uterine cervix, physiological pregnancy	Human	Cervical, uterine fundus and lower segment biopsy	Functional study (RNA expression)	Genome wide (array)	Differential expression in cervix across different study groups	1	No
TBCD			16768543	Physiological ripening of the uterine cervix, physiological pregnancy	Human	Cervical, uterine fundus and lower segment biopsy	Functional study (RNA expression)	Genome wide (array)	Differential expression in cervix across different study groups	1	No
TCEA1			16768543	Physiological ripening of the uterine cervix, physiological pregnancy	Human	Cervical, uterine fundus and lower segment biopsy	Functional study (RNA expression)	Genome wide (array)	Differential expression in cervix across different study groups	1	No
TCF20			16768543	Physiological ripening of the uterine cervix, physiological pregnancy	Human	Cervical, uterine fundus and lower segment biopsy	Functional study (RNA expression)	Genome wide (array)	Differential expression in cervix across different study groups	1	No
TCF25			16768543	Physiological ripening of the uterine cervix, physiological pregnancy	Human	Cervical, uterine fundus and lower segment biopsy	Functional study (RNA expression)	Genome wide (array)	Differential expression in cervix across different study groups	1	No
TCF4			19883264	Physiological ripening of the uterine cervix, physiological pregnancy	Human	Cervical biopsy	Functional study (RNA expression)	Genome wide (array)	Differentially expressed in the cervical tissue of patients not in labor with a ripe cervix when compared to those not in labor with an unripe cervix	1	Yes
TCF7L2			16768543	Physiological ripening of the uterine cervix, physiological pregnancy	Human	Cervical, uterine fundus and lower segment biopsy	Functional study (RNA expression)	Genome wide (array)	Differential expression in cervix across different study groups	1	Yes
TCL1B			16768543	Physiological ripening of the uterine cervix, physiological pregnancy	Human	Cervical, uterine fundus and lower segment biopsy	Functional study (RNA expression)	Genome wide (array)	Differential expression in cervix across different study groups	1	No
TDRD3			16768543	Physiological ripening of the uterine cervix, physiological pregnancy	Human	Cervical, uterine fundus and lower segment biopsy	Functional study (RNA expression)	Genome wide (array)	Differential expression in cervix across different study groups	1	No
TDRD7			16768543	Physiological ripening of the uterine cervix, physiological pregnancy	Human	Cervical, uterine fundus and lower segment biopsy	Functional study (RNA expression)	Genome wide (array)	Differential expression in cervix across different study groups	1	Yes
TEAD1			15625148	Physiological ripening of the uterine cervix, physiological pregnancy	Human	Cervical biopsy	Functional study (RNA expression)	Genome wide (array)	Differential expression during cervical ripening	1	Yes
TEAD4			19121663	Physiological ripening of the uterine cervix, physiological pregnancy	Human	Cervical biopsy	Functional study (RNA expression)	Genome wide (array)	Genes up-regulated in myometrium and cervix with labor	1	No
TEKT2			16768543	Physiological ripening of the uterine cervix, physiological pregnancy	Human	Cervical, uterine fundus and lower segment biopsy	Functional study (RNA expression)	Genome wide (array)	Differential expression in cervix across different study groups	1	Yes
TERF1			16768543	Physiological ripening of the uterine cervix, physiological pregnancy	Human	Cervical, uterine fundus and lower segment biopsy	Functional study (RNA expression)	Genome wide (array)	Differential expression in cervix across different study groups	1	No
TERT			16768543	Physiological ripening of the uterine cervix, physiological pregnancy	Human	Cervical, uterine fundus and lower segment biopsy	Functional study (RNA expression)	Genome wide (array)	Differential expression in cervix across different study groups	1	Yes
TFDP1			16768543	Physiological ripening of the uterine cervix, physiological pregnancy	Human	Cervical, uterine fundus and lower segment biopsy	Functional study (RNA expression)	Genome wide (array)	Differential expression in cervix across different study groups	1	No
TFEC			16768543	Physiological ripening of the uterine cervix, physiological pregnancy	Human	Cervical, uterine fundus and lower segment biopsy	Functional study (RNA expression)	Genome wide (array)	Differential expression in cervix across different study groups	1	No
TFPI2			19121663	Physiological ripening of the uterine cervix, physiological pregnancy	Human	Cervical biopsy	Functional study (RNA expression)	Genome wide (array)	Genes up-regulated in myometrium and cervix with labor	1	No
TGIF1			19121663	Physiological ripening of the uterine cervix, physiological pregnancy	Human	Cervical biopsy	Functional study (RNA expression)	Genome wide (array)	Genes up-regulated in myometrium and cervix with labor	1	Yes
THOC2			16768543	Physiological ripening of the uterine cervix, physiological pregnancy	Human	Cervical, uterine fundus and lower segment biopsy	Functional study (RNA expression)	Genome wide (array)	Differential expression in cervix across different study groups	1	No
THRA			16768543	Physiological ripening of the uterine cervix, physiological pregnancy	Human	Cervical, uterine fundus and lower segment biopsy	Functional study (RNA expression)	Genome wide (array)	Differential expression in cervix across different study groups	1	Yes
THSD7A			19883264	Physiological ripening of the uterine cervix, physiological pregnancy	Human	Cervical biopsy	Functional study (RNA expression)	Genome wide (array)	Differentially expressed in the cervical tissue of patients not in labor with a ripe cervix when compared to those not in labor with an unripe cervix	1	Yes
THY1			19883264	Physiological ripening of the uterine cervix, physiological pregnancy	Human	Cervical biopsy	Functional study (RNA expression)	Genome wide (array)	Differentially expressed in the cervical tissue of patients not in labor with a ripe cervix when compared to those not in labor with an unripe cervix	1	No
TIMP3			19883264	Physiological ripening of the uterine cervix, physiological pregnancy	Human	Cervical biopsy	Functional study (RNA expression)	Genome wide (array)	Differentially expressed in the cervical tissue of patients not in labor with a ripe cervix when compared to those not in labor with an unripe cervix	1	Yes
TJP1			15625148	Physiological ripening of the uterine cervix, physiological pregnancy	Human	Cervical biopsy	Functional study (RNA expression)	Genome wide (array)	Differential expression during cervical ripening	1	No
TLX2			16768543	Physiological ripening of the uterine cervix, physiological pregnancy	Human	Cervical, uterine fundus and lower segment biopsy	Functional study (RNA expression)	Genome wide (array)	Differential expression in cervix across different study groups	1	No
CEMIP2			19121663	Physiological ripening of the uterine cervix, physiological pregnancy	Human	Cervical biopsy	Functional study (RNA expression)	Genome wide (array)	Genes up-regulated in myometrium and cervix with labor	1	Yes
TMEM213			20817141	Physiological ripening of the uterine cervix, physiological pregnancy	Human	Cervical biopsy	Functional study (RNA expression)	Genome wide (array)	Differential expression across different study groups	1	No
TMEM30B			16768543	Physiological ripening of the uterine cervix, physiological pregnancy	Human	Cervical, uterine fundus and lower segment biopsy	Functional study (RNA expression)	Genome wide (array)	Differential expression in cervix across different study groups	1	No
TMPRSS3			20817141	Physiological ripening of the uterine cervix, physiological pregnancy	Human	Cervical biopsy	Functional study (RNA expression)	Genome wide (array)	Differential expression across different study groups	1	Yes
TNFRSF10C			19121663	Physiological ripening of the uterine cervix, physiological pregnancy	Human	Cervical biopsy	Functional study (RNA expression)	Genome wide (array)	Genes up-regulated in myometrium and cervix with labor	1	No
TNFRSF10D			19121663	Physiological ripening of the uterine cervix, physiological pregnancy	Human	Cervical biopsy	Functional study (RNA expression)	Genome wide (array)	Genes up-regulated in myometrium and cervix with labor	1	No
TNFRSF17			20817141	Physiological ripening of the uterine cervix, physiological pregnancy	Human	Cervical biopsy	Functional study (RNA expression)	Genome wide (array)	Differential expression across different study groups	1	No
TNFSF13			16768543	Physiological ripening of the uterine cervix, physiological pregnancy	Human	Cervical, uterine fundus and lower segment biopsy	Functional study (RNA expression)	Genome wide (array)	Differential expression in cervix across different study groups	1	No
TNFSF4			16768543	Physiological ripening of the uterine cervix, physiological pregnancy	Human	Cervical, uterine fundus and lower segment biopsy	Functional study (RNA expression)	Genome wide (array)	Differential expression in cervix across different study groups	1	Yes
TNNC1			20817141	Physiological ripening of the uterine cervix, physiological pregnancy	Human	Cervical biopsy	Functional study (RNA expression)	Genome wide (array)	Differential expression across different study groups	1	Yes
TNPO2			16768543	Physiological ripening of the uterine cervix, physiological pregnancy	Human	Cervical, uterine fundus and lower segment biopsy	Functional study (RNA expression)	Genome wide (array)	Differential expression in cervix across different study groups	1	No
TNPO3			16768543	Physiological ripening of the uterine cervix, physiological pregnancy	Human	Cervical, uterine fundus and lower segment biopsy	Functional study (RNA expression)	Genome wide (array)	Differential expression in cervix across different study groups	1	No
TOP1			15625148	Physiological ripening of the uterine cervix, physiological pregnancy	Human	Cervical biopsy	Functional study (RNA expression)	Genome wide (array)	Differential expression during cervical ripening	1	No
TOX3			20817141	Physiological ripening of the uterine cervix, physiological pregnancy	Human	Cervical biopsy	Functional study (RNA expression)	Genome wide (array)	Differential expression across different study groups	1	Yes
TP53I11			16768543	Physiological ripening of the uterine cervix, physiological pregnancy	Human	Cervical, uterine fundus and lower segment biopsy	Functional study (RNA expression)	Genome wide (array)	Differential expression in cervix across different study groups	1	No
TPM1			19883264	Physiological ripening of the uterine cervix, physiological pregnancy	Human	Cervical biopsy	Functional study (RNA expression)	Genome wide (array)	Differentially expressed in the cervical tissue of patients not in labor with a ripe cervix when compared to those not in labor with an unripe cervix	1	Yes
TRAF5			16768543	Physiological ripening of the uterine cervix, physiological pregnancy	Human	Cervical, uterine fundus and lower segment biopsy	Functional study (RNA expression)	Genome wide (array)	Differential expression in cervix across different study groups	1	No
TRIB1			19121663	Physiological ripening of the uterine cervix, physiological pregnancy	Human	Cervical biopsy	Functional study (RNA expression)	Genome wide (array)	Genes up-regulated in myometrium and cervix with labor	1	Yes
TRIM2			16768543	Physiological ripening of the uterine cervix, physiological pregnancy	Human	Cervical, uterine fundus and lower segment biopsy	Functional study (RNA expression)	Genome wide (array)	Differential expression in cervix across different study groups	1	No
TRIM23			16768543	Physiological ripening of the uterine cervix, physiological pregnancy	Human	Cervical, uterine fundus and lower segment biopsy	Functional study (RNA expression)	Genome wide (array)	Differential expression in cervix across different study groups	1	No
TRIM26			16768543	Physiological ripening of the uterine cervix, physiological pregnancy	Human	Cervical, uterine fundus and lower segment biopsy	Functional study (RNA expression)	Genome wide (array)	Differential expression in cervix across different study groups	1	No
TRIM52			16768543	Physiological ripening of the uterine cervix, physiological pregnancy	Human	Cervical, uterine fundus and lower segment biopsy	Functional study (RNA expression)	Genome wide (array)	Differential expression in cervix across different study groups	1	No
ZNHIT3			16768543	Physiological ripening of the uterine cervix, physiological pregnancy	Human	Cervical, uterine fundus and lower segment biopsy	Functional study (RNA expression)	Genome wide (array)	Differential expression in cervix across different study groups	1	No
TRPC1			16768543	Physiological ripening of the uterine cervix, physiological pregnancy	Human	Cervical, uterine fundus and lower segment biopsy	Functional study (RNA expression)	Genome wide (array)	Differential expression in cervix across different study groups	1	No
TSG101			16768543	Physiological ripening of the uterine cervix, physiological pregnancy	Human	Cervical, uterine fundus and lower segment biopsy	Functional study (RNA expression)	Genome wide (array)	Differential expression in cervix across different study groups	1	No
TSPAN8			20817141	Physiological ripening of the uterine cervix, physiological pregnancy	Human	Cervical biopsy	Functional study (RNA expression)	Genome wide (array)	Differential expression across different study groups	1	No
TSPYL1			16768543	Physiological ripening of the uterine cervix, physiological pregnancy	Human	Cervical, uterine fundus and lower segment biopsy	Functional study (RNA expression)	Genome wide (array)	Differential expression in cervix across different study groups	1	Yes
TRAPPC12			16768543	Physiological ripening of the uterine cervix, physiological pregnancy	Human	Cervical, uterine fundus and lower segment biopsy	Functional study (RNA expression)	Genome wide (array)	Differential expression in cervix across different study groups	1	No
TTC3			16768543	Physiological ripening of the uterine cervix, physiological pregnancy	Human	Cervical, uterine fundus and lower segment biopsy	Functional study (RNA expression)	Genome wide (array)	Differential expression in cervix across different study groups	1	No
TUB			16768543	Physiological ripening of the uterine cervix, physiological pregnancy	Human	Cervical, uterine fundus and lower segment biopsy	Functional study (RNA expression)	Genome wide (array)	Differential expression in cervix across different study groups	1	No
TUBGCP2			16768543	Physiological ripening of the uterine cervix, physiological pregnancy	Human	Cervical, uterine fundus and lower segment biopsy	Functional study (RNA expression)	Genome wide (array)	Differential expression in cervix across different study groups	1	No
TUBGCP3			16768543	Physiological ripening of the uterine cervix, physiological pregnancy	Human	Cervical, uterine fundus and lower segment biopsy	Functional study (RNA expression)	Genome wide (array)	Differential expression in cervix across different study groups	1	No
TYR			16768543	Physiological ripening of the uterine cervix, physiological pregnancy	Human	Cervical, uterine fundus and lower segment biopsy	Functional study (RNA expression)	Genome wide (array)	Differential expression in cervix across different study groups	1	Yes
UBAC1			16768543	Physiological ripening of the uterine cervix, physiological pregnancy	Human	Cervical, uterine fundus and lower segment biopsy	Functional study (RNA expression)	Genome wide (array)	Differential expression in cervix across different study groups	1	No
UBE2E3			16768543	Physiological ripening of the uterine cervix, physiological pregnancy	Human	Cervical, uterine fundus and lower segment biopsy	Functional study (RNA expression)	Genome wide (array)	Differential expression in cervix across different study groups	1	No
UPF3A			16768543	Physiological ripening of the uterine cervix, physiological pregnancy	Human	Cervical, uterine fundus and lower segment biopsy	Functional study (RNA expression)	Genome wide (array)	Differential expression in cervix across different study groups	1	No
UQCRB			16768543	Physiological ripening of the uterine cervix, physiological pregnancy	Human	Cervical, uterine fundus and lower segment biopsy	Functional study (RNA expression)	Genome wide (array)	Differential expression in cervix across different study groups	1	Yes
UROD			16768543	Physiological ripening of the uterine cervix, physiological pregnancy	Human	Cervical, uterine fundus and lower segment biopsy	Functional study (RNA expression)	Genome wide (array)	Differential expression in cervix across different study groups	1	Yes
USP13			16768543	Physiological ripening of the uterine cervix, physiological pregnancy	Human	Cervical, uterine fundus and lower segment biopsy	Functional study (RNA expression)	Genome wide (array)	Differential expression in cervix across different study groups	1	No
USP33			16768543	Physiological ripening of the uterine cervix, physiological pregnancy	Human	Cervical, uterine fundus and lower segment biopsy	Functional study (RNA expression)	Genome wide (array)	Differential expression in cervix across different study groups	1	No
USP9X			16768543	Physiological ripening of the uterine cervix, physiological pregnancy	Human	Cervical, uterine fundus and lower segment biopsy	Functional study (RNA expression)	Genome wide (array)	Differential expression in cervix across different study groups	1	Yes
UTP14C			16768543	Physiological ripening of the uterine cervix, physiological pregnancy	Human	Cervical, uterine fundus and lower segment biopsy	Functional study (RNA expression)	Genome wide (array)	Differential expression in cervix across different study groups	1	No
VAT1			16768543	Physiological ripening of the uterine cervix, physiological pregnancy	Human	Cervical, uterine fundus and lower segment biopsy	Functional study (RNA expression)	Genome wide (array)	Differential expression in cervix across different study groups	1	No
VCAM1			19883264	Physiological ripening of the uterine cervix, physiological pregnancy	Human	Cervical biopsy	Functional study (RNA expression)	Genome wide (array)	Differential mRNA expression	1	Yes
VEGFA			15625148	Physiological ripening of the uterine cervix, physiological pregnancy	Human	Cervical biopsy	Functional study (RNA expression)	Genome wide (array)	Differential expression during cervical ripening	1	Yes
VGLL3			19883264	Physiological ripening of the uterine cervix, physiological pregnancy	Human	Cervical biopsy	Functional study (RNA expression)	Genome wide (array)	Differentially expressed in the cervical tissue of patients not in labor with a ripe cervix when compared to those not in labor with an unripe cervix	1	No
VTCN1			20817141	Physiological ripening of the uterine cervix, physiological pregnancy	Human	Cervical biopsy	Functional study (RNA expression)	Genome wide (array)	Differential expression across different study groups	1	No
VTI1B			16768543	Physiological ripening of the uterine cervix, physiological pregnancy	Human	Cervical, uterine fundus and lower segment biopsy	Functional study (RNA expression)	Genome wide (array)	Differential expression in cervix across different study groups	1	No
VTN			19883264	Physiological ripening of the uterine cervix, physiological pregnancy	Human	Cervical biopsy	Functional study (RNA expression)	Genome wide (array)	Differential mRNA expression	1	Yes
WDR45			16768543	Physiological ripening of the uterine cervix, physiological pregnancy	Human	Cervical, uterine fundus and lower segment biopsy	Functional study (RNA expression)	Genome wide (array)	Differential expression in cervix across different study groups	1	Yes
WIPI2			16768543	Physiological ripening of the uterine cervix, physiological pregnancy	Human	Cervical, uterine fundus and lower segment biopsy	Functional study (RNA expression)	Genome wide (array)	Differential expression in cervix across different study groups	1	No
WIPF2			16768543	Physiological ripening of the uterine cervix, physiological pregnancy	Human	Cervical, uterine fundus and lower segment biopsy	Functional study (RNA expression)	Genome wide (array)	Differential expression in cervix across different study groups	1	No
XDH			16768543	Physiological ripening of the uterine cervix, physiological pregnancy	Human	Cervical, uterine fundus and lower segment biopsy	Functional study (RNA expression)	Genome wide (array)	Differential expression in cervix across different study groups	1	Yes
XPO7			16768543	Physiological ripening of the uterine cervix, physiological pregnancy	Human	Cervical, uterine fundus and lower segment biopsy	Functional study (RNA expression)	Genome wide (array)	Differential expression in cervix across different study groups	1	No
YWHAE			16768543	Physiological ripening of the uterine cervix, physiological pregnancy	Human	Cervical, uterine fundus and lower segment biopsy	Functional study (RNA expression)	Genome wide (array)	Differential expression in cervix across different study groups	1	Yes
ZBTB17			16768543	Physiological ripening of the uterine cervix, physiological pregnancy	Human	Cervical, uterine fundus and lower segment biopsy	Functional study (RNA expression)	Genome wide (array)	Differential expression in cervix across different study groups	1	No
ZDHHC3			16768543	Physiological ripening of the uterine cervix, physiological pregnancy	Human	Cervical, uterine fundus and lower segment biopsy	Functional study (RNA expression)	Genome wide (array)	Differential expression in cervix across different study groups	1	No
ZBTB14			16768543	Physiological ripening of the uterine cervix, physiological pregnancy	Human	Cervical, uterine fundus and lower segment biopsy	Functional study (RNA expression)	Genome wide (array)	Differential expression in cervix across different study groups	1	No
ZKSCAN5			16768543	Physiological ripening of the uterine cervix, physiological pregnancy	Human	Cervical, uterine fundus and lower segment biopsy	Functional study (RNA expression)	Genome wide (array)	Differential expression in cervix across different study groups	2	No
ZKSCAN1			16768543	Physiological ripening of the uterine cervix, physiological pregnancy	Human	Cervical, uterine fundus and lower segment biopsy	Functional study (RNA expression)	Genome wide (array)	Differential expression in cervix across different study groups	1	No
ZNF134			16768543	Physiological ripening of the uterine cervix, physiological pregnancy	Human	Cervical, uterine fundus and lower segment biopsy	Functional study (RNA expression)	Genome wide (array)	Differential expression in cervix across different study groups	1	No
VEZF1			16768543	Physiological ripening of the uterine cervix, physiological pregnancy	Human	Cervical, uterine fundus and lower segment biopsy	Functional study (RNA expression)	Genome wide (array)	Differential expression in cervix across different study groups	1	No
ZNF174			16768543	Physiological ripening of the uterine cervix, physiological pregnancy	Human	Cervical, uterine fundus and lower segment biopsy	Functional study (RNA expression)	Genome wide (array)	Differential expression in cervix across different study groups	1	No
PATZ1			16768543	Physiological ripening of the uterine cervix, physiological pregnancy	Human	Cervical, uterine fundus and lower segment biopsy	Functional study (RNA expression)	Genome wide (array)	Differential expression in cervix across different study groups	1	No
ZNF37A			16768543	Physiological ripening of the uterine cervix, physiological pregnancy	Human	Cervical, uterine fundus and lower segment biopsy	Functional study (RNA expression)	Genome wide (array)	Differential expression in cervix across different study groups	1	No
ZNF44			16768543	Physiological ripening of the uterine cervix, physiological pregnancy	Human	Cervical, uterine fundus and lower segment biopsy	Functional study (RNA expression)	Genome wide (array)	Differential expression in cervix across different study groups	1	No
ZBTB25			16768543	Physiological ripening of the uterine cervix, physiological pregnancy	Human	Cervical, uterine fundus and lower segment biopsy	Functional study (RNA expression)	Genome wide (array)	Differential expression in cervix across different study groups	1	No
ZNF76			16768543	Physiological ripening of the uterine cervix, physiological pregnancy	Human	Cervical, uterine fundus and lower segment biopsy	Functional study (RNA expression)	Genome wide (array)	Differential expression in cervix across different study groups	1	No
ZNRF1			19883264	Physiological ripening of the uterine cervix, physiological pregnancy	Human	Cervical biopsy	Functional study (RNA expression)	Genome wide (array)	Differentially expressed in the cervical tissue of patients not in labor with a ripe cervix when compared to those not in labor with an unripe cervix	1	Yes
NOS1			16092967	Cervix, term/preterm	Human	Cervical biopsy	Functional study (RNA expression)	Selected gene approach	Patients in preterm labour had significantly (p < 0.01) higher mRNA levels of all the three NOS isomers compared to those in term labour.	1	Yes
NOS2			16092967	Cervix, term/preterm	Human	Cervical biopsy	Functional study (RNA expression)	Selected gene approach	Patients in preterm labour had significantly (p < 0.01) higher mRNA levels of all the three NOS isomers compared to those in term labour.	2	Yes
NOS3			16092967	Cervix, term/preterm	Human	Cervical biopsy	Functional study (RNA expression)	Selected gene approach	Patients in preterm labour had significantly (p < 0.01) higher mRNA levels of all the three NOS isomers compared to those in term labour.	1	Yes
