# Supplementary material for: Genetic landscape of preterm birth due to cervical insufficiency: Comprehensive gene analysis and patient next-generation sequencing data interpretation
Source: PLoS One. 2020 Mar 26;15(3):e0230771. doi: 10.1371/journal.pone.0230771 (PMC7098624; doi:10.1371/journal.pone.0230771)
Supplement: S6 Table — (XLS) [file pone.0230771.s006.xls]

## Sheet: S6_GO
Supplementary Table 6
GO analysis of genes identified through the genome wide and selected gene approaches
GO's depicted in black show overlapping annotations between the two groups
		Data obtained through a selected gene approach studies		Data obtained through a genome wide approach studies
Gene Ontology Analysis (max p-value 1.85E-09)	Pathway set size	Candidates contained (%)	p-value	Candidates contained (%)	p-value
GO:0031012 extracellular matrix	504	32 (6.4%)	3.59e-27	69 (13.7%)	2.23e-21
GO:0042221 response to chemical	4656	60 (1.3%)	6.69e-16	298 (6.4%)	9.63e-27
GO:0006950 response to stress	3973	58 (1.5%)	8.5e-18	256 (6.5%)	1.57e-22
GO:0048870 cell motility	1623	32 (2.0%)	2.99e-12	139 (8.6%)	1.03e-21
GO:0051674 localization of cell	1623	32 (2.0%)	2.99e-12	139 (8.6%)	1.03e-21
GO:0005201 extracellular matrix structural constituent	159	19 (11.9%)	2.3e-21	29 (18.2%)	8.62e-13
GO:0007275 multicellular organism development	5289	55 (1.0%)	3.93e-10	297 (5.6%)	2.17e-17
GO:0048856 anatomical structure development	5790	57 (1.0%)	1.21e-09	326 (5.6%)	5.9e-20
GO:0009719 response to endogenous stimulus	1625	41 (2.5%)	8.02e-20	128 (7.9%)	6.5e-17
GO:0005615 extracellular space	3347	55 (1.6%)	6.19e-19	210 (6.3%)	1.9e-16
GO:0009653 anatomical structure morphogenesis	2560	42 (1.6%)	1.31e-13	180 (7.0%)	8.65e-19
GO:0006928 movement of cell or subcellular component	2079	32 (1.5%)	1.85e-09	155 (7.5%)	2.39e-18
GO:0009605 response to external stimulus	2479	39 (1.6%)	5.8e-12	169 (6.8%)	2.7e-16
GO:0012505 endomembrane system	4478	59 (1.3%)	4.98e-16	243 (5.4%)	5.87e-12
GO:0016043 cellular component organization	6398	66 (1.0%)	4.64e-13	337 (5.3%)	6.37e-16
GO:0007155 cell adhesion	1389	27 (1.9%)	3.55e-10	112 (8.1%)	1.68e-15
GO:0006955 immune response	2260	40 (1.8%)	5.52e-14	151 (6.7%)	9.08e-14
GO:0071704 organic substance metabolic process	11025	86 (0.8%)	6.62e-13	494 (4.5%)	1.83e-12
GO:0051716 cellular response to stimulus	7471			386 (5.2%)	4.85e-18
GO:0032940 secretion by cell	1493			121 (8.1%)	5.98e-17
GO:0065008 regulation of biological quality	3912			237 (6.1%)	6.65e-17
GO:0065009 regulation of molecular function	3198			203 (6.4%)	2.44e-16
GO:0050900 leukocyte migration	495			60 (12.2%)	3.34e-16
GO:0007154 cell communication	6554			342 (5.2%)	1.18e-15
GO:0048869 cellular developmental process	4275			246 (5.8%)	5.58e-15
GO:0001775 cell activation	1435			113 (7.9%)	6.19e-15
GO:0051234 establishment of localization	5233			285 (5.5%)	1.35e-14
GO:0007165 signal transduction	6053			313 (5.2%)	2.73e-13
GO:0050789 regulation of biological process	11539			513 (4.5%)	8.5e-13
GO:0005515 protein binding	11866			549 (4.6%)	2.76e-20
GO:0044420 extracellular matrix component	49	10 (20.4%)	3.68e-14
GO:0051707 response to other organism	1020	27 (2.7%)	2.63e-13
GO:0005581 collagen trimer	88	11 (12.5%)	5.44e-13
GO:0009607 response to biotic stimulus	1053	27 (2.6%)	5.61e-13
GO:0098644 complex of collagen trimers	19	7 (36.8%)	2.73e-12
GO:0048646 anatomical structure formation involved in morphogenesis	1078	26 (2.4%)	7.12e-12
GO:0006807 nitrogen compound metabolic process	10174	81 (0.8%)	1.72e-11
GO:0009628 response to abiotic stimulus	1151	26 (2.3%)	3.07e-11
GO:0033002 muscle cell proliferation	185	12 (6.5%)	1.18e-10
GO:0044238 primary metabolic process	10663	81 (0.8%)	3.74e-10
GO:0001503 ossification	373	15 (4.0%)	3.99e-10
GO:0032963 collagen metabolic process	97	14 (14.4%)	3.74e-17
