# Supplementary material for: Genetic landscape of preterm birth due to cervical insufficiency: Comprehensive gene analysis and patient next-generation sequencing data interpretation
Source: PLoS One. 2020 Mar 26;15(3):e0230771. doi: 10.1371/journal.pone.0230771 (PMC7098624; doi:10.1371/journal.pone.0230771)
Supplement: S7 Table — (XLS) [file pone.0230771.s007.xls]

## Sheet: S7_Pathways
Supplementary Table 7
Pathway analysis of genes identified through the genome wide and selected gene approaches
Pathways depicted in black show overlapping annotations between the two groups
		Data obtained through a selected gene approach studies		Data obtained through a genome wide approach studies
Pathway Analysis	Pathway set size	Candidates contained (%)	p-value	Candidates contained (%)	p-value
Extracellular matrix organization	294	29 (9.9%)	2.22e-26	61 (20.7%)	3.83e-23
Interleukin-4 and Interleukin-13 signaling	97	13 (13.4%)	7.41e-14	29 (29.9%)	4.78e-16
Interleukin-10 signaling	38	8 (21.1%)	1.33e-10	18 (47.4%)	1.68e-14
Photodynamic therapy-induced NF-kB survival signaling	35	8 (22.9%)	6.49e-11	16 (45.7%)	9.91e-13
IL-17 signaling pathway - Homo sapiens (human)	93	12 (12.9%)	1.15e-12	24 (25.8%)	5.72e-12
Lung fibrosis	64	9 (14.1%)	4.01e-10	19 (29.7%)	6.57e-11
AGE-RAGE signaling pathway in diabetic complications - Homo sapiens (human)	99	18 (18.2%)	2.33e-21	23 (23.2%)	1.6e-10
Protein alkylation leading to liver fibrosis	50	14 (28.0%)	1.12e-19	16 (32.0%)	6.16e-10
Integrin	124	16 (12.9%)	1.43e-16	24 (19.4%)	3.39e-09
Spinal Cord Injury	117	11 (9.4%)	3.5e-10	23 (19.7%)	5.27e-09
Rheumatoid arthritis - Homo sapiens (human)	90	10 (11.2%)	3.95e-10	19 (21.3%)	2.79e-08
Hepatitis C and Hepatocellular Carcinoma	56	11 (19.6%)	8.39e-14	14 (25.0%)	2.38e-07
Malaria - Homo sapiens (human)	49	9 (18.4%)	3.25e-11	14 (28.6%)	3.77e-08
TNF signaling pathway - Homo sapiens (human)	110			29 (26.4%)	1.88e-14
Cytokine-cytokine receptor interaction - Homo sapiens (human)	294			41 (13.9%)	5.02e-10
Beta1 integrin cell surface interactions	66			18 (27.3%)	9.79e-10
Osteoclast differentiation - Homo sapiens (human)	128			24 (18.9%)	5.59e-09
VEGFA-VEGFR2 Signaling Pathway	236			34 (14.4%)	6.75e-09
Integrin cell surface interactions	67			17 (25.4%)	9.56e-09
Cytokine Signaling in Immune system	458			50 (10.9%)	3.13e-08
ECM proteoglycans	57			15 (26.3%)	4.18e-08
Elastic fibre formation	36			12 (33.3%)	5.28e-08
Urokinase-type plasminogen activator (uPA) and uPAR-mediated signaling	44			13 (29.5%)	7.47e-08
Beta3 integrin cell surface interactions	44			13 (29.5%)	7.47e-08
Molecules associated with elastic fibres	31			11 (35.5%)	9.15e-08
Oncostatin M Signaling Pathway	65			15 (23.1%)	2.76e-07
Cytokines and Inflammatory Response	29			10 (35.7%)	3.32e-07
Platelet-mediated interactions with vascular and circulating cells	12			7 (58.3%)	3.42e-07
Non-integrin membrane-ECM interactions	42			12 (28.6%)	3.58e-07
Pathways in cancer - Homo sapiens (human)	526			52 (9.9%)	4.07e-07
Collagen formation	92	17 (18.5%)	2.46e-20
Collagen biosynthesis and modifying enzymes	68	14 (20.6%)	1.33e-17
Chagas disease (American trypanosomiasis) - Homo sapiens (human)	102	15 (14.7%)	1.81e-16
nfkb activation by nontypeable hemophilus influenzae	29	10 (34.5%)	2.16e-15
Amoebiasis - Homo sapiens (human)	96	13 (13.7%)	5.61e-14
Syndecan-1-mediated signaling events	43	10 (23.3%)	1.92e-13
LTF danger signal response pathway	19	8 (42.1%)	2.28e-13
Pertussis - Homo sapiens (human)	76	11 (14.5%)	2.89e-12
Relaxin signaling pathway - Homo sapiens (human)	130	13 (10.0%)	3.48e-12
Senescence and Autophagy in Cancer	106	12 (11.3%)	5.64e-12
Canonical and Non-Canonical TGF-B signaling	17	7 (41.2%)	9.44e-12
Inflammatory bowel disease (IBD) - Homo sapiens (human)	65	10 (15.4%)	1.59e-11
AP-1 transcription factor network	70	10 (14.3%)	3.42e-11
Leishmaniasis - Homo sapiens (human)	74	10 (13.7%)	5.27e-11
Adipogenesis	131	12 (9.2%)	7.1e-11
Selenium Micronutrient Network	83	10 (12.0%)	1.95e-10
Integrins in angiogenesis	63	9 (14.3%)	3.47e-10
