# Supplementary material for: Genetic landscape of preterm birth due to cervical insufficiency: Comprehensive gene analysis and patient next-generation sequencing data interpretation
Source: PLoS One. 2020 Mar 26;15(3):e0230771. doi: 10.1371/journal.pone.0230771 (PMC7098624; doi:10.1371/journal.pone.0230771)
Supplement: S8 Table — (XLS) [file pone.0230771.s008.xls]

## Sheet: S8
Supplementary Table 8
Variants left after each filtering step
	Sample	Total Variants	First filter	Second filter	Hom	Het
1	ZL2466	25909	119	62	8	54
2	ZL2487	27396	148	73	10	63
3	ZL2488	21713	124	57	8	49
4	ZL2578	20436	128	68	6	48
5	ZL2579	25155	133	54	7	51
6	ZL2605	21495	153	58	13	62
7	ZL2652	21668	137	75	10	56
8	ZL2653	36414	197	66	10	58
9	ZL2679	19495	127	56	6	50
10	ZL2680	20682	150	70	10	60
11	ZL2681	20233	127	54	9	45
12	ZL2781	20291	146	54	7	47
13	ZL2782	20770	132	63	10	53
14	ZL2838	18416	125	44	7	37
15	ZL3122	19479	159	72	7	65
16	ZL3141	19634	110	52	10	42
17	ZL3202	18915	137	58	10	48
18	ZL3203	19429	125	60	8	52
19	ZL3247	18648	138	70	11	59
20	ZL3248	20254	111	30	4	26
21	ZL3274	20611	130	62	8	54
	Average:	21764	136	59.9048	8.52381	51.381
			Sum:	1258
