# Supplementary material for: Genetic landscape of preterm birth due to cervical insufficiency: Comprehensive gene analysis and patient next-generation sequencing data interpretation
Source: PLoS One. 2020 Mar 26;15(3):e0230771. doi: 10.1371/journal.pone.0230771 (PMC7098624; doi:10.1371/journal.pone.0230771)
Supplement: S9 Table — (XLS) [file pone.0230771.s009.xls]

## Sheet: S9_Variants_of_Interest
Supplementary Table 9
Full analysis of selected gene variants of interest
Sample	Age	Total number of pregnancies excluding ab.legalis, indicated medical abortion and extra-uterine pregnancies	PTB + LPL	Cervical Lengt, cm	Gene	Genotype (effect on protein if known)	Coverage (VAF)	GnomAD v2.1.1	CADD score	DANN (v2014)	GERP	Domino inheritance pattern prediction	Variant type is appropriate to a Mechanism of disease	Reported in the literature/Clinvar	ACMG class by VarSome	ACMG Manual (Criteria)	Domain / Hot spot	Comments	Contribution to the phenotype of cervical insufficiency
Case1	39	6	5	1.1	MYO1F (rs200225777)	NM_012335.4:c.[2461G>A];[=]	53 (0.55)	0.000106 (30/280708)	23.2	0.9946	5.67	Very likely recessive	Unknown disease gene	LB	Likely Benign	Not applicable (PP3; BP6)	Unconventional myosin tail, actin- and lipid-binding (PF06017)	Mechanism of the disease is unknown and no phenotype for the gene is known.	Unlikely
						(NP_036467.2:p.Gly817Arg)
Case2	37	5	5	0.8	FKBP14 (rs542254849)	NM_017946:c.[496_498del];[=]	131 (0.38)	0.001070 (279/260856)	15	NA	5.86	Very likely recessive	All reported variants are truncating		Uncertain Significance	VUS (PP3; PM4; PM1)	EF-hand domain pair (PF13499)	Pathogenic variants in the gene cause EDS, which is associated with cervical insufficiency.	Further investigation needed
						(NP_060416.1:p.Lys166del)
Case3	31	1	0	1.3	B4GALT7 (rs142476892)	NM_007255:c.[277C>T];[=]	84 (0.49)	0.001347/(379/278326)	26.7	0.997	4.57	Very likely recessive	Missense is known disease mechanism	VUS(4)	Uncertain Significance	VUS (PP3; PM1)	N-terminal region of glycosyl transferase group 7 (PF13733)	Pathogenic variants in the gene cause EDS; VUS previously found in EDS patients; Likely recessive type of inheritance.	Further investigation needed
						(NP_009186.1:p.His93Tyr)
					COL1A2	NM_000089:c.[1808C>T];[=]	75 (0.32)	0	17	0.9943	5.34	Very likely dominant	Missense is known disease mechanism		Uncertain Significance	VUS (PP3;PM2)	NA	Pathogenic variants in the gene cause EDS, which is associated with cervical insufficiency and PPROM; Strongest expression within the cervix. Likely dominant type of inheritance.	Further investigation needed
						(NP_000080.2:p.Thr603Ile)
Case4	35	7	4	1.7	COL1A1 (rs778463556)	NM_000088:c.[1663C>T];[=]	26 (0.77)	0.000021(6/282304)	24.6	0.995	4.28	Very likely dominant	Missense is known disease mechanism; gene is intolerant to missense Z>3	Pro555Arg = pathogenic (At the same position) PM5	Likely Pathogenic	LP (PP3; PM5; PP2; PM2)	NA		Further investigation needed
						(NP_000079.2:p.Pro555Ser)
Case5	41	8	0	1.7	COL12A1 (rs201988277)	NM_004370.6:[c.7853C>T];[=]	256 (0.45)	0.000311 (74/237906)	25.2	0.998	5.84	Very likely dominant	Missense is known disease mechanism	VUS(1); LB(1) in clinvar	Likely Benign	VUS (PP3)	NA	Known to cause Ehlers-Danlos/Bethlem-like myopathy overlap syndrome associated with both connective tissue abnormalities and muscle weakness.	Further investigation needed
						(NP_004361.3:p.Thr1454Met)
					COL1A1 (rs537060488)	NM_000088:c.[529G>A];[=]	115 (0.5)	0.000014 (4/281442)	23.2	0.896	5.36	Very likely dominant	Missense is known disease mechanism; gene is intolerant to missense Z>3		Uncertain Significance	VUS (PP2)	NA	Pathogenic variants in the gene cause EDS; Strong expression within cervix; Likely dominant type of inheritance.	Further investigation needed
						(NP_000079.2:p.Val177Met)
Case6	30	2	0	0.8	CHST14 (rs144629123)	NM_130468:c.[635T>C];[=]	242 (0.48)	0.000513 (145/282534)	25	0.9977	5.219	Likely dominant	Missense is known disease mechanism	VUS(2);LB(2) in Clinvar	Uncertain Significance	VUS (PP3; PM1; BS2)	Sulfotransferase family (PF03567)	Strong expression within cervix. Associated with EDS.	Further investigation needed
						(NP_569735.1:p.Val212Ala)
					GK (rs371481560)	NM_000167:c.[989G>A];[=]	222 (0.43)	0.00001 (4/204700)	25.6	0.9982	5.59	X linked recessive	Missense is known disease mechanism		Uncertain Significance	VUS (PP3; PM1)	FGGY family of carbohydrate kinases, C-terminal domain (PF02782)	Phenotype of the disease associated with GK gene does not overlap with the phenotype of interest; Poor expression with within cervix.	Unlikely
						(NP_976325.1:p.Arg330His)
Case7	33	1	1	2.3	MYO1F (rs761308378)	NM_001348355:c.[2270G>A];[=]	44 (0.34)	0.000224 (63/280790)	34	0.9995	5.45	Very likely recessive	Unknown disease gene		Uncertain Significance	Not applicable (PP3)	Unconventional myosin tail, actin- and lipid-binding (PF06017)	Mechanism of the disease is unknown and no phenotype for the gene is known.	Unlikely
						(NP_036467.2:p.Arg757Gln)
Case8	42	3	1	1.4	COL4A3 (rs1064792902)	NM_000091.4:c.[5010_*14del];[=]	333 (0.54)	0.000064 (16/249376)	40	NA	5.88	Either dominant or recessive	Missense and LoF variants are a known cause of the disease	LP(1); VUS(1)	Likely Pathogenic	LP (PP3; PM1; PM4;PM2)	C-terminal tandem repeated domain in type 4 procollagen (PF01413)	Localized at the end of the gene (loss of Stop-codon); Poor expression within cervix.	Unlikely
						(NP_000082.2:p.His1670_Ter1671delinsXaa)
Case9	40	3	1	1.4	TNXB	NM_001365276:c.[3793G>A];[=]	14 (0.57)	0	25.9	0.9976	5.44	Likely recessive	No pathogenic missense reported		Uncertain Significance	VUS (PP3;PM2; BP1)	NA	Associated with EDS hypermobile type.	Further investigation needed
						(NP_001352205.1:p.Gly1265Arg)
Case10	35	2	0	2.3	B4GALT7 (rs142476892)	NM_007255:c.[277C>T];[=]	237 (0.48)	0.001347 (375/278326)	26.7	0.997	4.58	Very likely recessive	Missense is known disease mechanism	VUS(4)	Uncertain Significance	VUS (PP3;PM1)	N-terminal region of glycosyl transferase group 7 (PF13733)	Pathogenic variants in the gene cause EDS; VUS previously found in EDS patients; Likely recessive type of inheritance.	Further investigation needed
						(NP_009186.1:p.His93Tyr)
					TNXB (rs141190850)	NM_001365276:c.[2030A>G];[=]	69 (0.46)	0.002140 (583/272438)	23.1	0.9974	4.13	Likely recessive	No pathogenic missense reported	VUS(3)	Uncertain Significance	VUS (PP3; BP1)	NA	Associated with EDS hypermobile type.	Further investigation needed
						(NP_061978.6:p.Glu677Gly)
Case11	33	2	2	1.8	PLOD1 (rs772861343)	NM_000302:c.[475G>A];[=]	128 (0.52)	0.000035 (9/251374)	34	0.9988	4.72	Very likely recessive	Missense is known disease mechanism	VUS(1)	Uncertain Significance	VUS (PP3; PM2)	NA	VUS previously found in EDS patients; Strong expression within the cervix; Likely recessive type of inheritance.	Further investigation needed
						(NP_001303249.1:p.Gly159Ser)
Case12	41	2	1	1.5	P3H1 (rs371232413)	NM_001146289:c.[1720+4G>A];[=]	22 (0.36)	0.000213 (59/ 276822)	5.4	0.7585	5.13	Likely recessive	LoF is a known disease mechanism; effect on splicing is not clear	LB(1); VUS(1)	Uncertain Significance	VUS	NA	Pathogenic variants in the gene known to cause Osteogenesis imperfecta which was clinically associated with cervical insufficiency.	Further investigation needed
Case13	34	2	2	1.53	P3H1 (rs371232413)	NM_001146289:c.[1720+4G>A];[=]	12 (0.5)	0.000213 (59/ 276822)	5.4	0.7585	5.13	Likely recessive	LoF is a known disease mechanism; effect on splicing is not clear	LB(1); VUS(1)	Uncertain Significance	VUS	NA	Pathogenic variants in the gene known to cause Osteogenesis imperfecta which was clinically associated with cervical insufficiency.	Further investigation needed
					C1S (rs148105120)	NM_001734:c.[100A>G];[=]	126 (0.48)	0.000438 (124/ 282870)	22.4	0.9946	5.769	Likely recessive	Gene-disease association is dubious. Reported one missense variant in publication		Uncertain Significance	VUS (PP3; BS1)	CUB domain (PF00431)	Associated with EDS, but gene-disease association is dubious (one missense variant reported in publication)	Unlikely
						(NP_001725.1:p.Ser34Gly)
					MYO1F (rs747756979)	NM_001348355:c.[1170+4C>T];[=]	93 (0.49)	0.000039 (11/280872)	0	0.8746	4.52	Very likely recessive	Unknown disease gene; effect of splicing variants is unknown		Uncertain Significance	Not applicable (BP4)	NA	Mechanism of the disease is unknown and no phenotype for the gene is known. Variant does not have a consistent impact on the splice site.	Unlikely
Case14	35	6	2	0.65	ADRB2 (rs753894727)	NM_000024:c.[1072G>C];[=]	51 (0.51)	0.000074 (28/282828)	12.5	0.9625	4.72	Very likely dominant	Not-disease causing		Likely Benign	LB / not applicable (BP1; BP4)	NA	Gene is not associated with phenotype; Study from which information is extracted, looked only for SNP and did not find any association with cervical insufficiency.	Unlikely
						(NP_000015.1:p.Gly358Arg)
